# Supplementary material for: Assessing the Impact of Multigene Engineering on the Proteome: Omega‐3 Camelina as a Case Study
Source: Plant Biotechnol J. 2026 Jul 13:10.1111/pbi.70712. Online ahead of print. doi: 10.1111/pbi.70712 (PMC13399257; doi:10.1111/pbi.70712)
Supplement: Supplementary file 1 — Data S1: TMTpro 16‐plex dataset. [file PBI-9999-0-s001.xlsx]

## Sheet: General description
Data S1 Identification and quantification of proteins using TMT
General description for each sheet: Protein files were exported from Proteome Discoverer. Protein accession, homologs in Arabidopsis thaliana, description, log2 ratios of protein abundances and adjusted p value (Benjamini–Hochberg) and other information are listed. Ratios of (DHA)/(WT) are shown in green, (EPA)/(WT) in red, and (DHA)/(EPA) in black
Accession	Displays by default the unique identifier assigned to the protein by the FASTA database used to generate the report.
Homologs in Arabidopsis thaliana	Accroding to Kagale S et al.,Nat Commun. 2014 Apr 23;5:3706. doi: 10.1038/ncomms4706. Supplementary Data 2.
	A syntelog matrix representing individual Arabidopsis thaliana genes and the corresponding triplets of Camelina sativa homeologues
Description	Provides the name of the protein exclusive of the identifier that appears in the Accession column. This description appears in the table by default.
Abundance Ratios	Displays abundance ratios as normal space values.
Abundance Ratio (log2):	Displays the abundance ratios as log2 values. The ratios shown bold
Abundance Ratio Adj. P-Values	Displays the p-values adjusted by using the Benjamini-Hochberg correction for the false discovery rate.
Abundance Ratio Adj. P-Value(- log10) :	Abundance Ratio Adj. P-Values shown after transformation to negative logarithms
Exp. q-value: Combined	Displays the q-values derived from the validation. The values must be greater than the thresholds set by the Protein FDR Validator node.
	q-value is defined as the minimum FDR threshold at which a given target would be included in the results.
Sum PEP Score:	Displays the scores that the Protein FDR Validator node calculates on the basis of the PEP values of the PSMs.
	Displays the protein score calculated as the sum of the negative logarithms of the PEP values of the connected PSMs.
	The posterior error probability (PEP) is the probability that the observed PSM is incorrect.
Coverage [%]	Displays the percentage of the protein sequences covered by identified peptides.
# Peptides	Displays the total number of distinct peptide sequences identified from all included searches.
# PSMs	Displays the number of identified peptide spectrum matches identified from all included searches, including those redundantly identified.
# Protein Unique Peptides	Displays the total number of peptides that are unique to a particular protein.
# Unique Peptides	Displays the total number of distinct peptide sequences unique to the protein group.
# AAs	Displays the length of the protein sequence.
MW [kDa]	Displays the calculated molecular weight of the protein. The application calculates the molecular weight without considering PTMs.
calc. pI	Displays the theoretically calculated isoelectric point for the protein, which is the pH at which a particular molecule carries no net electrical charge.
Score	Displays the protein score, which is the sum of the scores of the individual peptides.
Coverage [%] (by Search Engine):	Displays the percentage of the protein sequence covered by identified peptides.
# PSMs (by Search Engine):	Displays the number of identified peptide spectrum matches identified from all included searches, including those redundantly identified.
# Peptides (by Search Engine):	Displays the number of distinct peptide sequences in the protein.
# Razor Peptides	Displays the number of razor peptides (that is, peptides shared among multiple protein groups or proteins) used to quantify the protein .
Abundances (Grouped)	Displays the abundance values of the sample groups.
	A grouped abundance value is calculated as the arithmetic mean of all the replicate abundance values within a sample group.
	You can specify the sample grouping on the Grouping and Quantification page when you set up an analysis.
	This column appears when you group samples in the analysis setup, and there is at least one sample group consisting of at least two samples.
Abundances (Grouped) CV [%]	Displays the coefficient of variationof the abundance values of the samples in a sample group, normalized to the group’s median abundance.
Abundances (Grouped) Counts	Displays the number of samples with detected abundance values used to calculate the abundance of the whole sample group.
descriptions for each tab
ID_8239+8_proteins	All 8239 identified camelina proteins, together with the eight transgene encoded proteins present in the DHA1 and EPA8 lines.
DHA1_735+6_FC>2	All 735 camelina proteins and six transgene encoded proteins showed at least a 2‑fold change in DHA1 relative to WT, with p‑values below 0.05.
EPA8_92+4_FC>2	All 92 camelina proteins and four transgene encoded proteins showed at least a 2‑fold change in EPA8 relative to WT, with p‑values below 0.05.
Inputs for ShinyGo	The gene lists designated as the input set and the background set for analysis in ShinyGO
Outputs from ShinyGo	The output generated by the ShinyGO enrichment analysis

## Sheet: ID_8239+8_Proteins
Accession	Homologs in Arabidopsis thaliana	Description	Abundance Ratio: (DHA) / (WT)	Abundance Ratio (log2): (DHA) / (WT)	Abundance Ratio Adj. P-Value: (DHA) / (WT)	Abundance Ratio Adj. P-Value(- log10) : (DHA) / (WT)	Abundance Ratio: (EPA) / (WT)	Abundance Ratio (log2): (EPA) / (WT)	Abundance Ratio Adj. P-Value: (EPA) / (WT)	Abundance Ratio Adj. P-Value(-log 10): (EPA) / (WT)	Abundance Ratio: (DHA) / (EPA)	Abundance Ratio (log2): (DHA) / (EPA)	Abundance Ratio Adj. P-Value: (DHA) / (EPA)	Abundance Ratio Adj. P-Value(-log10): (DHA) / (EPA)	Exp. q-value: Combined	Sum PEP Score	Coverage [%]	# Peptides	# PSMs	# Protein Unique Peptides	# Unique Peptides	# AAs	MW [kDa]	calc. pI	Score Comet: Comet	Score Mascot: Mascot	Score Sequest HT: Sequest HT	Coverage [%] (by Search Engine): Comet	Coverage [%] (by Search Engine): Mascot	Coverage [%] (by Search Engine): Sequest HT	# PSMs (by Search Engine): Comet	# PSMs (by Search Engine): Mascot	# PSMs (by Search Engine): Sequest HT	# Peptides (by Search Engine): Comet	# Peptides (by Search Engine): Mascot	# Peptides (by Search Engine): Sequest HT	# Razor Peptides	Abundances (Grouped): DHA	Abundances (Grouped): EPA	Abundances (Grouped): WT	Abundances (Grouped) CV [%]: DHA	Abundances (Grouped) CV [%]: EPA	Abundances (Grouped) CV [%]: WT	Abundances (Grouped) Count: DHA	Abundances (Grouped) Count: EPA	Abundances (Grouped) Count: WT
TcD5		| Source: Thraustochytrium sp | length=439 | TcD5, D5-desaturase from Thraustochytrium sp.													0.006	2.839	4	1	2	1	1	439	49.8	8.53		0	2.41		4	4		1	1		1	1	0
PsD12		| Source: Phytophthora sojae | length=398 | PsD12, D12-desaturase from P. sojae	35.436	5.15			0.001	-9.97			1000	9.97			0	14.051	16	4	14	4	4	398	45.5	7.44	2.17	74	7.73	3	10	11	1	6	7	1	3	3	0	291.8	0	8.2	15.82			5	0	1
PpElo6		| Source: Physcomitrella patens | length=290 | PSE1, D6-elongase from P. patens	24.026	4.59	1.91137e-09	8.71866	9.16	3.2	1.53471e-08	7.81397	2.623	1.39	1.39801e-05	4.85449	0	28.819	17	4	52	4	4	290	33.4	9.28	53.75	237	56.56	14	17	17	17	16	19	3	4	4	0	210.8	80.4	8.8	14.77	10.6	12.8	5	5	6
Piw-3		|Source: Phytophthora infestans | length=361 | Piw3, w3-desaturase from P. infestans	73.41	6.2	1.69582e-06	5.77062	0.695	-0.53	0.789722	0.102526	105.701	6.72	3.06601e-06	5.51343	0	17.945	14	5	21	4	5	361	40.8	8.46	11.29	40	19.22	6	14	14	4	8	9	2	5	5	0	293.2	2.8	4	18.08	60.54	20.83	5	5	4
OtElo5		| Source: Ostreococcus tauri | length=300 | OtElo5, D5-elongase from O.tauri													0	10.206	5	2	24	2	2	300	34.2	9.57	2.55	0	9.23	5	5	5	1	9	14	1	2	2	0
OtD6		| Source: Ostreococcus tauri | length=456 | OtD6, D6-elongase from O. tauri	20.476	4.36	1.91137e-09	8.71866	27.003	4.76	1.53471e-08	7.81397	0.758	-0.4	0.727346	0.138259	0	57.22	20	10	78	10	10	456	51.7	8.7	77.15	155	78.64	16	19	20	26	22	30	7	8	10	0	126.7	167.1	6.2	18.82	11.54	22.27	5	5	6
O809D4		| Source: Ostreococcus RCC809 | length=458 | D4-desaturase from Ostreococcus RCC809	65.356	6.03	1.91137e-09	8.71866	1.722	0.78	0.0972433	1.01214	37.957	5.25	2.40053e-08	7.61969	0	43.359	23	10	66	10	10	458	51.2	8.79	44.3	201	73.56	21	19	23	15	19	32	9	8	10	0	288	7.6	4.4	14.94	28.22	13.96	5	5	6
DsRed		| Source: Discosoma spp. | length=227 | DsRed from a reef coral Discosoma spp.	36.775	5.2	1.91137e-09	8.71866	71.322	6.16	1.53471e-08	7.81397	0.516	-0.96	0.000117649	3.92941	0	225.866	90	23	1751	23	23	227	25.9	6.74	2139.14	7019	1855.84	80	86	85	612	521	618	19	20	21	0	101.1	196.1	2.7	8.86	4.96	17.03	5	5	6
Csa33030s010.1		Csa33030s010.1	1.129	0.17	0.587099	0.231289	1.026	0.04	0.996603	0.00147781	1.1	0.14	0.403969	0.393652	0	8.283	25	1	2	1	1	61	6	6.49		75			25			2			1		0	107.3	97.6	95.1	33.95	14.48	16.57	5	5	6
Csa24013s010.1		Csa24013s010.1	0.956	-0.07	1	1.73756e-07	0.918	-0.12	1	1.31263e-08	1.041	0.06	1	8.84277e-09	0.005	3.016	16	1	2	1	1	55	6.3	5.62		32	2.31		16	16		1	1		1	1	0	99.8	95.8	104.4	14.82	11.22	24.97	5	5	6
Csa23882s010.1		Csa23882s010.1													0.039	1.839	10	1	1	1	1	78	8.7	11.75		0			10			1			1		0
Csa20g082190.1	AT5G47700	AT5G47700 60S acidic ribosomal protein family | chr5:19328019-19328724 REVERSE LENGTH=113|Csa20g082190.1AT5G47700 | Subgenome-G3													0	7.39	50	2	5	1	1	115	11.5	4.32	7.6	49	3.66	50	50	14	2	2	1	2	2	1	0
Csa20g082180.1	AT5G47690	AT5G47690 binding | chr5:19317899-19327014 FORWARD LENGTH=1605|Csa20g082180.1AT5G47690 | Subgenome-G3	0.873	-0.2	0.622144	0.206109	1.04	0.06	1	1.31263e-08	0.839	-0.25	0.831117	0.0803379	0	37.752	7	11	32	0	2	1627	182.9	6.21	19.51	50	29.39	4	5	6	8	9	15	6	7	10	1	89.9	107.1	103	39.53	21.33	37.38	5	5	6
Csa20g082100.1	AT5G47620	AT5G47620 RNA-binding (RRM/RBD/RNP motifs) family protein | chr5:19302548-19304278 REVERSE LENGTH=431|Csa20g082100.1AT5G47620 | Subgenome-G3													0.002	4.314	3	1	1	0	1	547	59.9	9.67			0			3			1			1	0
Csa20g082040.1	AT5G47550	AT5G47550 Cystatin/monellin superfamily protein | chr5:19286596-19286964 REVERSE LENGTH=122|Csa20g082040.1AT5G47550 | Subgenome-G3	0.691	-0.53	0.00579371	2.23704	0.802	-0.32	0.369164	0.432781	0.861	-0.22	0.237963	0.623491	0	30.265	50	4	43	1	1	122	13.5	8.97	50.38	224	51.6	35	50	50	15	13	15	3	4	4	0	83.1	96.5	120.3	8.53	19.14	14.41	5	5	6
Csa20g081980.1	AT5G47490	AT5G47490 RGPR-related | chr5:19264675-19270487 FORWARD LENGTH=1361|Csa20g081980.1AT5G47490 | Subgenome-G3													0	52.862	9	14	47	1	1	3502	380.2	5.22	51.5	87	46.46	6	8	9	16	14	17	8	11	14	0
Csa20g081670.1	AT5G47210	AT5G47210 Hyaluronan / mRNA binding family | chr5:19169222-19171012 REVERSE LENGTH=357|Csa20g081670.1AT5G47210 | Subgenome-G3													0	101.426	43	16	147	0	1	349	37.1	9.13	141.02	500	138.74	36	39	43	44	47	56	14	15	16	0
Csa20g081200.1	AT5G46950	AT5G46950 Plant invertase/pectin methylesterase inhibitor superfamily protein | chr5:19059565-19060089 REVERSE LENGTH=174|Csa20g081200.1AT5G46950 | Subgenome-G3	0.511	-0.97	2.14662e-05	4.66824	0.891	-0.17	0.231612	0.635238	0.573	-0.8	0.00148984	2.82686	0	32.493	62	7	61	2	3	175	19.2	5.67	45.54	224	64.49	54	62	62	16	22	23	6	7	7	2	63.8	111.3	124.9	16.51	9.59	16.32	5	5	6
Csa20g081090.1	AT5G46860	AT5G46860 VAM3, ATVAM3, SYP22, ATSYP22, SGR3 | Syntaxin/t-SNARE family protein | chr5:19012342-19013795 REVERSE LENGTH=268|Csa20g081090.1AT5G46860 | Subgenome-G3	0.821	-0.28	0.0536504	1.27043	0.956	-0.07	0.763836	0.117	0.859	-0.22	0.468037	0.329719	0	30.457	37	9	45	0	8	270	29.7	6.43	28.33	77	40.87	24	37	37	12	15	18	7	9	9	0	88.7	103.2	108.1	17.56	12.76	17.19	5	5	6
Csa20g081080.1	AT5G46850	AT5G46850 unknown protein; Has 1807 Blast hits to 1807 proteins in 277 species: Archae - 0; Bacteria - 0; Metazoa - 736; Fungi - 347; Plants - 385; Viruses - 0; Other Eukaryotes - 339 (source: NCBI BLink). | chr5:19010714-19012010 FORWARD LENGTH=296|Csa20g081080.1AT5G46850 | Subgenome-G3													0.004	3.48	4	1	2	0	1	299	33.7	6.18		27	1.98		4	4		1	1		1	1	0
Csa20g081070.1	AT5G46840	AT5G46840 RNA-binding (RRM/RBD/RNP motifs) family protein | chr5:19005651-19007609 FORWARD LENGTH=501|Csa20g081070.1AT5G46840 | Subgenome-G3	0.918	-0.12	0.326997	0.485456	0.927	-0.11	1	1.31263e-08	0.991	-0.01	0.810335	0.0913353	0	8.951	6	3	7	0	1	504	56.9	9.88	1.95	18	7.73	2	4	6	1	2	4	1	2	3	1	96.8	97.7	105.5	21.74	11.13	10.31	5	5	6
Csa20g080910.1	AT5G46750	AT5G46750 AGD9 | ARF-GAP domain 9 | chr5:18969950-18971817 REVERSE LENGTH=402|Csa20g080910.1AT5G46750 | Subgenome-G3	0.941	-0.09	0.495149	0.305265	1.028	0.04	1	1.31263e-08	0.916	-0.13	0.502726	0.298668	0	62.142	40	13	69	2	2	409	44.2	8.5	48.43	375	79.67	30	35	35	15	27	27	8	12	12	4	95.1	103.8	101	16.89	6.37	7.69	5	5	6
Csa20g080780.1	AT5G46630	AT5G46630 Clathrin adaptor complexes medium subunit family protein | chr5:18920580-18923252 FORWARD LENGTH=438|Csa20g080780.1AT5G46630 | Subgenome-G3	1.148	0.2	0.123842	0.907131	0.912	-0.13	0.718404	0.143631	1.258	0.33	0.04255	1.3711	0	5.513	4	2	11	0	2	452	51.1	9.04	2.5	0	9.15	2	2	4	1	4	6	1	1	2	0	112.5	89.4	98	10.42	13.36	13.35	5	5	6
Csa20g079580.1	AT5G46430	AT5G46430 Ribosomal protein L32e | chr5:18833429-18834409 FORWARD LENGTH=133|Csa20g079580.1AT5G46430 | Subgenome-G3	1.273	0.35	0.0201023	1.69675	1.07	0.1	0.942666	0.0256422	1.189	0.25	0.15214	0.817757	0	17.244	23	3	31	1	1	133	15.5	11.03	32.85	159	28.13	18	18	23	11	9	11	2	2	3	1	114.2	96.1	89.7	18.91	16.97	13.45	5	5	6
Csa20g079430.1	AT5G46290	AT5G46290 KASI, KAS1 | 3-ketoacyl-acyl carrier protein synthase I | chr5:18774439-18776629 REVERSE LENGTH=473|Csa20g079430.1AT5G46290 | Subgenome-G3	0.8	-0.32	0.0119122	1.92401	0.768	-0.38	0.0466754	1.33091	1.041	0.06	1	8.84277e-09	0	238.95	65	25	375	3	4	576	61.4	8.22	455.68	1687	440.87	57	58	57	128	113	134	21	21	21	13	93.4	89.8	116.8	4.9	12.45	11.16	5	5	6
Csa20g078270.1	AT5G46190	AT5G46190 RNA-binding KH domain-containing protein | chr5:18723435-18725834 REVERSE LENGTH=644|Csa20g078270.1AT5G46190 | Subgenome-G3	1.045	0.06	0.46614	0.331483	1.011	0.02	0.915168	0.038499	1.033	0.05	1	8.84277e-09	0.003	3.922	2	1	3	0	1	635	68.8	8.06		0	0		2	2		1	2		1	1	0	102.6	99.3	98.2	15.1	9.33	12.26	5	5	6
Csa20g078260.1	AT5G46180	AT5G46180 DELTA-OAT | ornithine-delta-aminotransferase | chr5:18718766-18721271 REVERSE LENGTH=475|Csa20g078260.1AT5G46180 | Subgenome-G3													0	73.656	40	15	96	0	1	477	52.2	8	96.88	320	95.46	37	34	40	32	29	35	13	13	15	0
Csa20g078130.1	AT5G46070	AT5G46070 Guanylate-binding family protein | chr5:18683468-18688397 FORWARD LENGTH=1082|Csa20g078130.1AT5G46070 | Subgenome-G3													0	87.034	25	25	95	2	2	1083	123.1	6.74	68.43	210	87.04	15	18	21	22	26	47	13	17	23	0
Csa20g077860.1	AT5G45920	AT5G45920 SGNH hydrolase-type esterase superfamily protein | chr5:18622822-18624677 FORWARD LENGTH=241|Csa20g077860.1AT5G45920 | Subgenome-G3													0.002	4.018	6	1	3	0	1	271	30.6	5.99	2.63	0	3.36	6	6	6	1	1	1	1	1	1	0
Csa20g077730.1	AT5G45830	AT5G45830 DOG1, GSQ5, ATDOG1 | delay of germination 1 | chr5:18589669-18591400 REVERSE LENGTH=291|Csa20g077730.1AT5G45830 | Subgenome-G3	0.444	-1.17	2.44849e-08	7.6111	0.699	-0.52	0.000303843	3.51735	0.636	-0.65	3.95215e-05	4.40317	0	43.226	39	8	74	5	5	279	31.4	5.57	83.89	257	50.64	30	39	27	24	25	25	6	8	7	4	62.2	97.9	140	9.58	6.86	3.75	5	5	6
Csa20g077600.1	AT5G45750	AT5G45750 AtRABA1c, RABA1c | RAB GTPase homolog A1C | chr5:18559318-18560639 FORWARD LENGTH=216|Csa20g077600.1AT5G45750 | Subgenome-G3	1.722	0.78	0.0217917	1.66171	1.131	0.18	1	1.31263e-08	1.523	0.61	0.028362	1.54726	0	32.918	32	7	52	0	1	216	23.8	5.66	33.28	214	58.4	24	32	32	12	19	21	5	7	7	0	134.1	88	77.9	7.36	15.11	32.51	5	5	6
Csa20g077530.1	AT5G45690	AT5G45690 Protein of unknown function (DUF1264) | chr5:18535139-18536259 REVERSE LENGTH=247|Csa20g077530.1AT5G45690 | Subgenome-G3	0.458	-1.13	4.77809e-07	6.32075	0.764	-0.39	0.0196153	1.7074	0.6	-0.74	0.000112028	3.95067	0	181.622	76	19	333	7	7	247	27.8	6.54	321.8	768	348.11	68	73	76	97	107	129	16	17	18	0	61.9	103.1	135	15.03	3.16	7.46	5	5	6
Csa20g077480.1	AT5G45640	AT5G45640 Subtilisin-like serine endopeptidase family protein | chr5:18507489-18511616 REVERSE LENGTH=754|Csa20g077480.1AT5G45640 | Subgenome-G3													0.004	3.063	1	1	2	0	1	1590	171.9	8.05		0	0		1	1		1	1		1	1	0
Csa20g074630.1	AT5G45160	AT5G45160 Root hair defective 3 GTP-binding protein (RHD3) | chr5:18264991-18270035 FORWARD LENGTH=834|Csa20g074630.1AT5G45160 | Subgenome-G3													0	59.38	21	14	56	1	1	833	93.4	5.83	45.26	173	57.63	10	18	20	13	17	26	5	11	13	0
Csa20g074600.1	AT5G45140	AT5G45140 NRPC2 | nuclear RNA polymerase C2 | chr5:18247416-18257713 REVERSE LENGTH=1161|Csa20g074600.1AT5G45140 | Subgenome-G3													0.01	2.454	1	1	2	0	1	1252	140.6	8.12		0	2.1		1	1		1	1		1	1	0
Csa20g072120.1	AT5G44800	AT5G44800 CHR4, PKR1 | chromatin remodeling 4 | chr5:18083659-18092162 REVERSE LENGTH=2223|Csa20g072120.1AT5G44800 | Subgenome-G3													0.034	1.916	0	1	1	1	1	2466	274.8	6.64	2.55			0			1			1			0
Csa20g072020.1	AT5G44720	AT5G44720 Molybdenum cofactor sulfurase family protein | chr5:18043086-18045275 FORWARD LENGTH=308|Csa20g072020.1AT5G44720 | Subgenome-G3													0	45.159	41	10	78	2	3	308	34.8	7.72	56.03	130	82.07	37	36	36	19	25	34	9	9	9	0
Csa20g071680.1	AT5G44530	AT5G44530 Subtilase family protein | chr5:17937931-17941193 FORWARD LENGTH=840|Csa20g071680.1AT5G44530 | Subgenome-G3													0.041	1.825	1	1	2	0	1	845	91.1	6.68		23	2.25		1	1		1	1		1	1	0
Csa20g071430.1	AT5G44340	AT5G44340 TUB4 | tubulin beta chain 4 | chr5:17859442-17860994 REVERSE LENGTH=444|Csa20g071430.1AT5G44340 | Subgenome-G3	0.88	-0.18	0.126303	0.898585	1.015	0.02	1	1.31263e-08	0.867	-0.21	0.209835	0.678122	0	167.765	64	20	293	1	6	485	54.8	5.77	233.73	1468	334.86	41	64	49	69	105	119	12	20	18	12	91.2	105.2	103.6	4.75	12.34	11.83	5	5	6
Csa20g071350.1	AT5G44310	AT5G44310 Late embryogenesis abundant protein (LEA) family protein | chr5:17847998-17848885 REVERSE LENGTH=295|Csa20g071350.1AT5G44310 | Subgenome-G3	1.643	0.72	0.000442356	3.35423	1.504	0.59	0.0113956	1.94326	1.093	0.13	0.654625	0.184007	0	193.871	68	44	496	11	14	337	37.9	6.73	334.8	1006	453.76	64	68	68	120	163	213	34	37	38	24	118.9	108.8	72.3	10.21	5.31	18.84	5	5	6
Csa20g071320.1	AT5G44280	AT5G44280 ATRING1A, RING1A | RING 1A | chr5:17836115-17839114 REVERSE LENGTH=522|Csa20g071320.1AT5G44280 | Subgenome-G3	0.647	-0.63	0.0396453	1.40181	0.867	-0.21	0.277505	0.55673	0.747	-0.42	0.897415	0.0470067	0.002	4.346	2	1	2	0	1	525	59.2	4.75		27	2.74		2	2		1	1		1	1	0	77.2	103.4	119.3	13.22	28.41	15.23	5	5	6
Csa20g071230.1	AT5G44200	AT5G44200 CBP20, ATCBP20 | CAP-binding protein 20 | chr5:17802062-17803875 REVERSE LENGTH=257|Csa20g071230.1AT5G44200 | Subgenome-G3													0	25.452	31	6	28	0	6	257	29.8	5.91	23.89	117	26.66	18	27	31	8	7	13	3	5	6	0
Csa20g069010.1	AT5G43990	AT5G43990 SUVR2, SDG18 | SET-domain containing protein lysine methyltransferase family protein | chr5:17698523-17701733 FORWARD LENGTH=717|Csa20g069010.1AT5G43990 | Subgenome-G3	0.964	-0.05	1	1.73756e-07	1.214	0.28	0.778171	0.108925	0.795	-0.33	0.659266	0.180939	0	9.827	5	2	11	0	2	770	86	5.68	11.84	72	18.35	5	5	5	3	4	4	2	2	2	0	91	114.6	94.4	16.36	18.35	27.67	5	5	6
Csa20g068980.1	AT5G43960	AT5G43960 Nuclear transport factor 2 (NTF2) family protein with RNA binding (RRM-RBD-RNP motifs) domain | chr5:17689154-17691653 REVERSE LENGTH=450|Csa20g068980.1AT5G43960 | Subgenome-G3	1.081	0.11	0.306251	0.513923	1.05	0.07	1	1.31263e-08	1.03	0.04	0.683335	0.165366	0	53.009	31	10	77	2	2	449	50.1	5.17	88.52	360	85.98	28	28	31	25	23	29	9	9	10	3	103.6	100.6	95.8	9.7	8.48	13.31	5	5	6
Csa20g068850.1	AT5G43900	AT5G43900 MYA2, ATMYA2, XI-2, XI-6 | myosin 2 | chr5:17657241-17666653 REVERSE LENGTH=1505|Csa20g068850.1AT5G43900 | Subgenome-G3													0.003	3.883	1	1	5	0	1	1564	176.7	7.52	2.27	0	1.71	1	1	1	1	2	2	1	1	1	0
Csa20g067570.1	AT5G43600	AT5G43600 ATAAH-2, UAH | ureidoglycolate amidohydrolase | chr5:17512651-17515280 FORWARD LENGTH=476|Csa20g067570.1AT5G43600 | Subgenome-G3													0	72.436	40	17	125	1	1	472	51.2	5.73	80.86	342	107.86	36	38	40	27	45	53	15	16	17	0
Csa20g067440.1	AT5G43430	AT5G43430 ETFBETA | electron transfer flavoprotein beta | chr5:17453656-17455111 FORWARD LENGTH=251|Csa20g067440.1AT5G43430 | Subgenome-G3													0	14.219	18	5	11	1	1	283	31.1	7.39	2.84	27	10.3	6	9	18	1	2	8	1	2	5	0
Csa20g067410.1	AT5G43400	AT5G43400 Uncharacterised conserved protein UCP015417, vWA | chr5:17426182-17428149 REVERSE LENGTH=655|Csa20g067410.1AT5G43400 | Subgenome-G3	0.887	-0.17	0.0384715	1.41486	1.012	0.02	1	1.31263e-08	0.876	-0.19	0.196457	0.706733	0	40.724	16	10	56	2	9	658	74.8	6.25	39.98	85	60.79	14	15	16	14	20	22	8	9	10	1	91.8	104.7	103.5	10.69	9.77	4.29	5	5	6
Csa20g067390.1	AT5G43390	AT5G43390 Uncharacterised conserved protein UCP015417, vWA | chr5:17422940-17424871 REVERSE LENGTH=643|Csa20g067390.1AT5G43390 | Subgenome-G3													0	6.097	3	2	10	1	1	605	68.7	7.08	2.49	24	12.51	1	1	3	1	4	5	1	1	2	0
Csa20g067180.1	AT5G43280	AT5G43280 ATDCI1, DCI1 | delta(3,5),delta(2,4)-dienoyl-CoA isomerase 1 | chr5:17367947-17369113 FORWARD LENGTH=278|Csa20g067180.1AT5G43280 | Subgenome-G3													0.006	2.788	3	1	3	0	1	277	29.8	8.31	2.61	34	2.88	3	3	3	1	1	1	1	1	1	0
Csa20g066980.1	AT5G43130	AT5G43130 TAF4, TAF4B | TBP-associated factor 4 | chr5:17315608-17321144 REVERSE LENGTH=823|Csa20g066980.1AT5G43130 | Subgenome-G3													0	5.642	3	2	4	0	2	748	82.7	8.48	2.45	17	4.86	2	1	3	1	1	2	1	1	2	0
Csa20g066790.1	AT5G42980	AT5G42980 ATTRX3, ATH3, ATTRXH3, TRXH3, TRX3 | thioredoxin 3 | chr5:17242772-17243718 FORWARD LENGTH=118|Csa20g066790.1AT5G42980 | Subgenome-G3	0.405	-1.31	4.07981e-07	6.38936	0.637	-0.65	0.000942091	3.02591	0.635	-0.65	0.00126639	2.89743	0	99.938	68	13	180	1	3	117	12.9	5.26	177.85	581	185.95	62	68	68	51	58	71	10	13	13	0	59.5	93.6	146.9	10.07	4.86	17.22	5	5	6
Csa20g066780.1	AT5G42970	AT5G42970 COP8, FUS4, EMB134, COP14, CSN4, FUS8, ATS4 | Proteasome component (PCI) domain protein | chr5:17237470-17240649 REVERSE LENGTH=397|Csa20g066780.1AT5G42970 | Subgenome-G3	1.173	0.23	0.000320519	3.49415	1.101	0.14	0.025727	1.58961	1.065	0.09	0.264051	0.578312	0	71.258	39	13	89	0	13	441	50	5.14	75.36	322	79.94	31	39	31	24	34	31	10	13	12	0	107.5	100.9	91.6	2.97	4.7	5.11	5	5	6
Csa20g066750.1	AT5G42950	AT5G42950 GYF domain-containing protein | chr5:17224436-17231044 FORWARD LENGTH=1714|Csa20g066750.1AT5G42950 | Subgenome-G3													0	154.455	28	37	199	2	2	1976	215.2	6.84	188.18	747	204.11	22	26	27	59	63	77	28	31	35	0
Csa20g066680.1	AT5G42890	AT5G42890 ATSCP2, SCP2 | sterol carrier protein 2 | chr5:17194458-17195910 REVERSE LENGTH=123|Csa20g066680.1AT5G42890 | Subgenome-G3	2.671	1.42	4.93927e-08	7.30634	1.632	0.71	0.000204004	3.69036	1.637	0.71	0.000247574	3.6063	0	88.17	83	16	243	1	16	123	13.5	9.33	232.46	550	226.54	81	77	83	81	76	86	13	12	15	0	151.1	92.3	56.6	2.81	9.99	12.43	5	5	6
Csa20g066610.1	AT5G42810	AT5G42810 ATIPK1, IPK1 | inositol-pentakisphosphate 2-kinase 1 | chr5:17167073-17169337 FORWARD LENGTH=451|Csa20g066610.1AT5G42810 | Subgenome-G3													0	7.455	7	2	9	1	2	451	50.5	6.76	11.09	69	11.38	7	7	7	3	3	3	2	2	2	0
Csa20g066590.1	AT5G42790	AT5G42790 PAF1, ATPSM30, ARS5 | proteasome alpha subunit F1 | chr5:17159270-17160975 REVERSE LENGTH=278|Csa20g066590.1AT5G42790 | Subgenome-G3	2.192	1.13	1.13079e-07	6.94662	1.218	0.28	0.0731704	1.13566	1.8	0.85	8.2713e-06	5.08243	0	120.147	76	18	337	1	11	271	29.8	5.2	343.9	1899	335.19	76	76	61	103	114	120	16	17	17	5	149.1	82.8	68	8.28	6.71	9.13	5	5	6
Csa20g066550.1	AT5G42770	AT5G42770 Maf-like protein | chr5:17152147-17154355 FORWARD LENGTH=206|Csa20g066550.1AT5G42770 | Subgenome-G3	1.256	0.33	0.00880394	2.05532	1.188	0.25	0.168235	0.774083	1.057	0.08	0.636845	0.195966	0	14.279	23	4	16	0	4	235	26	4.86	8.46	38	10.91	12	23	23	3	5	8	2	4	4	0	109.4	103.5	87.1	12.66	6.58	7.63	5	5	6
Csa20g066480.1	AT5G42740	AT5G42740 Sugar isomerase (SIS) family protein | chr5:17136080-17140622 FORWARD LENGTH=560|Csa20g066480.1AT5G42740 | Subgenome-G3	1.718	0.78	1.54373e-07	6.81143	1.111	0.15	0.172849	0.762333	1.547	0.63	7.65933e-06	5.11581	0	111.017	42	23	201	3	3	560	61.7	6.65	130.32	277	176.61	32	39	39	49	63	89	17	21	22	0	134.6	87	78.4	8.45	3.15	5.79	5	5	6
Csa20g063310.1	AT5G42570	AT5G42570 B-cell receptor-associated 31-like | chr5:17021459-17022497 REVERSE LENGTH=218|Csa20g063310.1AT5G42570 | Subgenome-G3	0.893	-0.16	0.234456	0.629938	0.793	-0.33	0.0918995	1.03669	1.126	0.17	0.83439	0.0786311	0	29.445	33	7	43	0	2	218	24.6	9.42	26.48	77	41.22	27	33	33	10	15	18	6	7	7	0	99.7	88.6	111.7	7.79	15.09	17.82	5	5	6
Csa20g063240.1	AT5G42480	AT5G42480 ARC6 | Chaperone DnaJ-domain superfamily protein | chr5:16985295-16988332 FORWARD LENGTH=801|Csa20g063240.1AT5G42480 | Subgenome-G3													0	5.849	4	2	11	1	2	800	88.4	4.89	7.91	28	8.44	4	4	4	3	3	5	2	2	2	0
Csa20g063210.1		Csa20g063210.1	1.967	0.98	0.000211573	3.67454	1.275	0.35	0.198516	0.702205	1.543	0.63	0.0219189	1.65918	0	59.394	34	16	151	0	4	492	56.1	10.14	96.51	390	94.58	24	29	31	37	55	59	9	14	15	0	139.1	90.2	70.7	16.27	20.13	18.77	5	5	6
Csa20g063000.1	AT5G42270	AT5G42270 VAR1, FTSH5 | FtsH extracellular protease family | chr5:16902659-16905102 FORWARD LENGTH=704|Csa20g063000.1AT5G42270 | Subgenome-G3	0.334	-1.58	1.86354e-05	4.72966	0.702	-0.51	0.0647855	1.18852	0.476	-1.07	0.00420459	2.37628	0	89.051	34	17	106	0	6	708	75.5	5.57	107.26	400	112.84	31	30	34	33	31	42	15	15	17	8	49.2	103.4	147.4	26.42	9.83	24.86	5	5	6
Csa20g062990.1	AT5G42220	AT5G42220 Ubiquitin-like superfamily protein | chr5:16872962-16877455 FORWARD LENGTH=879|Csa20g062990.1AT5G42220 | Subgenome-G3													0	28.014	15	9	32	2	2	891	93.8	5.2	17.35	48	16.46	8	10	8	7	10	15	5	7	7	0
Csa20g061910.1	AT5G42190	AT5G42190 ASK2, SKP1B | E3 ubiquitin ligase SCF complex subunit SKP1/ASK1 family protein | chr5:16854495-16855516 REVERSE LENGTH=171|Csa20g061910.1AT5G42190 | Subgenome-G3	1.085	0.12	0.179429	0.746108	0.965	-0.05	1	1.31263e-08	1.124	0.17	0.27521	0.560335	0	33.502	51	8	65	4	4	172	19.1	4.68	57.29	314	70.47	42	51	51	17	22	26	5	8	8	0	106.7	94.9	98.4	9.19	8.29	13.26	5	5	6
Csa20g058900.1		Csa20g058900.1	0.775	-0.37	0.0264501	1.57757	0.768	-0.38	0.273178	0.563555	1.009	0.01	0.788118	0.103409	0	144.566	48	16	271	1	1	390	41.1	8.76	372.3	797	239.64	45	42	42	116	74	81	15	15	14	13	91.4	90.6	117.9	9.17	15.67	11.53	5	5	6
Csa20g058710.2		Csa20g058710.2	1.205	0.27	0.0659346	1.18089	1.157	0.21	0.179427	0.746112	1.042	0.06	1	8.84277e-09	0	89.944	39	16	118	0	2	433	49	7.69	118.26	508	125.99	37	38	39	36	36	46	15	15	16	11	107.5	103.2	89.2	6.77	8.32	12.94	5	5	6
Csa20g058660.1	AT5G28740	AT5G28740 Tetratricopeptide repeat (TPR)-like superfamily protein | chr5:10780774-10783772 FORWARD LENGTH=917|Csa20g058660.1AT5G28740 | Subgenome-G3													0	8.945	4	3	7	0	3	934	109.1	6.37	3.39	20	9.09	2	4	4	1	3	3	1	3	3	0
Csa20g057520.1	AT5G28500	AT5G28500 unknown protein; FUNCTIONS IN: molecular_function unknown; INVOLVED IN: biological_process unknown; LOCATED IN: chloroplast stroma, chloroplast; EXPRESSED IN: 23 plant structures; EXPRESSED DURING: 13 growth stages; BEST Arabidopsis thaliana protein match is: unknown protein (TAIR:AT3G04550.1); Has 109 Blast hits to 109 proteins in 49 species: Archae - 0; Bacteria - 67; Metazoa - 0; Fun…	1.715	0.78	0.0550514	1.25923	1.587	0.67	0.339981	0.468545	1.081	0.11	0.882223	0.0544214	0	9.663	8	4	11	1	1	434	48.5	5.22		0	8.22		3	8		4	7		2	4	1	119.6	110.6	69.7	29.69	23.44	26.53	5	5	5
Csa20g056050.1	AT5G27120	AT5G27120 NOP56-like pre RNA processing ribonucleoprotein | chr5:9541287-9543684 FORWARD LENGTH=533|Csa20g056050.1AT5G27120 | Subgenome-G3	1.24	0.31	0.169042	0.772005	1.183	0.24	0.787794	0.103587	1.048	0.07	0.836541	0.0775127	0	76.179	43	16	98	1	2	531	58.6	9.26	94.96	238	109.86	35	37	43	30	32	36	13	14	16	0	108.7	103.7	87.6	27.1	29.08	28.19	5	5	6
Csa20g056020.1		Csa20g056020.1	1.099	0.14	0.876693	0.0571523	1.022	0.03	1	1.31263e-08	1.076	0.11	1	8.84277e-09	0.004	3.477	1	1	3	0	1	1357	150.7	6.74	2.81	0	3.25	1	1	1	1	1	1	1	1	1	0	105.7	98.2	96.1	18.28	10.9	26.49	5	5	6
Csa20g055680.1		Csa20g055680.1	1.55	0.63	0.00087091	3.06003	1.229	0.3	0.148383	0.828616	1.262	0.34	0.123305	0.909018	0	132.85	56	25	200	1	4	451	51.5	6.87	169.48	437	208.9	41	48	51	56	66	78	17	21	22	0	123.1	97.5	79.4	11.75	10.92	9.86	5	5	6
Csa20g055630.1	AT5G27540	AT5G27540 MIRO1, emb2473 | MIRO-related GTP-ase 1 | chr5:9722816-9727112 FORWARD LENGTH=648|Csa20g055630.1AT5G27540 | Subgenome-G3													0	35.539	17	11	61	1	1	649	72.3	5.44	45.4	92	59.01	13	16	17	17	20	24	7	10	11	0
Csa20g055610.1	AT5G27560	AT5G27560 Domain of unknown function (DUF1995) | chr5:9731758-9733644 FORWARD LENGTH=341|Csa20g055610.1AT5G27560 | Subgenome-G3													0.003	4.007	9	1	4	1	1	333	37.1	4.83	3.21	0	5.99	9	9	9	1	1	2	1	1	1	0
Csa20g055600.1	AT5G27600	AT5G27600 LACS7, ATLACS7 | long-chain acyl-CoA synthetase 7 | chr5:9742616-9746795 FORWARD LENGTH=700|Csa20g055600.1AT5G27600 | Subgenome-G3	3.293	1.72	1.16739e-05	4.93278	1.813	0.86	0.0198824	1.70153	1.816	0.86	0.00714511	2.14599	0	52.416	21	12	57	1	2	698	76.8	6.62	67.98	190	63.58	21	13	18	21	17	19	11	7	10	0	161.8	89.1	49.1	8.44	20.47	26.3	5	5	6
Csa20g055560.1	AT5G27630	AT5G27630 ACBP5 | acyl-CoA binding protein 5 | chr5:9776101-9780780 FORWARD LENGTH=648|Csa20g055560.1AT5G27630 | Subgenome-G3	0.842	-0.25	0.460669	0.336611	0.906	-0.14	1	1.31263e-08	0.93	-0.11	0.855142	0.067962	0	23.267	8	5	38	0	2	672	73.6	5.92	31.46	74	36.83	8	8	8	12	12	14	5	5	5	0	91.9	98.9	109.1	23.72	21.22	32.95	5	5	6
Csa20g055530.1	AT5G27660	AT5G27660 Trypsin family protein with PDZ domain | chr5:9789835-9792235 REVERSE LENGTH=428|Csa20g055530.1AT5G27660 | Subgenome-G3													0	20.26	17	6	13	1	1	415	44.3	9.22	4.54	33	7.98	7	14	17	2	4	7	2	4	6	0
Csa20g055420.1	AT5G27760	AT5G27760 Hypoxia-responsive family protein | chr5:9830396-9831559 FORWARD LENGTH=96|Csa20g055420.1AT5G27760 | Subgenome-G3													0.004	3.373	5	1	2	0	1	140	16	9.8		0	2.91		5	5		1	1		1	1	0
Csa20g055400.1	AT5G27770	AT5G27770 Ribosomal L22e protein family | chr5:9836166-9837113 FORWARD LENGTH=124|Csa20g055400.1AT5G27770 | Subgenome-G3	0.998	0	1	1.73756e-07	1.155	0.21	0.141205	0.85015	0.864	-0.21	0.147295	0.831812	0	61.466	46	10	123	0	4	183	20.7	9.79	105.49	599	129.68	43	38	38	37	39	47	9	9	9	6	94.9	109.9	95.1	8.33	13.59	8.91	5	5	6
Csa20g055390.1	AT5G27820	AT5G27820 Ribosomal L18p/L5e family protein | chr5:9860584-9860928 FORWARD LENGTH=114|Csa20g055390.1AT5G27820 | Subgenome-G3	1.043	0.06	0.695739	0.157554	1.121	0.16	0.891721	0.049771	0.931	-0.1	1	8.84277e-09	0	7.55	21	3	13	0	3	114	12.7	9.94	4.07	28	13.33	6	21	21	2	4	7	1	3	3	0	98.9	106.3	94.8	10.34	14.61	10.59	5	5	6
Csa20g055220.1	AT5G27000	AT5G27000 ATK4, KATD | kinesin 4 | chr5:9498099-9502951 FORWARD LENGTH=987|Csa20g055220.1AT5G27000 | Subgenome-G3													0.037	1.883	1	1	1	1	1	978	109	6.55			2.24			1			1			1	0
Csa20g054100.1	AT5G26830	AT5G26830 Threonyl-tRNA synthetase | chr5:9437351-9441568 FORWARD LENGTH=709|Csa20g054100.1AT5G26830 | Subgenome-G3	1.29	0.37	0.11999	0.920856	1.074	0.1	1	1.31263e-08	1.201	0.26	0.308816	0.510301	0	107.032	42	28	214	2	3	712	81.3	7.23	166.58	598	203.32	35	37	40	58	71	85	21	24	27	0	115	95.8	89.2	17.09	22.57	23.4	5	5	6
Csa20g052880.1	AT5G26710	AT5G26710 Glutamyl/glutaminyl-tRNA synthetase, class Ic | chr5:9305673-9308247 FORWARD LENGTH=719|Csa20g052880.1AT5G26710 | Subgenome-G3													0	84.397	34	21	113	1	1	566	64.4	8.47	74.7	212	102.94	22	25	34	27	35	51	12	15	21	0
Csa20g052770.1	AT5G26570	AT5G26570 PWD, OK1, ATGWD3 | catalytics;carbohydrate kinases;phosphoglucan, water dikinases | chr5:9261580-9267526 FORWARD LENGTH=1196|Csa20g052770.1AT5G26570 | Subgenome-G3	0.598	-0.74	0.0270824	1.56731	0.864	-0.21	1	1.31263e-08	0.692	-0.53	0.159572	0.797044	0	83.522	20	23	94	0	23	1543	168.3	6.51	74.53	342	93.32	16	19	19	26	32	36	16	20	21	0	72.9	105.3	121.8	23.39	15.5	25.86	5	5	6
Csa20g052760.1	AT5G26360	AT5G26360 TCP-1/cpn60 chaperonin family protein | chr5:9255561-9258891 REVERSE LENGTH=555|Csa20g052760.1AT5G26360 | Subgenome-G3	1.821	0.86	0.000129964	3.88618	1.36	0.44	0.0122359	1.91236	1.339	0.42	0.221008	0.655592	0	175.436	66	31	325	1	2	555	60.4	5.78	294.42	928	345.48	59	62	62	92	100	133	23	29	30	0	130.6	97.6	71.8	8.52	11.04	18.95	5	5	6
Csa20g051590.1	AT5G26210	AT5G26210 AL4 | alfin-like 4 | chr5:9158566-9160221 REVERSE LENGTH=255|Csa20g051590.1AT5G26210 | Subgenome-G3	0.548	-0.87	0.00154583	2.81084	0.731	-0.45	0.282375	0.549173	0.749	-0.42	0.103334	0.985757	0	10.86	15	4	12	0	4	259	29.2	5	5	34	10.43	12	7	7	2	4	6	2	3	3	0	72.1	96.3	131.6	28.12	18.99	20.91	5	5	6
Csa20g051510.1	AT5G26120	AT5G26120 ATASD2, ASD2 | alpha-L-arabinofuranosidase 2 | chr5:9121835-9125399 REVERSE LENGTH=674|Csa20g051510.1AT5G26120 | Subgenome-G3	0.671	-0.58	5.2333e-05	4.28122	0.813	-0.3	0.0730937	1.13612	0.826	-0.28	0.0128885	1.8898	0	117.759	32	18	231	7	7	673	74.7	5.25	207.96	638	243.77	29	29	25	68	77	86	16	15	15	9	81.1	98.2	120.8	9.59	7.03	9.15	5	5	6
Csa20g050370.1	AT5G26040	AT5G26040 HDA2 | histone deacetylase 2 | chr5:9099321-9101598 REVERSE LENGTH=359|Csa20g050370.1AT5G26040 | Subgenome-G3													0	11.669	16	4	10	1	1	387	43.7	6.73	12.51	21	10.16	11	7	16	4	2	4	2	2	4	0
Csa20g050340.1	AT5G26000	AT5G26000 TGG1, BGLU38 | thioglucoside glucohydrolase 1 | chr5:9079678-9082347 REVERSE LENGTH=541|Csa20g050340.1AT5G26000 | Subgenome-G3	0.068	-3.88	1.91137e-09	8.71866	0.37	-1.43	6.39268e-05	4.19432	0.184	-2.44	3.73022e-07	6.42827	0	223.631	47	27	660	3	11	539	61.7	6.13	763.94	2094	676.58	44	43	43	233	196	231	26	24	24	16	14.2	77.2	208.6	24.8	13.14	2.55	5	5	6
Csa20g049120.1	AT5G25770	AT5G25770 alpha/beta-Hydrolases superfamily protein | chr5:8969308-8971389 REVERSE LENGTH=360|Csa20g049120.1AT5G25770 | Subgenome-G3	0.771	-0.38	0.0121288	1.91618	0.837	-0.26	0.116534	0.933546	0.922	-0.12	0.884671	0.053218	0	22.762	25	8	36	0	5	276	30.9	8.57	20.54	88	35.57	14	25	25	8	12	16	5	8	8	1	88.7	96.2	115	14.22	5.29	11.71	5	5	6
Csa20g049070.1	AT5G25757	AT5G25757 RNA polymerase I-associated factor PAF67 | chr5:8965515-8967460 REVERSE LENGTH=514|Csa20g049070.1AT5G25757 | Subgenome-G3													0	28.796	21	9	49	0	1	516	60.3	6.29	22.14	114	41.45	11	21	21	9	15	25	5	9	9	0
Csa20g048930.1	AT5G25520	AT5G25520 SPOC domain / Transcription elongation factor S-II protein | chr5:8885550-8888157 FORWARD LENGTH=735|Csa20g048930.1AT5G25520 | Subgenome-G3													0	5.637	1	2	5	1	2	1030	112.1	5.6		21	3.61		1	1		2	3		2	2	0
Csa20g046260.1	AT5G25090	AT5G25090 ENODL13, AtENODL13 | early nodulin-like protein 13 | chr5:8647117-8647755 REVERSE LENGTH=186|Csa20g046260.1AT5G25090 | Subgenome-G3													0	6.59	13	2	7	1	2	183	19.2	8.46	4.81	24	7.72	13	13	13	2	2	3	2	2	2	0
Csa20g046230.1	AT5G25070	AT5G25070 unknown protein; FUNCTIONS IN: molecular_function unknown; INVOLVED IN: biological_process unknown; LOCATED IN: cellular_component unknown; EXPRESSED IN: 23 plant structures; EXPRESSED DURING: 13 growth stages; Has 1807 Blast hits to 1807 proteins in 277 species: Archae - 0; Bacteria - 0; Metazoa - 736; Fungi - 347; Plants - 385; Viruses - 0; Other Eukaryotes - 339 (source: NCBI BLink).…	0.933	-0.1	0.914634	0.0387525	0.926	-0.11	0.766547	0.115461	1.008	0.01	1	8.84277e-09	0	40.965	25	13	44	6	6	737	81.9	4.67	33.39	84	42.02	15	17	21	11	12	21	7	10	12	0	97.9	97.1	105	7.94	10.41	17.3	5	5	6
Csa20g046040.1	AT5G24890	AT5G24890 unknown protein; FUNCTIONS IN: molecular_function unknown; INVOLVED IN: biological_process unknown; LOCATED IN: cellular_component unknown; EXPRESSED IN: 24 plant structures; EXPRESSED DURING: 13 growth stages; BEST Arabidopsis thaliana protein match is: unknown protein (TAIR:AT2G24550.1); Has 1807 Blast hits to 1807 proteins in 277 species: Archae - 0; Bacteria - 0; Metazoa - 736; Fung…													0.003	3.78	8	1	3	1	1	249	27.2	4.51	2.97	24	2.63	8	8	8	1	1	1	1	1	1	0
Csa20g044900.1	AT5G24760	AT5G24760 GroES-like zinc-binding dehydrogenase family protein | chr5:8495035-8497245 REVERSE LENGTH=381|Csa20g044900.1AT5G24760 | Subgenome-G3	0.941	-0.09	0.980496	0.00855399	1.081	0.11	1	1.31263e-08	0.87	-0.2	1	8.84277e-09	0.005	2.998	3	1	2	0	1	408	43.8	7.06	3.13		2.35	3		3	1		1	1		1	0	93.4	107.3	99.3	29.29	27.71	31.69	5	5	6
Csa20g044840.1	AT5G24710	AT5G24710 Transducin/WD40 repeat-like superfamily protein | chr5:8459148-8467920 REVERSE LENGTH=1377|Csa20g044840.1AT5G24710 | Subgenome-G3													0	23.369	8	6	19	1	1	2083	225.1	7.74	17.75	85	19.02	6	8	7	6	7	6	4	6	5	0
Csa20g041550.1	AT5G48580	AT5G48580 FKBP15-2 | FK506- and rapamycin-binding protein 15 kD-2 | chr5:19696156-19697304 REVERSE LENGTH=163|Csa20g041550.1AT5G48580 | Subgenome-G3	0.893	-0.16	0.63753	0.195499	0.921	-0.12	0.765201	0.116225	0.97	-0.04	1	8.84277e-09	0	26.884	35	5	39	1	1	159	17.3	5.41	37.31	128	42.77	35	26	35	12	12	15	5	4	5	0	95.2	98.2	106.6	10.55	18.17	14.68	5	5	6
Csa20g041540.1	AT5G48570	AT5G48570 ROF2, ATFKBP65, FKBP65 | FKBP-type peptidyl-prolyl cis-trans isomerase family protein | chr5:19690746-19693656 REVERSE LENGTH=578|Csa20g041540.1AT5G48570 | Subgenome-G3													0	26.836	13	7	46	0	2	575	64.5	5.39	30.73	80	54.59	7	13	13	10	17	19	4	7	7	0
Csa20g041360.1	AT5G48480	AT5G48480 Lactoylglutathione lyase / glyoxalase I family protein | chr5:19644814-19645658 FORWARD LENGTH=166|Csa20g041360.1AT5G48480 | Subgenome-G3	1.005	0.01	1	1.73756e-07	0.97	-0.04	1	1.31263e-08	1.036	0.05	1	8.84277e-09	0	36.864	47	8	52	1	3	174	18.1	4.7	52.29	60	41.88	47	47	47	18	15	19	8	7	7	3	101.3	97.8	100.8	4.44	10.89	16.58	5	5	6
Csa20g041220.1	AT5G48330	AT5G48330 Regulator of chromosome condensation (RCC1) family protein | chr5:19585989-19587729 FORWARD LENGTH=455|Csa20g041220.1AT5G48330 | Subgenome-G3													0.003	3.757	4	1	1	1	1	456	48.3	5.94			2.45			4			1			1	0
Csa20g041200.1	AT5G48300	AT5G48300 ADG1, APS1 | ADP glucose pyrophosphorylase 1 | chr5:19570326-19572557 FORWARD LENGTH=520|Csa20g041200.1AT5G48300 | Subgenome-G3	1.573	0.65	7.01644e-06	5.15388	1.191	0.25	0.0206508	1.68506	1.321	0.4	0.00351917	2.45356	0	105.544	48	18	145	0	1	523	57.2	6.24	165.79	624	157.65	44	42	47	48	46	51	15	16	16	7	125.4	94.9	79.7	7.39	7.19	9.62	5	5	6
Csa20g041140.1	AT5G48230	AT5G48230 EMB1276, ACAT2 | acetoacetyl-CoA thiolase 2 | chr5:19552570-19555030 REVERSE LENGTH=398|Csa20g041140.1AT5G48230 | Subgenome-G3													0	47.14	35	9	66	0	1	453	46.5	6.68	56.99	270	61.63	32	35	35	18	22	26	8	9	9	0
Csa20g041130.1	AT5G48220	AT5G48220 Aldolase-type TIM barrel family protein | chr5:19549930-19552046 FORWARD LENGTH=379|Csa20g041130.1AT5G48220 | Subgenome-G3	0.617	-0.7	0.0016217	2.79003	0.844	-0.24	0.128822	0.890009	0.731	-0.45	0.249414	0.603079	0	14.203	15	4	13	0	3	385	42.7	6.35	8.06	47	14.67	11	11	15	3	4	6	3	3	4	0	75.2	102.9	121.9	8.88	13.81	15.82	5	5	6
Csa20g040950.1	AT5G24520	AT5G24520 TTG1, TTG, URM23, ATTTG1 | Transducin/WD40 repeat-like superfamily protein | chr5:8371708-8372733 REVERSE LENGTH=341|Csa20g040950.1AT5G24520 | Subgenome-G3	0.888	-0.17	0.848735	0.071228	0.935	-0.1	0.906329	0.0427142	0.95	-0.07	1	8.84277e-09	0	12.212	18	4	9	0	4	344	38.2	4.88	6.99	21	9.94	11	13	13	2	3	4	2	3	3	0	94.3	99.4	106.3	14.44	8.37	12.07	5	5	6
Csa20g040770.1	AT5G24350	AT5G24350 CONTAINS InterPro DOMAIN/s: Secretory pathway Sec39 (InterPro:IPR013244); Has 1807 Blast hits to 1807 proteins in 277 species: Archae - 0; Bacteria - 0; Metazoa - 736; Fungi - 347; Plants - 385; Viruses - 0; Other Eukaryotes - 339 (source: NCBI BLink). | chr5:8301537-8310746 FORWARD LENGTH=2376|Csa20g040770.1AT5G24350 | Subgenome-G3													0.004	3.192	0	1	3	0	1	2362	266.1	5.53	2.64	44	2.46	0	0	0	1	1	1	1	1	1	0
Csa20g039600.1	AT5G24260	AT5G24260 prolyl oligopeptidase family protein | chr5:8234865-8237810 REVERSE LENGTH=746|Csa20g039600.1AT5G24260 | Subgenome-G3													0	7.084	4	3	6	1	1	749	84.1	5.83		0	6.2		3	4		2	4		2	3	0
Csa20g039450.1	AT5G24165	AT5G24165 unknown protein; FUNCTIONS IN: molecular_function unknown; INVOLVED IN: biological_process unknown; LOCATED IN: chloroplast; EXPRESSED IN: 22 plant structures; EXPRESSED DURING: 13 growth stages; BEST Arabidopsis thaliana protein match is: unknown protein (TAIR:AT4G23885.1); Has 30201 Blast hits to 17322 proteins in 780 species: Archae - 12; Bacteria - 1396; Metazoa - 17338; Fungi - 342…	0.955	-0.07	1	1.73756e-07	0.96	-0.06	1	1.31263e-08	0.994	-0.01	1	8.84277e-09	0	16.141	50	3	9	1	1	76	7.9	10.21	5.82	36	8.7	41	50	50	2	3	4	2	3	3	0	98.3	98.8	102.9	17.94	16.52	17.62	5	5	6
Csa20g039030.1	AT5G23890	AT5G23890 LOCATED IN: mitochondrion, chloroplast thylakoid membrane, chloroplast, plastid, chloroplast envelope; EXPRESSED IN: 24 plant structures; EXPRESSED DURING: 14 growth stages; CONTAINS InterPro DOMAIN/s: S-layer homology domain (InterPro:IPR001119); BEST Arabidopsis thaliana protein match is: unknown protein (TAIR:AT5G52410.2); Has 1807 Blast hits to 1807 proteins in 277 species: Archae -…	0.506	-0.98	0.00242089	2.61602	0.912	-0.13	1	1.31263e-08	0.554	-0.85	0.0181127	1.74202	0	46.066	5	12	51	0	2	2316	256.7	5.29	32.14	222	46.57	4	5	5	10	19	22	7	11	12	0	62.7	113.2	124.1	27.72	13.21	22.51	5	5	6
Csa20g038900.1	AT5G23880	AT5G23880 EMB1265, CPSF100, ESP5, ATCPSF100 | cleavage and polyadenylation specificity factor 100 | chr5:8052550-8058147 FORWARD LENGTH=739|Csa20g038900.1AT5G23880 | Subgenome-G3	1.532	0.61	0.00968589	2.01386	1.616	0.69	0.0895248	1.04806	0.948	-0.08	0.905973	0.0428846	0	25.294	13	7	26	1	7	776	86.3	5.62	18.87	65	26.66	10	9	11	6	9	11	5	5	6	0	110.8	116.9	72.3	24.24	9.27	24.65	5	5	6
Csa20g038710.1	AT5G23680	AT5G23680 Sterile alpha motif (SAM) domain-containing protein | chr5:7985573-7986460 REVERSE LENGTH=295|Csa20g038710.1AT5G23680 | Subgenome-G3													0	9.518	11	2	4	1	1	301	33.4	5.15	4.6	0	0	8	3	3	1	1	2	1	1	1	0
Csa20g038290.1	AT5G23340	AT5G23340 RNI-like superfamily protein | chr5:7856314-7857983 FORWARD LENGTH=405|Csa20g038290.1AT5G23340 | Subgenome-G3													0.017	2.248	5	1	1	1	1	405	44.4	6.29			0			5			1			1	0
Csa20g038250.1	AT5G23300	AT5G23300 PYRD | pyrimidine d | chr5:7847792-7850243 REVERSE LENGTH=460|Csa20g038250.1AT5G23300 | Subgenome-G3	1.187	0.25	0.0539636	1.2679	1.084	0.12	0.484102	0.315063	1.095	0.13	0.752225	0.123652	0	54.665	31	11	62	1	2	509	53.6	8.75	66.81	364	67.5	24	31	24	19	21	22	7	11	10	5	108.9	99.4	91.7	4.74	7.29	9.53	5	5	6
Csa20g038040.1	AT5G23120	AT5G23120 HCF136 | photosystem II stability/assembly factor, chloroplast (HCF136) | chr5:7778154-7780463 FORWARD LENGTH=403|Csa20g038040.1AT5G23120 | Subgenome-G3	0.531	-0.91	0.00111245	2.95372	0.798	-0.33	0.487036	0.312439	0.665	-0.59	0.0404485	1.3931	0	64.644	35	11	67	0	11	407	44.3	6.65	61.55	369	81.38	28	35	35	20	21	26	9	11	11	0	68.4	102.8	128.8	23.37	18.76	16.97	5	5	6
Csa20g038000.1	AT5G23080	AT5G23080 TGH | SWAP (Suppressor-of-White-APricot)/surp domain-containing protein | chr5:7743226-7748889 REVERSE LENGTH=930|Csa20g038000.1AT5G23080 | Subgenome-G3													0	10.462	7	4	9	2	4	949	106.9	7.25	6.85	16	7.47	5	3	4	2	3	4	2	2	3	0
Csa20g037980.1	AT5G23060	AT5G23060 CaS | calcium sensing receptor | chr5:7736760-7738412 REVERSE LENGTH=387|Csa20g037980.1AT5G23060 | Subgenome-G3	0.199	-2.33	0.00221753	2.65413	0.4	-1.32	0.239169	0.621295	0.498	-1	0.174293	0.758721	0	14.734	13	4	11	3	4	386	41.2	9.36	2.71	44	13.9	3	10	13	1	4	6	1	3	4	0	37.4	75	187.6	31.6	40.99	51.47	5	5	6
Csa20g037970.1	AT5G23050	AT5G23050 AAE17 | acyl-activating enzyme 17 | chr5:7731513-7735399 REVERSE LENGTH=721|Csa20g037970.1AT5G23050 | Subgenome-G3	1.502	0.59	0.0143604	1.84283	1.236	0.31	0.271774	0.565793	1.215	0.28	0.594318	0.225981	0	13.505	6	4	13	1	1	703	77.1	7.78	6.59	51	7.69	5	6	6	3	5	5	3	4	4	1	120.5	99.2	80.3	15.13	24.99	22.69	5	5	6
Csa20g037890.1	AT5G22980	AT5G22980 scpl47 | serine carboxypeptidase-like 47 | chr5:7688084-7690481 FORWARD LENGTH=505|Csa20g037890.1AT5G22980 | Subgenome-G3													0	13.029	9	3	29	0	1	505	56.5	6.47	24.9	141	38.45	4	9	9	6	11	12	1	3	3	0
Csa20g036370.1	AT5G22650	AT5G22650 HD2B, HDT02, HDT2, ATHD2B, HDA4, HD2, ATHD2 | histone deacetylase 2B | chr5:7534120-7536054 FORWARD LENGTH=306|Csa20g036370.1AT5G22650 | Subgenome-G3	0.815	-0.3	0.497777	0.302965	1.04	0.06	1	1.31263e-08	0.783	-0.35	0.444052	0.352566	0	59.597	31	12	104	4	4	304	32.5	4.82	62.11	84	97.18	23	31	31	24	32	48	8	11	12	0	85.6	109.3	105.1	17.69	13.6	7.5	5	5	6
Csa20g036360.1	AT5G22640	AT5G22640 emb1211 | MORN (Membrane Occupation and Recognition Nexus) repeat-containing protein | chr5:7529423-7533641 FORWARD LENGTH=871|Csa20g036360.1AT5G22640 | Subgenome-G3	1.008	0.01	0.769937	0.113545	0.926	-0.11	1	1.31263e-08	1.088	0.12	1	8.84277e-09	0	19.731	8	4	10	0	2	978	112.3	4.55	14.3	41	10.45	8	4	4	4	3	3	4	3	3	0	103.1	94.7	102.2	16.46	13.29	30.17	5	5	6
Csa20g036350.1	AT5G22630	AT5G22630 ADT5 | arogenate dehydratase 5 | chr5:7524645-7525922 FORWARD LENGTH=425|Csa20g036350.1AT5G22630 | Subgenome-G3													0.025	2.083	3	1	4	0	1	429	46.2	6.8	2.45	0	5.04	3	3	3	1	1	2	1	1	1	0
Csa20g036320.1	AT5G22580	AT5G22580 Stress responsive A/B Barrel Domain | chr5:7502709-7503137 FORWARD LENGTH=111|Csa20g036320.1AT5G22580 | Subgenome-G3	1.594	0.67	0.000377304	3.42331	1.41	0.5	0.0140492	1.85235	1.13	0.18	0.498304	0.302506	0	49.096	59	8	82	8	8	111	12.4	5.73	71.81	132	73.34	59	58	58	24	27	31	7	7	7	0	119.4	105.7	74.9	7.91	12.95	11.08	5	5	6
Csa20g036120.2		Csa20g036120.2													0	66.088	34	12	55	0	2	493	54	4.79	56.26	346	63.16	27	31	27	15	19	21	8	11	11	0
Csa20g036110.1	AT5G22470	AT5G22470 NAD+ ADP-ribosyltransferases;NAD+ ADP-ribosyltransferases | chr5:7447045-7450743 FORWARD LENGTH=814|Csa20g036110.1AT5G22470 | Subgenome-G3	0.823	-0.28	0.0853367	1.06886	0.832	-0.27	0.164147	0.784767	0.989	-0.02	1	8.84277e-09	0	252.677	63	47	413	9	9	815	91.6	5.25	359.21	1118	404.67	52	58	58	118	128	167	33	39	45	21	93	94	113	8.05	11.43	13.46	5	5	6
Csa20g035900.1	AT5G22320	AT5G22320 Leucine-rich repeat (LRR) family protein | chr5:7388175-7390426 REVERSE LENGTH=452|Csa20g035900.1AT5G22320 | Subgenome-G3													0	12.211	11	4	9	1	1	459	51.2	8.81	6.07	39	6.77	8	11	9	2	4	3	2	4	3	0
Csa20g034380.1	AT5G21990	AT5G21990 TPR7 | Tetratricopeptide repeat (TPR)-like superfamily protein | chr5:7273395-7276318 FORWARD LENGTH=554|Csa20g034380.1AT5G21990 | Subgenome-G3	0.914	-0.13	0.588595	0.230183	0.959	-0.06	0.97476	0.0111021	0.953	-0.07	1	8.84277e-09	0	41.577	24	12	62	1	1	571	62.2	5.68	46.78	240	60.68	17	23	24	16	23	23	8	11	12	2	95.4	100.2	104.4	7.7	10.31	10.19	5	5	6
Csa20g033200.1	AT5G21160	AT5G21160 LA RNA-binding protein | chr5:7199191-7203879 REVERSE LENGTH=826|Csa20g033200.1AT5G21160 | Subgenome-G3	0.971	-0.04	0.676027	0.170036	1.073	0.1	0.742759	0.129152	0.905	-0.14	1	8.84277e-09	0	53.922	17	10	53	0	3	852	94.5	8.85	64.28	243	60.64	16	12	15	19	17	17	9	8	9	2	95.7	105.7	98.6	29.4	11.56	9.39	5	5	6
Csa20g033190.1	AT5G21150	AT5G21150 AGO9 | Argonaute family protein | chr5:7193472-7198113 FORWARD LENGTH=896|Csa20g033190.1AT5G21150 | Subgenome-G3													0	10.338	3	3	16	0	1	952	106.3	9.14	8.2	27	14.56	2	3	3	3	5	8	2	3	3	0
Csa20g033160.1	AT5G21120	AT5G21120 EIL2 | ETHYLENE-INSENSITIVE3-like 2 | chr5:7182629-7184185 FORWARD LENGTH=518|Csa20g033160.1AT5G21120 | Subgenome-G3													0.033	1.939	4	1	1	1	1	530	60.1	7.12	2.99			4			1			1			0
Csa20g033100.1	AT5G21060	AT5G21060 Glyceraldehyde-3-phosphate dehydrogenase-like family protein | chr5:7149153-7152745 REVERSE LENGTH=376|Csa20g033100.1AT5G21060 | Subgenome-G3	1.565	0.65	0.000256291	3.59127	1.431	0.52	0.00910403	2.04077	1.094	0.13	0.527578	0.277714	0	53.441	44	13	87	0	3	376	40.2	6.54	86.75	368	72.76	41	35	36	30	28	29	10	11	12	5	117.5	107.4	75.1	10.03	7.31	14.9	5	5	6
Csa20g033000.1	AT5G20960	AT5G20960 AAO1, AO1, ATAO, AT-AO1, AOalpha, AtAO1 | aldehyde oxidase 1 | chr5:7116783-7122338 FORWARD LENGTH=1368|Csa20g033000.1AT5G20960 | Subgenome-G3	0.931	-0.1	0.934196	0.0295621	1.055	0.08	1	1.31263e-08	0.882	-0.18	1	8.84277e-09	0	26.163	7	9	29	2	2	1371	149.6	6.24	14	53	29.15	4	6	7	5	9	15	4	7	9	1	93.5	106	100.5	5.05	13.61	32.58	5	5	6
Csa20g032930.1	AT5G20920	AT5G20920 EIF2 BETA, EMB1401 | eukaryotic translation initiation factor 2 beta subunit | chr5:7094994-7096661 REVERSE LENGTH=268|Csa20g032930.1AT5G20920 | Subgenome-G3	1.016	0.02	0.731884	0.135558	1.059	0.08	0.99291	0.00309029	0.96	-0.06	1	8.84277e-09	0	26.032	32	7	44	2	2	332	37.7	8.44	38.28	133	40.41	32	32	20	12	15	17	6	7	6	1	99.1	103.3	97.6	14.17	10.97	17.61	5	5	6
Csa20g032880.1	AT5G20890	AT5G20890 TCP-1/cpn60 chaperonin family protein | chr5:7087020-7089906 REVERSE LENGTH=527|Csa20g032880.1AT5G20890 | Subgenome-G3	3.43	1.78	2.31037e-05	4.63632	2.508	1.33	0.00322382	2.49163	1.368	0.45	0.130925	0.882978	0	228.078	79	37	515	2	2	527	57.3	5.96	471.43	1787	562.29	72	79	79	153	172	190	31	37	37	0	148.3	108.4	43.2	7.38	16.04	32.38	5	5	6
Csa20g032780.1	AT5G20830	AT5G20830 SUS1, ASUS1, atsus1 | sucrose synthase 1 | chr5:7050599-7054032 REVERSE LENGTH=808|Csa20g032780.1AT5G20830 | Subgenome-G3	1.332	0.41	0.191445	0.717955	1.29	0.37	0.641461	0.19283	1.032	0.05	0.981686	0.00802751	0	35.119	16	9	40	0	8	808	92.7	5.68	34.56	187	43.4	11	13	16	11	13	16	6	7	9	0	110.3	106.9	82.8	13.57	12.16	30.54	5	5	6
Csa20g032710.1	AT5G20720	AT5G20720 CPN20, CPN10, CHCPN10, ATCPN21, CPN21 | chaperonin 20 | chr5:7015015-7016354 FORWARD LENGTH=253|Csa20g032710.1AT5G20720 | Subgenome-G3													0	78.713	62	13	127	1	1	253	26.8	8.65	97.67	383	126.13	55	48	37	31	45	51	9	11	11	0
Csa20g032630.1	AT5G20650	AT5G20650 COPT5 | copper transporter 5 | chr5:6985481-6985921 REVERSE LENGTH=146|Csa20g032630.1AT5G20650 | Subgenome-G3													0.001	5.314	10	2	10	0	2	193	21.2	9.13	2.04	29	9.7	4	10	10	1	4	5	1	2	2	0
Csa20g032440.1	AT5G20500	AT5G20500 Glutaredoxin family protein | chr5:6938652-6939665 FORWARD LENGTH=135|Csa20g032440.1AT5G20500 | Subgenome-G3	0.95	-0.07	0.609386	0.215107	0.991	-0.01	1	1.31263e-08	0.958	-0.06	1	8.84277e-09	0	32.559	42	5	48	1	1	135	14.7	5.95	76.99	226	44.53	42	42	42	23	12	13	5	5	5	0	96.9	101.1	102	12.57	10.87	12.65	5	5	6
Csa20g032430.1	AT5G20490	AT5G20490 XIK, ATXIK, XI-17 | Myosin family protein with Dil domain | chr5:6927064-6936825 REVERSE LENGTH=1545|Csa20g032430.1AT5G20490 | Subgenome-G3													0	10.634	2	3	13	0	3	1565	177	8.41	9.59	21	10.94	2	2	2	5	4	4	3	3	3	0
Csa20g032300.1	AT5G20350	AT5G20350 TIP1 | Ankyrin repeat family protein with DHHC zinc finger domain | chr5:6876772-6881102 FORWARD LENGTH=620|Csa20g032300.1AT5G20350 | Subgenome-G3													0.003	3.826	2	1	3	0	1	644	70.6	6.95	3.24	16	2.78	2	2	2	1	1	1	1	1	1	0
Csa20g032220.1	AT5G20290	AT5G20290 Ribosomal protein S8e family protein | chr5:6851695-6853012 REVERSE LENGTH=222|Csa20g032220.1AT5G20290 | Subgenome-G3	1.843	0.88	0.000354729	3.4501	1.392	0.48	0.0265801	1.57544	1.325	0.41	0.279728	0.553265	0	98.671	50	13	238	6	6	223	25.2	10.26	271.5	1370	281.45	50	50	50	82	76	80	12	12	12	0	130.6	98.6	70.8	15.9	22.99	11.13	5	5	6
Csa20g032210.1	AT5G20280	AT5G20280 ATSPS1F, SPS1F | sucrose phosphate synthase 1F | chr5:6844994-6849997 REVERSE LENGTH=1043|Csa20g032210.1AT5G20280 | Subgenome-G3	1.274	0.35	0.00535663	2.27111	1.165	0.22	0.157232	0.803459	1.094	0.13	0.503654	0.297868	0	107.907	32	25	123	3	3	1043	117.2	6.44	105.04	437	144.11	24	28	29	32	40	51	16	22	23	6	111.1	101.6	87.2	14.75	5.11	5.56	5	5	6
Csa20g032090.1	AT5G20160	AT5G20160 Ribosomal protein L7Ae/L30e/S12e/Gadd45 family protein | chr5:6804075-6805102 REVERSE LENGTH=128|Csa20g032090.1AT5G20160 | Subgenome-G3	0.885	-0.18	0.152124	0.817801	1.143	0.19	0.625996	0.203428	0.774	-0.37	0.0409662	1.38757	0	23.742	37	5	42	1	3	128	13.8	7.12	29.95	84	33.6	30	18	12	10	17	15	4	4	3	1	87.7	113.3	99.1	10.66	9.71	4.49	5	5	6
Csa20g031990.1	AT5G20090	AT5G20090 Uncharacterised protein family (UPF0041) | chr5:6787246-6788000 REVERSE LENGTH=110|Csa20g031990.1AT5G20090 | Subgenome-G3	0.944	-0.08	0.865252	0.0628573	1.007	0.01	1	1.31263e-08	0.938	-0.09	0.959303	0.018044	0	11.957	25	3	17	0	3	110	12.4	9.25	5.38	40	15.85	18	25	25	2	7	8	2	3	3	0	96	102.3	101.7	13.27	18.03	12.67	5	5	6
Csa20g031970.1	AT5G20080	AT5G20080 FAD/NAD(P)-binding oxidoreductase | chr5:6782708-6786360 FORWARD LENGTH=328|Csa20g031970.1AT5G20080 | Subgenome-G3	1.131	0.18	0.132485	0.877833	1.182	0.24	0.0416345	1.38055	0.957	-0.06	0.740769	0.130317	0	83.815	54	16	138	0	16	351	38.1	8.4	136.37	457	152.59	48	51	52	44	43	51	12	15	15	0	102.4	107	90.6	13.19	5.63	6.32	5	5	6
Csa20g031900.1	AT5G20010	AT5G20010 RAN-1, RAN1, ATRAN1 | RAS-related nuclear protein-1 | chr5:6760364-6761747 FORWARD LENGTH=221|Csa20g031900.1AT5G20010 | Subgenome-G3	1.429	0.52	0.00272888	2.56402	1.212	0.28	0.226405	0.645114	1.179	0.24	0.218283	0.660981	0	75.965	70	14	164	0	14	220	25.1	6.86	152.27	493	183.17	67	70	70	49	52	63	13	14	14	0	117.8	99.8	82.4	9.76	10.02	13	5	5	6
Csa20g031880.1	AT5G19990	AT5G19990 RPT6A, ATSUG1 | regulatory particle triple-A ATPase 6A | chr5:6752144-6754918 FORWARD LENGTH=419|Csa20g031880.1AT5G19990 | Subgenome-G3													0	168.174	58	22	234	0	1	419	47.2	9	257.48	1204	275.02	48	53	58	73	73	88	17	20	22	0
Csa20g030510.1	AT5G19760	AT5G19760 Mitochondrial substrate carrier family protein | chr5:6679591-6681845 REVERSE LENGTH=298|Csa20g030510.1AT5G19760 | Subgenome-G3	1.048	0.07	1	1.73756e-07	1.112	0.15	0.920888	0.0357932	0.943	-0.08	0.882685	0.0541943	0	25.744	18	5	38	0	5	344	36.8	9.39	30.92	46	49.27	10	18	18	10	12	16	3	5	5	0	99.5	105.5	94.9	10.81	10.98	15.29	5	5	6
Csa20g030370.1	AT5G19620	AT5G19620 EMB213, OEP80, ATOEP80, TOC75 | outer envelope protein of 80 kDa | chr5:6623323-6627641 FORWARD LENGTH=732|Csa20g030370.1AT5G19620 | Subgenome-G3	0.984	-0.02	0.905012	0.0433458	0.927	-0.11	0.433433	0.363078	1.061	0.09	0.780651	0.107543	0	27.767	11	6	31	1	1	731	79.7	7.74	32	154	31.59	10	11	11	10	10	11	5	6	6	4	101.4	95.5	103.1	7.21	13.21	6.1	5	5	6
Csa20g030340.1	AT5G19590	AT5G19590 Protein of unknown function, DUF538 | chr5:6611614-6612069 REVERSE LENGTH=151|Csa20g030340.1AT5G19590 | Subgenome-G3													0.041	1.826	15	1	1	1	1	155	17.1	9.26	2.77			15			1			1			0
Csa20g030300.1	AT5G19550	AT5G19550 ASP2, AAT2 | aspartate aminotransferase 2 | chr5:6598201-6601597 FORWARD LENGTH=405|Csa20g030300.1AT5G19550 | Subgenome-G3	3.343	1.74	9.52183e-08	7.02128	1.668	0.74	0.00241909	2.61635	2.005	1	5.39322e-05	4.26815	0	184.836	77	26	450	3	6	405	44.2	7.56	444.29	2038	427.62	73	76	67	139	139	172	24	25	25	14	166.9	83.2	49.9	16.07	11.72	12.66	5	5	6
Csa20g029190.1	AT5G19510	AT5G19510 Translation elongation factor EF1B/ribosomal protein S6 family protein | chr5:6581854-6583137 REVERSE LENGTH=224|Csa20g029190.1AT5G19510 | Subgenome-G3	1.262	0.34	0.121638	0.914931	1.264	0.34	0.271269	0.5666	0.998	0	1	8.84277e-09	0	88.358	69	10	159	2	3	225	24.2	4.6	160.23	495	146.01	60	69	44	51	56	52	8	10	8	0	107.3	107.6	85.1	11.39	11.26	16.19	5	5	6
Csa20g029110.1	AT5G19440	AT5G19440 NAD(P)-binding Rossmann-fold superfamily protein | chr5:6556493-6558123 FORWARD LENGTH=326|Csa20g029110.1AT5G19440 | Subgenome-G3													0	38.851	23	9	60	0	1	358	39.3	7.68	43.28	137	54.13	20	23	23	15	22	23	7	9	9	0
Csa20g029100.1		Csa20g029100.1	1.356	0.44	0.000905444	3.04314	1.2	0.26	0.0288039	1.54055	1.13	0.18	0.547785	0.26139	0	76.969	32	16	118	2	8	972	106.2	6.73	128	378	129.24	27	30	30	38	38	42	12	15	15	4	114.4	101.2	84.4	5.03	11.17	8.04	5	5	6
Csa20g029060.1	AT5G19400	AT5G19400 SMG7 | Telomerase activating protein Est1 | chr5:6540603-6544262 FORWARD LENGTH=1059|Csa20g029060.1AT5G19400 | Subgenome-G3													0	7.874	3	2	5	0	2	1024	113.3	7.4	6.59	0	4.39	2	1	3	2	1	2	1	1	2	0
Csa20g029030.1	AT5G19370	AT5G19370 rhodanese-like domain-containing protein / PPIC-type PPIASE domain-containing protein | chr5:6524247-6526629 REVERSE LENGTH=299|Csa20g029030.1AT5G19370 | Subgenome-G3	0.74	-0.43	0.00526192	2.27886	0.776	-0.37	0.0721976	1.14148	0.954	-0.07	0.806143	0.0935877	0	7.651	9	2	9	0	2	334	36.8	6.57	5.89	33	6.22	4	9	9	2	3	4	1	2	2	0	88.2	92.5	119.3	9.52	10.97	17.28	5	5	6
Csa20g028970.1	AT5G19320	AT5G19320 RANGAP2 | RAN GTPase activating protein 2 | chr5:6505310-6506947 REVERSE LENGTH=545|Csa20g028970.1AT5G19320 | Subgenome-G3	1.476	0.56	0.00637967	2.1952	1.286	0.36	0.0251599	1.59929	1.148	0.2	1	8.84277e-09	0	33.617	18	8	37	3	3	580	63.5	4.68	35.66	178	34.75	13	16	18	11	12	14	5	7	8	0	117.7	102.5	79.8	15.56	17.21	8.88	5	5	6
Csa20g028720.1	AT5G19151	AT5G19151 unknown protein; FUNCTIONS IN: molecular_function unknown; INVOLVED IN: biological_process unknown; LOCATED IN: endomembrane system; Has 30201 Blast hits to 17322 proteins in 780 species: Archae - 12; Bacteria - 1396; Metazoa - 17338; Fungi - 3422; Plants - 5037; Viruses - 0; Other Eukaryotes - 2996 (source: NCBI BLink). | chr5:6428572-6429547 FORWARD LENGTH=74|Csa20g028720.1AT5G19151 |…													0	8.763	28	1	9	1	1	79	9.2	4.67	16.08	112	14.14	28	28	28	4	2	3	1	1	1	0
Csa20g028710.1	AT5G19150	AT5G19150 pfkB-like carbohydrate kinase family protein | chr5:6426280-6428402 REVERSE LENGTH=365|Csa20g028710.1AT5G19150 | Subgenome-G3	0.729	-0.46	0.00147357	2.83163	0.802	-0.32	0.0115045	1.93913	0.909	-0.14	1	8.84277e-09	0	62.246	61	15	64	5	5	366	39.4	7.59	56.68	339	72.3	37	47	41	16	22	26	8	11	12	3	86.4	95.1	118.5	9.69	12.25	6.36	5	5	6
Csa20g028640.1		Csa20g028640.1	0.289	-1.79	6.9073e-06	5.16069	0.717	-0.48	0.107166	0.969942	0.402	-1.31	0.000801854	3.0959	0	15.342	9	3	22	0	3	403	43.2	9.33	14.08	53	17.12	6	9	9	6	7	9	2	3	3	0	43.2	107.3	149.5	15.44	20.98	16.65	5	5	6
Csa20g028480.1	AT5G19090	AT5G19090 Heavy metal transport/detoxification superfamily protein | chr5:6387910-6389855 FORWARD LENGTH=587|Csa20g028480.1AT5G19090 | Subgenome-G3													0.002	4.385	4	1	3	1	1	572	58.1	6.7	8.94			4			3			1			0
Csa20g026940.1	AT5G18550	AT5G18550 Zinc finger C-x8-C-x5-C-x3-H type family protein | chr5:6160515-6162729 FORWARD LENGTH=465|Csa20g026940.1AT5G18550 | Subgenome-G3													0	7.101	3	2	7	0	2	728	78.1	6.76	2.06	23	6.03	1	3	3	1	3	3	1	2	2	0
Csa20g026780.1	AT5G18420	AT5G18420 unknown protein; FUNCTIONS IN: molecular_function unknown; INVOLVED IN: biological_process unknown; LOCATED IN: cellular_component unknown; EXPRESSED IN: 25 plant structures; EXPRESSED DURING: 15 growth stages; CONTAINS InterPro DOMAIN/s: Protein of unknown function DUF2363 (InterPro:IPR019312); Has 1807 Blast hits to 1807 proteins in 277 species: Archae - 0; Bacteria - 0; Metazoa - 736…	1.253	0.32	0.0850904	1.07012	0.99	-0.01	1	1.31263e-08	1.265	0.34	0.193784	0.712681	0	20.011	12	5	22	0	2	718	80.8	6.04	17.22	67	23.34	8	10	12	5	7	10	3	4	5	2	115.9	91.6	92.5	16.79	6.53	16.46	5	5	6
Csa20g026760.1	AT5G18400	AT5G18400 Cytokine-induced anti-apoptosis inhibitor 1, Fe-S biogenesis | chr5:6092955-6094566 REVERSE LENGTH=269|Csa20g026760.1AT5G18400 | Subgenome-G3													0	14.525	34	4	23	1	1	269	29.1	5.44	35.71	77	25.18	34	25	25	10	6	7	4	3	3	0
Csa20g026740.1	AT5G18380	AT5G18380 Ribosomal protein S5 domain 2-like superfamily protein | chr5:6090253-6090693 REVERSE LENGTH=146|Csa20g026740.1AT5G18380 | Subgenome-G3	0.931	-0.1	1	1.73756e-07	1.156	0.21	0.820253	0.0860522	0.806	-0.31	0.943752	0.025142	0	25.037	34	7	54	1	1	146	16.6	10.21	27.97	92	43.25	23	29	34	11	15	28	4	6	7	0	90.5	112.3	97.2	22.7	22.97	14.09	5	5	6
Csa20g026590.1	AT5G18230	AT5G18230 transcription regulator NOT2/NOT3/NOT5 family protein | chr5:6021610-6027031 REVERSE LENGTH=843|Csa20g026590.1AT5G18230 | Subgenome-G3	1.104	0.14	0.73018	0.13657	1.293	0.37	0.110317	0.957358	0.854	-0.23	0.386947	0.412348	0	24.169	15	6	19	1	1	590	63.8	6.37	15.15	148	22.56	9	14	15	4	7	8	3	5	6	0	97.5	114.2	88.3	28.32	9.93	9.63	5	5	6
Csa20g026560.1	AT5G18200	AT5G18200 UTP:galactose-1-phosphate uridylyltransferases;ribose-5-phosphate adenylyltransferases | chr5:6015270-6016555 FORWARD LENGTH=351|Csa20g026560.1AT5G18200 | Subgenome-G3													0	17.128	11	3	22	0	1	348	38.9	6.95	18.14	85	24.05	11	11	11	7	7	8	3	3	3	0
Csa20g026520.1	AT5G18170	AT5G18170 GDH1 | glutamate dehydrogenase 1 | chr5:6006172-6008248 FORWARD LENGTH=411|Csa20g026520.1AT5G18170 | Subgenome-G3													0	91.652	52	18	136	1	1	411	44.5	6.62	150.86	472	136.77	39	50	45	42	46	48	11	17	17	0
Csa20g026440.1	AT5G18100	AT5G18100 CSD3 | copper/zinc superoxide dismutase 3 | chr5:5987221-5988706 FORWARD LENGTH=164|Csa20g026440.1AT5G18100 | Subgenome-G3	0.841	-0.25	0.0459913	1.33732	0.957	-0.06	1	1.31263e-08	0.879	-0.19	0.136074	0.866226	0	30.036	38	6	54	1	1	165	17.2	8.35	43.11	277	53.31	33	38	38	14	18	22	5	6	6	0	90.2	102.6	107.2	7.23	12.81	11.61	5	5	6
Csa20g026250.1	AT5G17990	AT5G17990 TRP1, pat1 | tryptophan biosynthesis 1 | chr5:5957330-5959681 FORWARD LENGTH=444|Csa20g026250.1AT5G17990 | Subgenome-G3													0.001	5.224	3	1	3	0	1	443	46.9	8.15	2.73	51	2.79	3	3	3	1	1	1	1	1	1	0
Csa20g026190.1	AT5G17920	AT5G17920 ATCIMS, ATMETS, ATMS1 | Cobalamin-independent synthase family protein | chr5:5935771-5939195 FORWARD LENGTH=765|Csa20g026190.1AT5G17920 | Subgenome-G3	1.437	0.52	0.000195295	3.70931	1.382	0.47	0.000757243	3.12076	1.04	0.06	1	8.84277e-09	0	279.635	59	40	598	5	24	765	84.3	6.27	543.96	2638	631.33	50	55	59	167	204	227	34	38	40	15	112.9	108.6	78.6	7.73	7.94	9.49	5	5	6
Csa20g025970.1	AT5G17790	AT5G17790 VAR3 | zinc finger (Ran-binding) family protein | chr5:5869810-5872671 REVERSE LENGTH=758|Csa20g025970.1AT5G17790 | Subgenome-G3													0.001	5.037	4	2	6	1	2	760	86	8.12	5.82	31	7.36	4	4	4	2	2	2	2	2	2	0
Csa20g025880.1	AT5G17710	AT5G17710 EMB1241 | Co-chaperone GrpE family protein | chr5:5839560-5841639 REVERSE LENGTH=324|Csa20g025880.1AT5G17710 | Subgenome-G3	0.304	-1.72	0.000783457	3.10598	0.453	-1.14	0.033991	1.46864	0.671	-0.58	0.428521	0.368028	0	11.697	13	2	4	1	1	322	35.3	4.59	7.97	23	2.77	13	3	3	2	1	1	2	1	1	1	51.9	77.4	170.7	24.81	32.25	46.36	5	5	6
Csa20g025860.1	AT5G17690	AT5G17690 TFL2, LHP1 | like heterochromatin protein (LHP1) | chr5:5827504-5829537 REVERSE LENGTH=445|Csa20g025860.1AT5G17690 | Subgenome-G3													0.004	3.049	6	1	3	1	1	728	78.5	5.01	2.88	0	2.7	6	6	6	1	1	1	1	1	1	0
Csa20g025740.1	AT5G17570	AT5G17570 TatD related DNase | chr5:5792948-5794580 FORWARD LENGTH=325|Csa20g025740.1AT5G17570 | Subgenome-G3	1.53	0.61	0.00107993	2.9666	1.194	0.26	0.133486	0.874563	1.282	0.36	0.170004	0.769541	0	13.772	14	4	18	0	1	318	34.9	5.81	15.52	64	18.58	14	14	14	6	6	6	4	4	4	0	123.3	96.2	80.6	7.64	17.61	11.2	5	5	6
Csa20g025700.1	AT5G17530	AT5G17530 phosphoglucosamine mutase family protein | chr5:5778168-5781863 FORWARD LENGTH=581|Csa20g025700.1AT5G17530 | Subgenome-G3	1.005	0.01	0.890712	0.0502627	0.964	-0.05	1	1.31263e-08	1.042	0.06	1	8.84277e-09	0	88.083	30	16	130	3	3	612	66.5	7.01	126.35	590	96.42	27	30	25	40	44	46	14	16	15	0	101.5	97.4	101	13.99	12.79	14.25	5	5	6
Csa20g025510.1	AT5G17380	AT5G17380 Thiamine pyrophosphate dependent pyruvate decarboxylase family protein | chr5:5724920-5726720 REVERSE LENGTH=572|Csa20g025510.1AT5G17380 | Subgenome-G3	2.564	1.36	1.56546e-06	5.80536	1.562	0.64	0.00823431	2.08437	1.641	0.71	0.00103545	2.98487	0	159.154	57	29	239	4	6	571	61.2	6.04	235.19	719	273.4	48	52	57	72	74	93	22	25	28	0	150	91.4	58.5	5.8	12.55	16.78	5	5	6
Csa20g025390.1	AT5G17310	AT5G17310 UGP2, AtUGP2 | UDP-glucose pyrophosphorylase 2 | chr5:5696955-5699671 REVERSE LENGTH=390|Csa20g025390.1AT5G17310 | Subgenome-G3													0	192.185	69	26	384	1	1	469	51.5	6.37	350.23	900	384.46	58	61	66	109	124	151	22	24	25	0
Csa20g025280.1	AT5G17220	AT5G17220 ATGSTF12, GST26, TT19, GSTF12 | glutathione S-transferase phi 12 | chr5:5658528-5659322 FORWARD LENGTH=214|Csa20g025280.1AT5G17220 | Subgenome-G3	0.314	-1.67	8.07929e-06	5.09263	0.746	-0.42	0.164718	0.783259	0.421	-1.25	0.000675163	3.17059	0	29	37	6	33	1	6	214	24.6	5.63	32.93	129	39.95	37	37	37	11	10	12	6	6	6	0	45.7	108.6	145.7	25.93	14.83	20.45	5	5	6
Csa20g025140.1		Csa20g025140.1	1.064	0.09	0.698438	0.155872	1.096	0.13	0.709798	0.148865	0.971	-0.04	1	8.84277e-09	0	35.699	28	9	59	4	5	751	85.1	5.99	41.66	98	61.62	20	23	28	15	19	25	6	8	9	0	101	104	94.9	13.99	4.73	11.3	5	5	6
Csa20g024920.1	AT5G17050	AT5G17050 UGT78D2 | UDP-glucosyl transferase 78D2 | chr5:5607828-5609392 REVERSE LENGTH=460|Csa20g024920.1AT5G17050 | Subgenome-G3	0.756	-0.4	0.0120014	1.92077	0.898	-0.16	0.559932	0.251865	0.842	-0.25	0.255935	0.59187	0	40.852	20	10	82	2	2	485	53.1	6.76	64.08	146	79.73	10	16	20	20	26	36	5	8	10	6	85.4	101.5	113	14	2.72	9.51	5	5	6
Csa20g024910.1	AT5G17020	AT5G17020 XPO1A, ATCRM1, ATXPO1, XPO1, HIT2 | exportin 1A | chr5:5594904-5602467 FORWARD LENGTH=1075|Csa20g024910.1AT5G17020 | Subgenome-G3	1.458	0.54	0.220468	0.656654	1.021	0.03	1	1.31263e-08	1.427	0.51	0.461786	0.335559	0	70.108	20	18	95	0	2	1227	140.6	5.48	65.22	328	95.43	14	17	20	22	32	41	12	15	18	11	125.7	88.1	86.2	22.96	3.61	19.09	5	5	6
Csa20g024880.1	AT5G16990	AT5G16990 Zinc-binding dehydrogenase family protein | chr5:5581831-5583849 REVERSE LENGTH=343|Csa20g024880.1AT5G16990 | Subgenome-G3													0	112.529	56	18	186	2	2	345	38	6.54	191.76	354	173.08	48	53	56	59	55	72	14	15	16	0
Csa20g024840.1	AT5G16930	AT5G16930 AAA-type ATPase family protein | chr5:5568578-5571565 FORWARD LENGTH=644|Csa20g024840.1AT5G16930 | Subgenome-G3	1.219	0.29	0.101634	0.992959	1.084	0.12	0.708922	0.149402	1.125	0.17	0.744618	0.128066	0	29.243	11	9	39	0	8	706	77.8	9.55	16.23	66	33.59	8	11	11	7	15	17	6	9	9	1	110.7	98.5	90.8	5.8	8.6	20.02	5	5	6
Csa20g024810.1	AT5G16880	AT5G16880 Target of Myb protein 1 | chr5:5549658-5551274 FORWARD LENGTH=407|Csa20g024810.1AT5G16880 | Subgenome-G3	1.694	0.76	1.6201e-06	5.79046	0.828	-0.27	0.0635285	1.19703	2.047	1.03	1.36989e-06	5.86331	0	65.076	42	14	101	0	2	425	47.2	4.82	92.4	397	97.8	37	40	35	30	34	37	11	13	13	5	144.3	70.5	85.2	10.05	7.82	5.6	5	5	6
Csa20g024770.1	AT5G16840	AT5G16840 BPA1 | binding partner of acd11 1 | chr5:5536042-5538026 FORWARD LENGTH=259|Csa20g024770.1AT5G16840 | Subgenome-G3	1.287	0.36	0.00249763	2.60247	1.143	0.19	0.157173	0.803621	1.126	0.17	0.29123	0.535764	0	91.158	54	10	151	5	5	260	27.1	5.68	156.42	624	172.41	54	42	42	48	46	57	10	8	8	4	112.6	100	87.5	8.23	6.27	7.36	5	5	6
Csa20g024690.1	AT5G16780	AT5G16780 DOT2, MDF | SART-1 family | chr5:5517784-5521566 REVERSE LENGTH=820|Csa20g024690.1AT5G16780 | Subgenome-G3													0	56.073	25	14	64	2	2	813	93.2	6.46	50.94	213	70.15	16	21	25	16	20	28	8	12	14	0
Csa20g024650.1	AT5G16750	AT5G16750 TOZ | Transducin family protein / WD-40 repeat family protein | chr5:5504541-5509266 REVERSE LENGTH=876|Csa20g024650.1AT5G16750 | Subgenome-G3													0	12.436	4	2	9	0	2	880	97.2	7.05	12.4	92	13.07	4	4	4	3	3	3	2	2	2	0
Csa20g024630.1	AT5G16730	AT5G16730 Plant protein of unknown function (DUF827) | chr5:5497890-5500775 FORWARD LENGTH=853|Csa20g024630.1AT5G16730 | Subgenome-G3													0	30.742	13	9	24	2	2	1023	116	4.92	10.5	46	22.61	4	10	13	3	8	13	2	6	9	0
Csa20g024560.1	AT5G16660	AT5G16660 unknown protein; FUNCTIONS IN: molecular_function unknown; INVOLVED IN: biological_process unknown; LOCATED IN: chloroplast thylakoid membrane, chloroplast, membrane, chloroplast envelope; EXPRESSED IN: 23 plant structures; EXPRESSED DURING: 14 growth stages; BEST Arabidopsis thaliana protein match is: unknown protein (TAIR:AT3G02900.1); Has 30201 Blast hits to 17322 proteins in 780 spe…	0.916	-0.13	0.780596	0.107574	0.759	-0.4	0.408328	0.388991	1.206	0.27	0.875449	0.0577689	0	26.49	37	5	32	2	2	167	17.9	7.97	44.03	262	36.94	28	37	37	12	10	10	3	5	5	0	102.7	85.2	112.1	21.33	34.19	22.84	5	5	6
Csa20g024430.1	AT5G16550	AT5G16550 unknown protein; Has 30201 Blast hits to 17322 proteins in 780 species: Archae - 12; Bacteria - 1396; Metazoa - 17338; Fungi - 3422; Plants - 5037; Viruses - 0; Other Eukaryotes - 2996 (source: NCBI BLink). | chr5:5405526-5406641 FORWARD LENGTH=249|Csa20g024430.1AT5G16550 | Subgenome-G3	0.527	-0.92	0.00104782	2.97971	0.687	-0.54	0.104618	0.980394	0.767	-0.38	0.206927	0.684183	0	19.125	20	4	26	0	3	256	27.1	6.55	26.04	199	27.05	15	20	15	8	10	8	3	4	3	0	71.4	93.1	135.5	32.95	9.24	19.01	5	5	6
Csa20g024260.1	AT5G16440	AT5G16440 IPP1 | isopentenyl diphosphate isomerase 1 | chr5:5371765-5373575 FORWARD LENGTH=291|Csa20g024260.1AT5G16440 | Subgenome-G3	0.802	-0.32	0.0319946	1.49492	0.828	-0.27	0.419403	0.377369	0.969	-0.05	0.653937	0.184464	0	64.749	45	13	122	3	3	273	31.4	6.37	124.18	684	152.96	40	45	45	37	39	46	11	13	13	7	91.5	94.4	114.1	3.58	14.59	9.62	5	5	6
Csa20g024230.1	AT5G16390	AT5G16390 CAC1, CAC1A, BCCP, BCCP1 | chloroplastic acetylcoenzyme A carboxylase 1 | chr5:5361098-5363020 REVERSE LENGTH=280|Csa20g024230.1AT5G16390 | Subgenome-G3													0	24.869	36	6	22	3	3	233	24.7	4.98	16.61	78	17.83	32	32	21	6	7	9	5	5	5	0
Csa20g024210.1	AT5G16370	AT5G16370 AAE5 | acyl activating enzyme 5 | chr5:5356823-5358481 REVERSE LENGTH=552|Csa20g024210.1AT5G16370 | Subgenome-G3	2.095	1.07	0.000437489	3.35903	1.387	0.47	0.272932	0.563945	1.511	0.6	0.0333406	1.47703	0	13.811	7	3	10	0	3	553	60.8	6.93	10.68	72	13.39	5	5	7	3	3	4	2	2	3	0	140.2	92.8	66.9	10.24	12.82	28.29	5	5	6
Csa20g023990.1	AT5G16300	AT5G16300 Vps51/Vps67 family (components of vesicular transport) protein | chr5:5338119-5342186 FORWARD LENGTH=1068|Csa20g023990.1AT5G16300 | Subgenome-G3	1.425	0.51	0.0463674	1.33379	1.094	0.13	0.997997	0.000870557	1.303	0.38	0.245392	0.61014	0	19.399	8	7	12	0	7	1381	153.7	5.57	4.68	19	9.35	2	2	8	2	2	8	2	2	7	0	121.5	93.3	85.3	12.6	15.04	26.99	5	5	6
Csa20g023970.1	AT5G16280	AT5G16280 Tetratricopeptide repeat (TPR)-like superfamily protein | chr5:5323377-5331345 REVERSE LENGTH=1272|Csa20g023970.1AT5G16280 | Subgenome-G3	1.314	0.39	0.0590254	1.22896	0.997	0	1	1.31263e-08	1.318	0.4	0.159034	0.798511	0.002	4.352	1	1	9	0	1	1479	165.6	7.47	8.18	23	8.07	1	1	1	3	3	3	1	1	1	0	119.1	90.3	90.6	13	18.77	10.6	5	5	6
Csa20g023950.1	AT5G16270	AT5G16270 ATRAD21.3, SYN4 | sister chromatid cohesion 1 protein 4 | chr5:5316783-5322330 FORWARD LENGTH=1031|Csa20g023950.1AT5G16270 | Subgenome-G3													0.03	1.976	1	1	2	0	1	1077	119	4.37	1.92		2.75	1		1	1		1	1		1	0
Csa20g023940.1	AT5G16260	AT5G16260 ELF9 | RNA binding (RRM/RBD/RNP motifs) family protein | chr5:5311363-5315496 FORWARD LENGTH=519|Csa20g023940.1AT5G16260 | Subgenome-G3	1.208	0.27	0.567031	0.246393	1.351	0.43	0.5681	0.245575	0.894	-0.16	1	8.84277e-09	0	25.138	19	8	20	0	2	527	58.2	4.78	8.05	16	19.88	9	11	15	3	6	11	3	4	7	1	101.8	113.9	84.3	18.61	19.08	10.84	5	5	6
Csa20g023770.1	AT5G16130	AT5G16130 Ribosomal protein S7e family protein | chr5:5268984-5269912 FORWARD LENGTH=190|Csa20g023770.1AT5G16130 | Subgenome-G3	1.133	0.18	0.204234	0.689873	1.02	0.03	0.565675	0.247433	1.11	0.15	1	8.84277e-09	0	81.928	48	11	134	0	1	225	26.3	10.18	155.47	636	150.19	41	48	48	45	40	49	8	10	11	6	107.8	97.1	95.1	8.75	12.24	11.8	5	5	6
Csa20g023740.1		Csa20g023740.1													0.004	3.587	3	1	4	0	1	351	39.6	6.34	1.91	37	1.92	3	3	3	1	1	2	1	1	1	0
Csa20g023670.1	AT5G16070	AT5G16070 TCP-1/cpn60 chaperonin family protein | chr5:5247549-5251050 REVERSE LENGTH=535|Csa20g023670.1AT5G16070 | Subgenome-G3	1.778	0.83	3.21884e-09	8.4923	1.416	0.5	3.4131e-06	5.46685	1.256	0.33	6.77796e-05	4.1689	0	189.707	67	29	365	1	1	535	58.9	6.25	353.9	1522	418.51	58	67	60	108	122	135	25	29	28	24	127.2	101.3	71.5	5.87	1.64	3.38	5	5	6
Csa20g023650.1	AT5G16050	AT5G16050 GRF5, GF14 UPSILON | general regulatory factor 5 | chr5:5244008-5245402 REVERSE LENGTH=268|Csa20g023650.1AT5G16050 | Subgenome-G3	0.972	-0.04	0.673869	0.171424	1.103	0.14	0.141205	0.85015	0.881	-0.18	0.03577	1.44648	0	120.089	68	17	289	4	4	267	30	4.84	258.56	830	284.15	59	68	68	85	97	107	14	16	17	3	94.8	107.6	97.6	3.36	5.17	5	5	5	6
Csa20g023600.1		Csa20g023600.1													0.033	1.933	2	1	1	1	1	455	50.6	8.47		20			2			1			1		0
Csa20g023330.1	AT5G15810	AT5G15810 N2,N2-dimethylguanosine tRNA methyltransferase | chr5:5157798-5161121 FORWARD LENGTH=691|Csa20g023330.1AT5G15810 | Subgenome-G3	0.605	-0.73	0.0267747	1.57228	0.629	-0.67	0.629073	0.201299	0.962	-0.06	0.383434	0.416309	0	7.265	3	1	4	0	1	764	84.5	7.21	8.83	65	5.02	3	3	3	2	1	1	1	1	1	0	81.2	84.4	134.3	31.39	30.6	26.1	5	5	6
Csa20g023130.1	AT5G15650	AT5G15650 RGP2, ATRGP2 | reversibly glycosylated polypeptide 2 | chr5:5092203-5094093 FORWARD LENGTH=360|Csa20g023130.1AT5G15650 | Subgenome-G3	1.055	0.08	0.638569	0.194792	1.091	0.13	0.60929	0.215176	0.967	-0.05	1	8.84277e-09	0	97.081	44	15	186	1	6	362	41.1	5.92	185.28	523	190.69	44	44	44	60	59	67	15	15	15	0	100.6	104	95.4	18.02	7.97	6.83	5	5	6
Csa20g022110.1	AT5G15610	AT5G15610 Proteasome component (PCI) domain protein | chr5:5079579-5081929 FORWARD LENGTH=442|Csa20g022110.1AT5G15610 | Subgenome-G3	1.406	0.49	0.0704675	1.15201	1.078	0.11	1	1.31263e-08	1.304	0.38	0.123305	0.909018	0	19.306	15	4	27	0	3	393	44.5	5.31	20.42	83	38.53	11	15	15	6	9	12	3	4	4	0	121.1	92.8	86.1	12.42	6.16	18.25	5	5	6
Csa20g021980.1	AT5G15490	AT5G15490 UDP-glucose 6-dehydrogenase family protein | chr5:5027872-5029314 REVERSE LENGTH=480|Csa20g021980.1AT5G15490 | Subgenome-G3													0	60.707	29	12	104	0	1	658	73	6.42	102.73	381	120.36	29	23	24	33	34	37	12	10	11	0
Csa20g021940.1	AT5G15450	AT5G15450 APG6, CLPB3, CLPB-P | casein lytic proteinase B3 | chr5:5014399-5018255 REVERSE LENGTH=968|Csa20g021940.1AT5G15450 | Subgenome-G3	1.003	0.01	0.974657	0.0111482	0.998	0	0.975821	0.0106299	1.005	0.01	1	8.84277e-09	0	178.361	48	41	239	2	5	1093	123	5.81	210.09	854	252.5	34	43	45	64	83	92	29	38	39	11	100.3	99.8	99.9	14.81	8.56	7.07	5	5	6
Csa20g021900.1	AT5G15400	AT5G15400 U-box domain-containing protein | chr5:4997764-5002907 REVERSE LENGTH=1038|Csa20g021900.1AT5G15400 | Subgenome-G3													0	27.679	10	8	24	1	1	999	112.8	5.73	20.02	134	25.43	6	7	10	6	8	10	4	6	8	0
Csa20g021670.1	AT5G15180	AT5G15180 Peroxidase superfamily protein | chr5:4930561-4932211 FORWARD LENGTH=329|Csa20g021670.1AT5G15180 | Subgenome-G3	0.768	-0.38	0.131581	0.880806	0.71	-0.49	0.519139	0.284716	1.081	0.11	0.979267	0.00909871	0	18.926	20	6	31	2	2	330	36.3	8.84	20.3	102	32.64	15	15	20	8	10	13	5	5	6	2	93	86	121.1	14.14	18.88	27.05	5	5	6
Csa20g021600.1	AT5G15120	AT5G15120 Protein of unknown function (DUF1637) | chr5:4898814-4900351 FORWARD LENGTH=293|Csa20g021600.1AT5G15120 | Subgenome-G3													0.001	5.152	4	1	6	0	1	392	44.7	8.38	7.35	70	7.35	4	4	4	2	2	2	1	1	1	0
Csa20g021570.1	AT5G15090	AT5G15090 VDAC3, ATVDAC3 | voltage dependent anion channel 3 | chr5:4889641-4891389 REVERSE LENGTH=274|Csa20g021570.1AT5G15090 | Subgenome-G3	1.087	0.12	0.795147	0.0995526	1.177	0.24	0.597074	0.223972	0.923	-0.12	1	8.84277e-09	0	103.004	61	15	199	4	4	276	29.3	8.18	218.52	648	240.5	61	61	61	65	62	72	15	15	15	0	99.9	108.2	91.9	9.5	18.41	11.15	5	5	6
Csa20g021450.1	AT5G14950	AT5G14950 GMII, ATGMII | golgi alpha-mannosidase II | chr5:4837484-4841792 REVERSE LENGTH=1173|Csa20g021450.1AT5G14950 | Subgenome-G3	0.455	-1.13	3.65167e-07	6.43751	0.758	-0.4	0.00479976	2.31878	0.601	-0.73	0.000212763	3.6721	0	36.559	12	11	31	0	11	1152	132.3	7.46	8.68	132	38.43	3	8	12	3	11	17	3	8	11	0	61.7	102.7	135.6	11.62	10.67	5.01	5	5	6
Csa20g021340.1	AT5G14850	AT5G14850 Alg9-like mannosyltransferase family | chr5:4802099-4804977 REVERSE LENGTH=548|Csa20g021340.1AT5G14850 | Subgenome-G3	0.963	-0.05	0.661965	0.179165	0.968	-0.05	1	1.31263e-08	0.995	-0.01	1	8.84277e-09	0	29.812	11	8	36	1	2	826	91.5	9.1	23.11	69	32.72	9	10	11	9	13	14	6	7	8	3	98.6	99.1	102.4	9.28	8.3	9.46	5	5	6
Csa20g021320.1	AT5G14780	AT5G14780 FDH | formate dehydrogenase | chr5:4777043-4779190 FORWARD LENGTH=384|Csa20g021320.1AT5G14780 | Subgenome-G3	1.231	0.3	0.0561288	1.25081	1.137	0.19	0.539041	0.268378	1.083	0.11	0.710986	0.148139	0	101.693	77	15	237	3	3	223	25.2	7.97	191.53	527	221.61	70	77	77	67	77	93	13	15	15	0	109.6	101.3	89.1	6.14	6.22	19.21	5	5	6
Csa20g021260.1	AT5G14720	AT5G14720 Protein kinase superfamily protein | chr5:4748212-4752642 REVERSE LENGTH=674|Csa20g021260.1AT5G14720 | Subgenome-G3	1.025	0.04	1	1.73756e-07	0.844	-0.25	1	1.31263e-08	1.214	0.28	1	8.84277e-09	0	22.402	11	5	22	1	1	653	73	6.62	23.18	121	21.23	9	11	11	7	7	8	4	5	5	2	107.2	88.2	104.6	15.33	44.43	7.57	5	5	6
Csa20g021250.1	AT5G14710	AT5G14710 CONTAINS InterPro DOMAIN/s: Proteasome assembly chaperone 3 (InterPro:IPR018788); Has 120 Blast hits to 120 proteins in 47 species: Archae - 0; Bacteria - 0; Metazoa - 62; Fungi - 2; Plants - 49; Viruses - 0; Other Eukaryotes - 7 (source: NCBI BLink). | chr5:4746465-4747776 FORWARD LENGTH=124|Csa20g021250.1AT5G14710 | Subgenome-G3	1.626	0.7	0.000199036	3.70107	1.072	0.1	1	1.31263e-08	1.518	0.6	0.00185472	2.73172	0.004	3.407	6	1	5	1	1	124	13.8	7.03	2.5	23	5.19	6	6	6	1	2	2	1	1	1	0	131.9	86.9	81.1	5.16	17.07	11.5	5	5	6
Csa20g021220.1	AT5G14680	AT5G14680 Adenine nucleotide alpha hydrolases-like superfamily protein | chr5:4731620-4733025 REVERSE LENGTH=175|Csa20g021220.1AT5G14680 | Subgenome-G3	1.189	0.25	0.0546297	1.26257	1.168	0.22	0.329924	0.481585	1.018	0.03	0.918281	0.0370246	0	23.255	34	6	30	0	4	181	20.4	6.54	11.73	65	20.98	22	21	34	5	11	14	4	4	6	0	106.2	104.4	89.4	6.51	11.05	18.3	5	5	6
Csa20g021120.1	AT5G14590	AT5G14590 Isocitrate/isopropylmalate dehydrogenase family protein | chr5:4703533-4706627 REVERSE LENGTH=485|Csa20g021120.1AT5G14590 | Subgenome-G3													0	79.531	45	19	158	1	1	493	54.8	7.93	129.06	529	158.61	43	42	39	46	50	62	17	17	17	0
Csa20g021110.1	AT5G14580	AT5G14580 polyribonucleotide nucleotidyltransferase, putative | chr5:4697612-4703013 REVERSE LENGTH=991|Csa20g021110.1AT5G14580 | Subgenome-G3	1.494	0.58	0.000353129	3.45207	1.111	0.15	0.368032	0.434114	1.345	0.43	0.0184404	1.73423	0	49.371	16	15	60	4	4	1105	120.5	6.1	35.52	121	53.26	12	14	16	17	19	24	10	13	15	5	124.3	92.4	83.2	6.1	8.71	14.62	5	5	6
Csa20g021100.1	AT5G14570	AT5G14570 ATNRT2.7, NRT2.7 | high affinity nitrate transporter 2.7 | chr5:4695331-4696890 REVERSE LENGTH=493|Csa20g021100.1AT5G14570 | Subgenome-G3													0.001	4.724	3	1	4	1	1	486	52	8.02	3.63	18	6.17	3	3	3	1	1	2	1	1	1	0
Csa20g021080.1	AT5G14540	AT5G14540 Protein of unknown function (DUF1421) | chr5:4687333-4689624 REVERSE LENGTH=547|Csa20g021080.1AT5G14540 | Subgenome-G3	1.049	0.07	1	1.73756e-07	0.914	-0.13	0.711942	0.147555	1.147	0.2	0.624658	0.204357	0	38.042	15	9	43	0	4	827	89.8	6.4	37.13	205	46.98	13	13	13	12	15	16	8	8	8	3	106.2	92.6	101.3	12.68	8.31	8.23	5	5	6
Csa20g020990.1	AT5G14450	AT5G14450 GDSL-like Lipase/Acylhydrolase superfamily protein | chr5:4658488-4660034 FORWARD LENGTH=389|Csa20g020990.1AT5G14450 | Subgenome-G3	1.282	0.36	0.108836	0.963227	1.275	0.35	0.0992387	1.00332	1.006	0.01	1	8.84277e-09	0	121.955	43	18	307	1	1	389	43.5	8.44	238.82	1174	313.52	41	43	43	81	106	120	16	18	18	1	108.1	107.5	84.4	14.55	10.36	18.31	5	5	6
Csa20g020960.1	AT5G14420	AT5G14420 RGLG2 | RING domain ligase2 | chr5:4648355-4650563 REVERSE LENGTH=468|Csa20g020960.1AT5G14420 | Subgenome-G3	1.072	0.1	0.553874	0.256589	1.031	0.04	0.81436	0.0891834	1.04	0.06	1	8.84277e-09	0	30.779	23	8	37	0	5	470	51.7	5.62	36.32	68	44.59	17	18	19	12	10	15	5	6	7	3	103.6	99.7	96.7	5.25	9.97	6.73	5	5	6
Csa20g020780.1	AT5G14250	AT5G14250 COP13, CSN3, FUS11 | Proteasome component (PCI) domain protein | chr5:4597970-4600561 FORWARD LENGTH=429|Csa20g020780.1AT5G14250 | Subgenome-G3	0.891	-0.17	0.854758	0.0681569	0.907	-0.14	0.891439	0.0499086	0.983	-0.02	1	8.84277e-09	0	24.833	20	8	30	1	2	429	47.8	7.39	7.36	46	24.89	7	18	20	3	12	15	3	7	8	2	95.5	97.2	107.2	19.32	16.33	19.09	5	5	6
Csa20g020610.1	AT5G14140	AT5G14140 zinc ion binding;nucleic acid binding;zinc ion binding | chr5:4561539-4563513 FORWARD LENGTH=264|Csa20g020610.1AT5G14140 | Subgenome-G3													0.008	2.522	4	1	1	0	1	292	33.2	9.13			0			4			1			1	0
Csa20g020600.1	AT5G14130	AT5G14130 Peroxidase superfamily protein | chr5:4558862-4560028 REVERSE LENGTH=330|Csa20g020600.1AT5G14130 | Subgenome-G3	0.889	-0.17	0.950279	0.022149	0.815	-0.3	0.618561	0.208618	1.091	0.13	0.90335	0.044144	0	69.547	43	11	98	8	8	332	36	5.21	87.66	478	104.55	33	43	43	25	31	42	8	11	11	2	98.7	90.4	111	18.59	20.51	29.96	5	5	6
Csa20g020510.1	AT5G14050	AT5G14050 Transducin/WD40 repeat-like superfamily protein | chr5:4533539-4535179 FORWARD LENGTH=546|Csa20g020510.1AT5G14050 | Subgenome-G3													0	8.643	7	2	6	1	2	544	60.5	5.59	7.24	42	8.33	7	5	5	2	2	2	2	1	1	0
Csa20g020440.1	AT5G13980	AT5G13980 Glycosyl hydrolase family 38 protein | chr5:4508626-4514334 FORWARD LENGTH=1024|Csa20g020440.1AT5G13980 | Subgenome-G3	1.509	0.59	0.0606762	1.21698	1.088	0.12	0.9956	0.00191516	1.387	0.47	0.0484963	1.31429	0	268.807	45	41	460	4	4	1025	115.9	6.49	457.31	1905	475.31	37	43	39	131	157	172	29	37	39	0	125.8	90.8	83.4	5.88	21.89	23.39	5	5	6
Csa20g020430.1	AT5G13970	AT5G13970 unknown protein; FUNCTIONS IN: molecular_function unknown; INVOLVED IN: biological_process unknown; LOCATED IN: endomembrane system; EXPRESSED IN: 23 plant structures; EXPRESSED DURING: 13 growth stages; BEST Arabidopsis thaliana protein match is: unknown protein (TAIR:AT5G13310.1); Has 1807 Blast hits to 1807 proteins in 277 species: Archae - 0; Bacteria - 0; Metazoa - 736; Fungi - 347…													0.001	5.038	3	1	6	0	1	404	45.5	4.48	6.06	30	7.06	3	3	3	2	2	2	1	1	1	0
Csa20g020410.1	AT5G13950	AT5G13950 unknown protein; BEST Arabidopsis thaliana protein match is: unknown protein (TAIR:AT1G02290.1); Has 147 Blast hits to 145 proteins in 44 species: Archae - 0; Bacteria - 2; Metazoa - 56; Fungi - 6; Plants - 81; Viruses - 0; Other Eukaryotes - 2 (source: NCBI BLink). | chr5:4496196-4500206 REVERSE LENGTH=939|Csa20g020410.1AT5G13950 | Subgenome-G3													0.027	2.038	1	1	1	0	1	952	106	6.6			1.84			1			1			1	0
Csa20g019270.1	AT5G13850	AT5G13850 NACA3 | nascent polypeptide-associated complex subunit alpha-like protein 3 | chr5:4471361-4472676 FORWARD LENGTH=204|Csa20g019270.1AT5G13850 | Subgenome-G3	0.932	-0.1	1	1.73756e-07	1.003	0	0.753871	0.122703	0.929	-0.11	0.891781	0.0497417	0	53.207	47	5	75	1	1	203	22	4.51	103.47	516	64.92	42	47	28	25	28	22	4	5	4	0	95.3	102.5	102.2	6.33	12.73	22.69	5	5	6
Csa20g019050.1	AT5G13690	AT5G13690 CYL1, NAGLU | alpha-N-acetylglucosaminidase family / NAGLU family | chr5:4415808-4420159 FORWARD LENGTH=806|Csa20g019050.1AT5G13690 | Subgenome-G3	0.923	-0.12	0.999812	8.17903e-05	0.956	-0.07	1	1.31263e-08	0.966	-0.05	1	8.84277e-09	0	6.675	5	3	5	2	3	807	92.9	8.54	2.11	0	6.9	1	1	5	1	1	3	1	1	3	0	96.2	99.6	104.2	16.68	21.75	4	5	5	6
Csa20g019040.1	AT5G13680	AT5G13680 ELO2, ABO1 | IKI3 family protein | chr5:4410522-4415471 REVERSE LENGTH=1319|Csa20g019040.1AT5G13680 | Subgenome-G3													0.006	2.761	1	1	2	0	1	1319	146.4	5.25		0	3.05		1	1		1	1		1	1	0
Csa20g018930.1	AT5G13570	AT5G13570 DCP2, TDT, ATDCP2 | decapping 2 | chr5:4367532-4369992 FORWARD LENGTH=373|Csa20g018930.1AT5G13570 | Subgenome-G3													0	7.702	10	3	6	1	1	366	41.8	6.95	2.34	21	7.69	4	7	10	1	2	3	1	2	3	0
Csa20g018920.1	AT5G13560	AT5G13560 unknown protein; BEST Arabidopsis thaliana protein match is: unknown protein (TAIR:AT2G37370.1); Has 12055 Blast hits to 8846 proteins in 811 species: Archae - 217; Bacteria - 1046; Metazoa - 6104; Fungi - 1115; Plants - 528; Viruses - 14; Other Eukaryotes - 3031 (source: NCBI BLink). | chr5:4361579-4366318 REVERSE LENGTH=679|Csa20g018920.1AT5G13560 | Subgenome-G3	1.143	0.19	0.708609	0.149593	0.931	-0.1	0.932944	0.0301446	1.228	0.3	0.431407	0.365112	0	109.396	46	26	143	3	3	671	75.9	5.03	132.92	520	173.72	43	44	43	40	48	55	21	24	24	0	111.6	90.8	97.6	9.52	16.14	12.16	5	5	6
Csa20g018900.2		Csa20g018900.2													0	11.007	2	3	15	0	3	1626	178.4	6.24	15.45	55	11.13	2	2	2	6	4	5	2	3	3	0
Csa20g018890.1	AT5G13510	AT5G13510 Ribosomal protein L10 family protein | chr5:4341294-4341956 FORWARD LENGTH=220|Csa20g018890.1AT5G13510 | Subgenome-G3													0	10.257	13	3	15	0	3	236	26.5	9.51	13.32	43	14.75	13	13	13	5	5	5	3	3	3	0
Csa20g018880.1	AT5G13520	AT5G13520 peptidase M1 family protein | chr5:4342117-4344571 REVERSE LENGTH=616|Csa20g018880.1AT5G13520 | Subgenome-G3													0	97.982	39	18	153	2	2	616	69	5.19	168.29	475	164.55	32	38	39	51	46	56	13	17	18	0
Csa20g018780.1	AT5G13410	AT5G13410 FKBP-like peptidyl-prolyl cis-trans isomerase family protein | chr5:4299830-4301706 REVERSE LENGTH=256|Csa20g018780.1AT5G13410 | Subgenome-G3													0.014	2.342	3	1	5	1	1	264	28.9	8.43		29	3.96		3	3		2	3		1	1	0
Csa20g018750.1	AT5G13380	AT5G13380 Auxin-responsive GH3 family protein | chr5:4289912-4292355 FORWARD LENGTH=624|Csa20g018750.1AT5G13380 | Subgenome-G3													0	13.201	6	4	12	0	1	1162	130.5	6.07	9.95	61	10.9	4	4	4	4	4	4	3	3	3	0
Csa20g018740.1	AT5G13370	AT5G13370 Auxin-responsive GH3 family protein | chr5:4286996-4289424 FORWARD LENGTH=595|Csa20g018740.1AT5G13370 | Subgenome-G3	1.393	0.48	0.00582031	2.23505	1.176	0.23	0.600826	0.221251	1.185	0.24	0.127167	0.895626	0	41.33	19	9	62	0	5	597	67.3	5.63	48.81	189	65.48	14	19	19	17	22	23	7	9	9	1	117.1	98.8	84.1	12.3	10.07	9.48	5	5	6
Csa20g018650.1	AT5G13280	AT5G13280 AK-LYS1, AK1, AK | aspartate kinase 1 | chr5:4249516-4252654 FORWARD LENGTH=569|Csa20g018650.1AT5G13280 | Subgenome-G3	1.653	0.72	0.000113595	3.94464	1.155	0.21	0.128657	0.890565	1.431	0.52	0.0178676	1.74793	0	9.55	6	3	7	0	3	591	64.7	7.15	5.01	48	8.06	4	2	6	2	1	4	2	1	3	0	130.2	91	78.8	9.79	15.26	12.79	5	5	6
Csa20g018630.1	AT5G13260	AT5G13260 unknown protein; BEST Arabidopsis thaliana protein match is: unknown protein (TAIR:AT3G48860.2); Has 30201 Blast hits to 17322 proteins in 780 species: Archae - 12; Bacteria - 1396; Metazoa - 17338; Fungi - 3422; Plants - 5037; Viruses - 0; Other Eukaryotes - 2996 (source: NCBI BLink). | chr5:4243164-4246677 FORWARD LENGTH=537|Csa20g018630.1AT5G13260 | Subgenome-G3													0	6.64	5	1	10	1	1	574	63.9	6.07	14.11	64	12.88	5	5	5	4	3	3	1	1	1	0
Csa20g018560.1	AT5G13200	AT5G13200 GRAM domain family protein | chr5:4207081-4208079 FORWARD LENGTH=272|Csa20g018560.1AT5G13200 | Subgenome-G3	2.488	1.31	2.05841e-06	5.68647	1.375	0.46	0.0141577	1.84901	1.809	0.86	0.000945706	3.02424	0	16.352	21	5	21	2	2	281	31	7.01	9.74	28	26.21	7	18	21	3	7	11	1	4	5	2	153.5	84.8	61.7	13.45	12.03	10.65	5	5	6
Csa20g018380.1	AT5G13030	AT5G13030 unknown protein; FUNCTIONS IN: molecular_function unknown; INVOLVED IN: biological_process unknown; LOCATED IN: chloroplast; EXPRESSED IN: 23 plant structures; EXPRESSED DURING: 13 growth stages; CONTAINS InterPro DOMAIN/s: Uncharacterised protein family UPF0061 (InterPro:IPR003846); Has 5046 Blast hits to 4997 proteins in 1211 species: Archae - 8; Bacteria - 2327; Metazoa - 120; Fungi …													0	81.747	28	16	119	0	1	929	105.1	6.95	109.09	503	136.34	21	25	28	30	38	51	10	13	16	0
Csa20g018370.1	AT5G13020	AT5G13020 Emsy N Terminus (ENT)/ plant Tudor-like domains-containing protein | chr5:4129691-4132089 REVERSE LENGTH=397|Csa20g018370.1AT5G13020 | Subgenome-G3	0.558	-0.84	0.00019572	3.70836	0.872	-0.2	0.415808	0.381107	0.641	-0.64	0.00874758	2.05811	0	8.562	8	3	9	0	3	397	43.7	8.6	4.72	23	6.53	6	6	8	2	3	4	2	2	3	0	68.9	107.6	123.5	22.11	8.34	8.3	5	5	6
Csa20g018300.1	AT5G12960	AT5G12960 Putative glycosyl hydrolase of unknown function (DUF1680) | chr5:4097788-4101518 FORWARD LENGTH=865|Csa20g018300.1AT5G12960 | Subgenome-G3	0.595	-0.75	0.000154709	3.81048	0.777	-0.36	0.133645	0.874046	0.766	-0.39	0.0243032	1.61434	0	115.918	27	21	206	1	1	863	96.6	6.73	185.69	735	191.17	25	25	26	67	61	78	19	18	20	12	75.2	98.2	126.5	10.08	7.99	17.84	5	5	6
Csa20g018190.1	AT5G12890	AT5G12890 UDP-Glycosyltransferase superfamily protein | chr5:4069658-4071124 REVERSE LENGTH=488|Csa20g018190.1AT5G12890 | Subgenome-G3													0.014	2.312	3	1	3	0	1	492	55.3	6.04	2.06		3.39	3		3	1		2	1		1	0
Csa20g017850.1	AT5G12210	AT5G12210 AtRGTB1, RGTB1 | RAB geranylgeranyl transferase beta subunit 1 | chr5:3947254-3949595 FORWARD LENGTH=321|Csa20g017850.1AT5G12210 | Subgenome-G3													0.002	4.296	4	1	5	0	1	337	37.3	5.25	3.01	26	5.8	4	4	4	1	2	2	1	1	1	0
Csa20g017760.1	AT5G12140	AT5G12140 ATCYS1, CYS1 | cystatin-1 | chr5:3923295-3923936 REVERSE LENGTH=101|Csa20g017760.1AT5G12140 | Subgenome-G3													0	11.853	17	2	11	1	1	141	16.2	9.04	9.37	100	13.17	11	17	17	3	4	4	1	2	2	0
Csa20g017740.1	AT5G12120	AT5G12120 Ubiquitin-associated/translation elongation factor EF1B protein | chr5:3916229-3918088 REVERSE LENGTH=619|Csa20g017740.1AT5G12120 | Subgenome-G3													0.032	1.956	2	1	1	1	1	614	67.8	7.61			1.85			2			1			1	0
Csa20g017730.1	AT5G12110	AT5G12110 Glutathione S-transferase, C-terminal-like;Translation elongation factor EF1B/ribosomal protein S6 | chr5:3914483-3915732 FORWARD LENGTH=228|Csa20g017730.1AT5G12110 | Subgenome-G3	1.508	0.59	0.00200968	2.69687	1.348	0.43	0.0686803	1.16317	1.119	0.16	0.501012	0.300152	0	43.816	49	7	78	3	3	223	24.2	4.74	53.62	160	69.13	42	49	31	17	29	32	5	7	6	0	117.3	104.9	77.8	10.28	13.38	13.51	5	5	6
Csa20g017470.2		Csa20g017470.2	1.043	0.06	0.937778	0.0279	1.042	0.06	1	1.31263e-08	1.001	0	1	8.84277e-09	0	44.597	28	10	52	0	2	493	54.5	6.95	41.63	167	51.98	18	17	25	14	17	21	7	7	9	0	101.4	101.3	97.3	14.25	20.93	22.93	5	5	6
Csa20g017400.1	AT5G11810	AT5G11810 unknown protein; Has 1807 Blast hits to 1807 proteins in 277 species: Archae - 0; Bacteria - 0; Metazoa - 736; Fungi - 347; Plants - 385; Viruses - 0; Other Eukaryotes - 339 (source: NCBI BLink). | chr5:3808739-3810440 FORWARD LENGTH=306|Csa20g017400.1AT5G11810 | Subgenome-G3													0	28.513	27	7	37	1	1	302	32.9	6.35	26.86	119	43.3	25	27	27	10	12	15	6	7	7	0
Csa20g017330.1	AT5G11750	AT5G11750 Ribosomal protein L19 family protein | chr5:3787343-3788926 FORWARD LENGTH=229|Csa20g017330.1AT5G11750 | Subgenome-G3													0	9.087	11	2	7	0	2	238	27	10.54	3.04	19	9.7	7	11	11	1	3	3	1	2	2	0
Csa20g017260.1	AT5G11720	AT5G11720 Glycosyl hydrolases family 31 protein | chr5:3776840-3780025 FORWARD LENGTH=902|Csa20g017260.1AT5G11720 | Subgenome-G3	0.68	-0.56	0.00357115	2.44719	0.837	-0.26	0.444963	0.351676	0.813	-0.3	0.12623	0.898839	0	54.682	18	13	76	2	4	908	101.7	6.04	65.3	229	82.35	18	18	18	22	24	30	13	13	13	3	81.1	99.8	119.2	10.54	11.79	18.3	5	5	6
Csa20g017250.1	AT5G11710	AT5G11710 ENTH/VHS family protein | chr5:3772981-3776316 FORWARD LENGTH=560|Csa20g017250.1AT5G11710 | Subgenome-G3	0.961	-0.06	0.910446	0.0407458	1	0	0.999108	0.000387379	0.961	-0.06	0.723506	0.140558	0	43.621	31	10	39	4	5	553	59.5	4.93	49.79	107	42.3	25	17	19	14	11	14	7	7	8	1	97.3	101.3	101.3	6.48	8.34	6.99	5	5	6
Csa20g017100.1	AT5G11560	AT5G11560 catalytics | chr5:3709734-3713994 REVERSE LENGTH=982|Csa20g017100.1AT5G11560 | Subgenome-G3													0	25.797	13	8	37	1	1	1129	124.5	6.38	31.69	100	39.96	11	13	13	11	12	14	6	8	8	0
Csa20g017060.1	AT5G11520	AT5G11520 ASP3, YLS4 | aspartate aminotransferase 3 | chr5:3685257-3687721 REVERSE LENGTH=449|Csa20g017060.1AT5G11520 | Subgenome-G3	2.807	1.49	0.0557127	1.25405	1.955	0.97	0.209011	0.679831	1.435	0.52	1	8.84277e-09	0	139.302	52	25	357	1	2	451	49.1	9.14	255.36	1106	310.56	48	51	52	90	118	149	22	24	25	0	146.1	101.8	52.1	44.1	30.78	54.4	5	5	6
Csa20g016990.1	AT5G11450	AT5G11450 Mog1/PsbP/DUF1795-like photosystem II reaction center PsbP family protein | chr5:3654475-3656357 FORWARD LENGTH=297|Csa20g016990.1AT5G11450 | Subgenome-G3	0.587	-0.77	0.000488606	3.31104	0.817	-0.29	0.267343	0.572932	0.719	-0.48	0.0382309	1.41759	0	9.818	15	3	24	0	3	310	35	6.83	17.87	67	21.32	12	15	15	6	9	9	2	3	3	0	73.3	101.9	124.8	18.11	10.59	13.06	5	5	6
Csa20g016960.1	AT5G11420	AT5G11420 Protein of unknown function, DUF642 | chr5:3644655-3646991 FORWARD LENGTH=366|Csa20g016960.1AT5G11420 | Subgenome-G3	0.769	-0.38	0.100682	0.99705	0.954	-0.07	1	1.31263e-08	0.806	-0.31	0.33481	0.475202	0	62.913	32	12	185	0	4	367	39.9	7.71	122.49	473	169.85	27	32	32	43	63	79	9	12	12	6	84.7	105.1	110.2	18.8	14.99	25.36	5	5	6
Csa20g016670.1	AT5G11240	AT5G11240 transducin family protein / WD-40 repeat family protein | chr5:3582949-3586782 FORWARD LENGTH=615|Csa20g016670.1AT5G11240 | Subgenome-G3													0.001	4.662	3	1	6	0	1	625	67.9	6.42	7.21	42	8.87	3	3	3	2	2	2	1	1	1	0
Csa20g016580.1		Csa20g016580.1													0	124.709	55	21	230	1	1	427	48.3	5.74	192.82	985	266.6	51	53	55	63	77	90	19	19	20	0
Csa20g016430.1	AT5G11040	AT5G11040 TRS120, AtTRS120 | TRS120 | chr5:3495332-3500610 FORWARD LENGTH=1186|Csa20g016430.1AT5G11040 | Subgenome-G3	1.02	0.03	0.918929	0.0367181	0.935	-0.1	0.950175	0.0221965	1.091	0.13	1	8.84277e-09	0	12.02	4	4	11	0	4	1229	134.5	6.21	4.01	46	8.46	2	4	4	1	5	5	1	4	4	0	103.5	94.9	101.5	22	15.62	21.42	5	5	6
Csa20g016290.1	AT5G10940	AT5G10940 transducin family protein / WD-40 repeat family protein | chr5:3448890-3454127 REVERSE LENGTH=757|Csa20g016290.1AT5G10940 | Subgenome-G3	0.777	-0.36	0.106389	0.973102	0.897	-0.16	1	1.31263e-08	0.866	-0.21	0.212691	0.672251	0	38.768	20	10	50	0	2	762	84.3	5.86	52.03	225	54.43	16	14	16	16	13	21	7	7	9	2	87.2	100.6	112.2	14.73	15.83	11.99	5	5	6
Csa20g016270.1	AT5G10920	AT5G10920 L-Aspartase-like family protein | chr5:3441805-3443892 FORWARD LENGTH=517|Csa20g016270.1AT5G10920 | Subgenome-G3	0.88	-0.19	0.484579	0.314635	0.821	-0.28	0.422356	0.374321	1.071	0.1	1	8.84277e-09	0	119.802	66	26	202	3	8	519	57.6	5.78	159.15	647	222.46	45	47	66	47	67	88	15	20	26	9	97.7	91.2	111.1	14.55	8.35	14.55	5	5	6
Csa20g016230.1	AT5G10870	AT5G10870 ATCM2, CM2 | chorismate mutase 2 | chr5:3430691-3432272 REVERSE LENGTH=265|Csa20g016230.1AT5G10870 | Subgenome-G3	0.505	-0.99	0.000421012	3.37571	0.676	-0.56	0.0228995	1.64017	0.746	-0.42	0.370396	0.431333	0	22.511	24	7	33	0	1	259	29.7	5.59	15.68	121	43.85	11	21	24	5	11	17	2	6	7	1	69.4	93	137.6	14.92	11.45	16.58	5	5	6
Csa20g016140.1	AT5G10840	AT5G10840 Endomembrane protein 70 protein family | chr5:3424910-3427797 REVERSE LENGTH=648|Csa20g016140.1AT5G10840 | Subgenome-G3													0	10.008	7	3	10	0	3	658	75.5	8.31	7.32	24	10.59	4	7	7	3	3	4	2	3	3	0
Csa20g016080.1	AT5G10770	AT5G10770 Eukaryotic aspartyl protease family protein | chr5:3403331-3405331 REVERSE LENGTH=474|Csa20g016080.1AT5G10770 | Subgenome-G3	0.459	-1.12	0.000298741	3.5247	0.706	-0.5	0.0648504	1.18809	0.65	-0.62	0.101066	0.995397	0	15.926	7	4	21	0	4	1379	146.6	7.56	18.17	75	26.18	6	7	7	6	7	8	3	4	4	0	63.6	97.8	138.5	21.11	21.01	21.78	5	5	6
Csa20g016050.1	AT5G10740	AT5G10740 Protein phosphatase 2C family protein | chr5:3393797-3395848 REVERSE LENGTH=354|Csa20g016050.1AT5G10740 | Subgenome-G3													0	25.358	20	6	46	1	1	364	38.9	5.16	33.74	168	45.19	18	20	20	12	13	21	5	6	6	0
Csa20g015970.1	AT5G10630	AT5G10630 Translation elongation factor EF1A/initiation factor IF2gamma family protein | chr5:3360561-3364414 FORWARD LENGTH=667|Csa20g015970.1AT5G10630 | Subgenome-G3	1.332	0.41	0.0109877	1.95909	1.069	0.1	1	1.31263e-08	1.246	0.32	0.064015	1.19372	0	16.229	8	5	19	0	5	742	80.3	6.38	16.63	28	16.07	4	6	6	6	6	7	3	4	4	0	117.5	94.3	88.2	8.81	8.39	15.83	5	5	6
Csa20g015890.1	AT5G10560	AT5G10560 Glycosyl hydrolase family protein | chr5:3336335-3339351 REVERSE LENGTH=792|Csa20g015890.1AT5G10560 | Subgenome-G3	0.507	-0.98	4.93927e-08	7.30634	0.802	-0.32	0.00197493	2.70445	0.632	-0.66	2.6227e-05	4.58125	0	66.675	23	15	105	2	3	800	88	6.15	69.83	285	97.7	18	20	23	27	33	45	11	14	15	5	65.9	104.2	129.9	2.06	7.46	8.32	5	5	6
Csa20g015870.1	AT5G10540	AT5G10540 Zincin-like metalloproteases family protein | chr5:3328119-3332462 FORWARD LENGTH=701|Csa20g015870.1AT5G10540 | Subgenome-G3	1.525	0.61	2.1449e-07	6.66859	1.254	0.33	0.000498051	3.30273	1.216	0.28	0.000950225	3.02217	0	165.354	54	32	339	2	2	701	79.1	5.48	274.11	965	381.07	48	51	52	88	114	137	27	30	31	19	121.1	99.6	79.4	2.98	3.44	6.32	5	5	6
Csa20g015820.1	AT5G10500	AT5G10500 Kinase interacting (KIP1-like) family protein | chr5:3305418-3308039 FORWARD LENGTH=848|Csa20g015820.1AT5G10500 | Subgenome-G3													0.033	1.934	1	1	1	0	1	856	97.9	5.03	1.98			1			1			1			0
Csa20g015670.1	AT5G10360	AT5G10360 EMB3010, RPS6B | Ribosomal protein S6e | chr5:3258734-3260142 REVERSE LENGTH=249|Csa20g015670.1AT5G10360 | Subgenome-G3	1.939	0.96	0.00154692	2.81053	1.256	0.33	0.154923	0.809885	1.544	0.63	0.201072	0.696648	0	55.321	44	13	97	1	2	389	44.1	10.77	70.32	239	101.71	29	29	43	24	33	40	10	10	12	5	138.7	89.8	71.5	24.6	22.9	11.55	5	5	6
Csa20g015600.1	AT5G10300	AT5G10300 ATMES5, MES5, HNL | methyl esterase 5 | chr5:3239684-3240724 FORWARD LENGTH=258|Csa20g015600.1AT5G10300 | Subgenome-G3	1.443	0.53	0.017399	1.75948	1.258	0.33	0.31372	0.503458	1.147	0.2	0.58883	0.23001	0	8.372	3	3	5	2	3	905	104	6.8		0	8.58		1	3		1	4		1	3	0	117	102	81.1	21.21	5.86	26.82	5	5	6
Csa20g015520.1	AT5G10240	AT5G10240 ASN3 | asparagine synthetase 3 | chr5:3212934-3216418 REVERSE LENGTH=578|Csa20g015520.1AT5G10240 | Subgenome-G3	0.986	-0.02	0.961407	0.0170927	1.121	0.16	0.606314	0.217303	0.88	-0.18	0.401434	0.396386	0	26.729	12	6	34	0	4	580	65.3	6.46	21.26	83	33.94	8	12	12	7	13	14	4	6	6	0	95.2	108.2	96.6	7.63	15.12	9.94	5	5	6
Csa20g015510.1	AT5G10230	AT5G10230 ANNAT7, ANN7 | annexin 7 | chr5:3209738-3211396 REVERSE LENGTH=316|Csa20g015510.1AT5G10230 | Subgenome-G3													0	28.107	26	9	39	1	5	316	36.1	6.81	11.36	58	34.97	11	22	26	5	12	22	4	8	9	0
Csa20g015490.1	AT5G10220	AT5G10220 ANN6, ANNAT6 | annexin 6 | chr5:3206980-3208784 REVERSE LENGTH=318|Csa20g015490.1AT5G10220 | Subgenome-G3	1.619	0.69	0.000437489	3.35903	1.348	0.43	0.0488693	1.31096	1.2	0.26	0.192446	0.71569	0	74.492	43	16	173	1	5	318	36.4	8.41	125.95	429	168.78	30	42	43	45	59	69	10	15	16	8	122.4	102	75.6	4.25	6.74	17.8	5	5	6
Csa20g015430.1	AT5G10160	AT5G10160 Thioesterase superfamily protein | chr5:3185819-3187159 FORWARD LENGTH=219|Csa20g015430.1AT5G10160 | Subgenome-G3	0.629	-0.67	0.00050447	3.29716	0.753	-0.41	0.082806	1.08194	0.835	-0.26	0.132371	0.878208	0	49.543	36	9	77	1	1	220	24.3	9.03	56.43	260	81.18	32	36	36	20	26	31	8	9	9	0	79.2	94.8	126	15.2	6.69	16.61	5	5	6
Csa20g015310.1	AT5G10050	AT5G10050 NAD(P)-binding Rossmann-fold superfamily protein | chr5:3144254-3145643 FORWARD LENGTH=279|Csa20g015310.1AT5G10050 | Subgenome-G3	2.487	1.31	0.00189281	2.72289	1.654	0.73	0.167862	0.775048	1.504	0.59	0.219969	0.657639	0	13.068	10	4	16	0	4	512	56.2	9.47	10.18	63	10.67	6	6	6	4	6	6	3	3	3	0	145.1	96.5	58.4	9.75	15.5	35.79	5	5	6
Csa20g015210.1	AT5G09980	AT5G09980 PROPEP4 | elicitor peptide 4 precursor | chr5:3122790-3123728 FORWARD LENGTH=81|Csa20g015210.1AT5G09980 | Subgenome-G3													0.034	1.918	11	1	1	0	1	85	9.8	9.04			0			11			1			1	0
Csa20g014160.1		Csa20g014160.1													0.02	2.158	1	1	2	0	1	803	87.9	7.84		14	0		1	1		1	1		1	1	0
Csa20g013120.1	AT5G09920	AT5G09920 RPB15.9, ATRPB15.9, RPB15.9.9, NRPB4 | RNA polymerase II, Rpb4, core protein | chr5:3096276-3097370 FORWARD LENGTH=138|Csa20g013120.1AT5G09920 | Subgenome-G3	0.895	-0.16	0.268107	0.571691	0.793	-0.34	0.418748	0.378047	1.13	0.18	1	8.84277e-09	0.009	2.466	7	1	4	1	1	138	15.9	5.02		0	2.58		7	7		2	2		1	1	0	99.9	88.5	111.6	14.68	17.24	12.06	5	5	6
Csa20g013090.1	AT5G09890	AT5G09890 Protein kinase family protein | chr5:3085810-3088842 REVERSE LENGTH=515|Csa20g013090.1AT5G09890 | Subgenome-G3	0.683	-0.55	6.24518e-05	4.20446	0.972	-0.04	0.58167	0.235323	0.702	-0.51	0.0016626	2.77921	0	8.228	6	3	7	0	3	524	60.3	5.77	2.87	24	6.94	2	6	6	1	3	3	1	3	3	0	77.2	109.8	113	5.63	11.68	6.99	5	5	6
Csa20g012940.1		Csa20g012940.1	0.481	-1.06	7.17436e-08	7.14422	0.702	-0.51	0.000475037	3.32327	0.685	-0.55	0.00017294	3.7621	0	46.108	19	12	82	1	3	584	64.1	7.99	71.57	335	97.94	15	16	19	23	27	32	9	10	12	5	66.1	96.5	137.4	8.44	3.65	10.62	5	5	6
Csa20g012900.1	AT5G09730	AT5G09730 BXL3, ATBXL3, XYL3, ATBX3, BX3 | beta-xylosidase 3 | chr5:3015319-3018226 REVERSE LENGTH=773|Csa20g012900.1AT5G09730 | Subgenome-G3	0.79	-0.34	0.238359	0.622768	1.034	0.05	1	1.31263e-08	0.764	-0.39	0.374147	0.426958	0	66.502	18	15	104	1	1	779	84.2	6.24	68.55	274	98.83	14	15	17	27	35	42	10	13	14	1	83.9	109.9	106.2	28.21	17.45	35.59	5	5	6
Csa20g012880.1	AT5G09700	AT5G09700 Glycosyl hydrolase family protein | chr5:3003720-3005566 REVERSE LENGTH=526|Csa20g012880.1AT5G09700 | Subgenome-G3													0	31.356	9	7	53	1	1	735	79.4	8.05	32.98	110	58.47	7	9	9	13	18	22	4	7	7	0
Csa20g012780.1	AT5G09620	AT5G09620 Octicosapeptide/Phox/Bem1p family protein | chr5:2983757-2985352 REVERSE LENGTH=531|Csa20g012780.1AT5G09620 | Subgenome-G3	1.068	0.1	0.302972	0.518597	1.085	0.12	0.106788	0.971479	0.984	-0.02	0.79498	0.099644	0	22.94	12	5	29	2	5	531	59.2	5.57	27.16	180	29.21	6	12	12	8	11	10	2	5	5	0	101.6	103.2	95.1	7.75	13.77	11.42	5	5	6
Csa20g012750.1	AT5G09590	AT5G09590 MTHSC70-2, HSC70-5 | mitochondrial HSO70 2 | chr5:2975721-2978508 FORWARD LENGTH=682|Csa20g012750.1AT5G09590 | Subgenome-G3	1.198	0.26	0.00721477	2.14178	1.214	0.28	0.0170145	1.76918	0.987	-0.02	1	8.84277e-09	0	324.699	66	45	773	8	8	684	73.1	5.53	760.59	3672	777.79	61	66	60	228	242	303	38	45	44	0	105.4	106.7	87.9	11.31	6.53	6.16	5	5	6
Csa20g012610.1	AT5G09450	AT5G09450 Tetratricopeptide repeat (TPR)-like superfamily protein | chr5:2941864-2943324 FORWARD LENGTH=409|Csa20g012610.1AT5G09450 | Subgenome-G3													0.016	2.272	2	1	2	1	1	416	47.3	5.78			3.56			2			2			1	0
Csa20g012540.1	AT5G09390	AT5G09390 CD2-binding protein-related | chr5:2913591-2915803 FORWARD LENGTH=351|Csa20g012540.1AT5G09390 | Subgenome-G3	0.436	-1.2	9.0177e-05	4.0449	0.624	-0.68	0.0225065	1.64769	0.699	-0.52	0.0796965	1.09856	0	40.676	26	7	35	2	3	381	43.7	4.67	33.55	144	36.3	19	18	18	11	10	14	5	5	6	1	63.5	90.8	145.7	21.57	8.87	14.77	5	5	6
Csa20g012300.1	AT5G08740	AT5G08740 NDC1 | NAD(P)H dehydrogenase C1 | chr5:2848752-2851323 REVERSE LENGTH=519|Csa20g012300.1AT5G08740 | Subgenome-G3	1.058	0.08	0.976357	0.0103913	0.872	-0.2	0.866186	0.0623886	1.213	0.28	1	8.84277e-09	0	36.418	27	11	28	2	2	520	56.9	8.16	18.42	152	32.54	13	27	25	5	11	12	4	10	10	1	108.3	89.3	102.4	22.36	31.09	14.22	5	5	6
Csa20g012250.1	AT5G08690	AT5G08690 ATP synthase alpha/beta family protein | chr5:2825739-2828352 FORWARD LENGTH=556|Csa20g012250.1AT5G08690 | Subgenome-G3	1.319	0.4	0.000140894	3.85111	1.335	0.42	0.000655683	3.18331	0.988	-0.02	1	8.84277e-09	0	355.874	70	35	941	1	34	1304	139.8	6.48	1115.54	5289	1011.82	70	70	64	328	293	320	34	35	31	1	108.3	109.6	82.1	9.76	3.01	5.21	5	5	6
Csa20g012190.1	AT5G08640	AT5G08640 FLS, ATFLS1, FLS1 | flavonol synthase 1 | chr5:2804009-2805175 FORWARD LENGTH=336|Csa20g012190.1AT5G08640 | Subgenome-G3	0.243	-2.04	1.36858e-06	5.86373	0.79	-0.34	0.3445	0.462811	0.307	-1.7	5.1696e-05	4.28654	0	28.222	26	7	40	2	7	336	38.4	5.73	32.84	166	50.11	18	25	26	11	13	16	4	6	7	0	35.8	116.6	147.6	11.93	16.25	23.82	5	5	6
Csa20g012170.1	AT5G08620	AT5G08620 STRS2, ATRH25 | DEA(D/H)-box RNA helicase family protein | chr5:2794540-2797548 FORWARD LENGTH=563|Csa20g012170.1AT5G08620 | Subgenome-G3													0.007	2.673	1	1	1	0	1	1684	188.1	9.51	2.9			1			1			1			0
Csa20g012120.1	AT5G08570	AT5G08570 Pyruvate kinase family protein | chr5:2778433-2780300 FORWARD LENGTH=510|Csa20g012120.1AT5G08570 | Subgenome-G3	1.437	0.52	0.000196451	3.70675	1.194	0.26	0.0338954	1.46986	1.203	0.27	0.122102	0.913277	0	126.188	52	24	170	1	12	510	54.9	6.37	141.01	454	148.68	39	50	43	48	57	65	16	23	22	4	118.7	98.7	82.6	8.11	8.23	6.39	5	5	6
Csa20g012090.1	AT5G08550	AT5G08550 ILP1 | GC-rich sequence DNA-binding factor-like protein | chr5:2765981-2770282 REVERSE LENGTH=908|Csa20g012090.1AT5G08550 | Subgenome-G3													0	10.465	3	2	8	1	2	852	94.9	6.15	9.22	47	6.77	2	3	3	3	2	3	1	2	2	0
Csa20g012080.1	AT5G08540	AT5G08540 unknown protein; FUNCTIONS IN: molecular_function unknown; INVOLVED IN: biological_process unknown; LOCATED IN: chloroplast thylakoid membrane, chloroplast, chloroplast envelope; EXPRESSED IN: 24 plant structures; EXPRESSED DURING: 13 growth stages; Has 30201 Blast hits to 17322 proteins in 780 species: Archae - 12; Bacteria - 1396; Metazoa - 17338; Fungi - 3422; Plants - 5037; Viruses …													0	34.612	35	9	41	2	2	349	39.3	5.83	28.96	129	42.8	30	35	35	9	15	17	6	9	9	0
Csa20g011980.1	AT5G08470	AT5G08470 PEX1 | peroxisome 1 | chr5:2735925-2742731 FORWARD LENGTH=1130|Csa20g011980.1AT5G08470 | Subgenome-G3													0.006	2.847	2	1	1	1	1	1129	123.6	6.47			2.93			2			1			1	0
Csa20g011960.1	AT5G08450	AT5G08450 CONTAINS InterPro DOMAIN/s: Histone deacetylation protein Rxt3 (InterPro:IPR013951); Has 34444 Blast hits to 20801 proteins in 1175 species: Archae - 64; Bacteria - 2390; Metazoa - 15568; Fungi - 3729; Plants - 1886; Viruses - 208; Other Eukaryotes - 10599 (source: NCBI BLink). | chr5:2727970-2732572 REVERSE LENGTH=918|Csa20g011960.1AT5G08450 | Subgenome-G3	1.022	0.03	1	1.73756e-07	0.956	-0.07	1	1.31263e-08	1.07	0.1	1	8.84277e-09	0	35.072	11	9	33	1	1	986	111.1	7.33	31.82	137	36	8	10	11	10	11	12	6	8	9	1	103	96.3	100.7	17.27	13.28	15.24	5	5	6
Csa20g011870.1	AT5G08410	AT5G08410 FTRA2 | ferredoxin/thioredoxin reductase subunit A (variable subunit) 2 | chr5:2709974-2710528 REVERSE LENGTH=184|Csa20g011870.1AT5G08410 | Subgenome-G3													0.006	2.875	7	1	1	0	1	189	20.6	8.95			2.49			7			1			1	0
Csa20g011830.1	AT5G08380	AT5G08380 AtAGAL1, AGAL1 | alpha-galactosidase 1 | chr5:2694851-2697616 REVERSE LENGTH=410|Csa20g011830.1AT5G08380 | Subgenome-G3	0.656	-0.61	0.000198028	3.70327	0.8	-0.32	0.106661	0.971993	0.82	-0.29	0.039809	1.40002	0	80.656	38	13	124	1	3	414	46.1	6.67	107.83	486	148.61	25	35	38	32	42	50	8	12	13	0	80.1	97.7	122.1	12.79	10.78	11.18	5	5	6
Csa20g011710.1		Csa20g011710.1													0	8.785	8	4	11	0	1	425	47.5	6.81	2.18	21	14.47	2	6	8	1	4	6	1	3	4	0
Csa20g011680.1	AT5G08300	AT5G08300 Succinyl-CoA ligase, alpha subunit | chr5:2667579-2669672 FORWARD LENGTH=347|Csa20g011680.1AT5G08300 | Subgenome-G3	1.505	0.59	8.07971e-09	8.0926	1.242	0.31	2.65137e-05	4.57653	1.212	0.28	5.60832e-05	4.25117	0	92.98	47	14	181	0	7	379	40	7.02	129.61	659	168.44	39	41	47	43	62	76	11	13	14	7	120.5	99.4	80.1	3.93	3.65	1.72	5	5	6
Csa20g011650.1	AT5G08270	AT5G08270 unknown protein; BEST Arabidopsis thaliana protein match is: unknown protein (TAIR:AT5G23200.1); Has 89 Blast hits to 86 proteins in 45 species: Archae - 0; Bacteria - 0; Metazoa - 27; Fungi - 0; Plants - 48; Viruses - 0; Other Eukaryotes - 14 (source: NCBI BLink). | chr5:2661747-2663482 FORWARD LENGTH=386|Csa20g011650.1AT5G08270 | Subgenome-G3													0.004	3.048	4	1	3	0	1	431	48.8	6.07		0	0		4	4		1	2		1	1	0
Csa20g011640.1	AT5G08260	AT5G08260 scpl35 | serine carboxypeptidase-like 35 | chr5:2657236-2661272 FORWARD LENGTH=480|Csa20g011640.1AT5G08260 | Subgenome-G3	1.159	0.21	0.0104293	1.98175	1.054	0.08	0.602253	0.220221	1.1	0.14	0.20495	0.688353	0	49.567	22	9	116	1	5	477	53.4	7.46	112.15	375	144.3	20	22	22	31	40	45	8	9	9	1	108.2	98.4	93.4	9.22	8.15	5.28	5	5	6
Csa20g011580.1	AT5G08180	AT5G08180 Ribosomal protein L7Ae/L30e/S12e/Gadd45 family protein | chr5:2631843-2633374 REVERSE LENGTH=156|Csa20g011580.1AT5G08180 | Subgenome-G3	0.666	-0.59	0.0960801	1.01737	0.869	-0.2	0.833407	0.079143	0.766	-0.38	0.596287	0.224545	0	11.972	15	3	17	1	3	156	17	9.31	17.24	75	19.3	15	15	15	6	5	6	3	3	3	0	78.8	102.8	118.4	15.36	19.46	13.77	5	5	6
Csa20g011570.1	AT5G08170	AT5G08170 EMB1873, ATAIH | porphyromonas-type peptidyl-arginine deiminase family protein | chr5:2628663-2631047 REVERSE LENGTH=383|Csa20g011570.1AT5G08170 | Subgenome-G3													0	14.678	16	4	14	1	1	386	43.4	5.41	11.05	39	16.71	16	16	16	4	4	6	4	4	4	0
Csa20g011450.1	AT5G08060	AT5G08060 unknown protein; FUNCTIONS IN: molecular_function unknown; INVOLVED IN: biological_process unknown; LOCATED IN: mitochondrion; EXPRESSED IN: 24 plant structures; EXPRESSED DURING: 16 growth stages; Has 42 Blast hits to 42 proteins in 17 species: Archae - 0; Bacteria - 0; Metazoa - 0; Fungi - 0; Plants - 41; Viruses - 0; Other Eukaryotes - 1 (source: NCBI BLink). | chr5:2580588-2580983 F…													0	16.573	36	3	28	1	1	131	15	9.03	34.74	254	40.16	36	36	36	9	9	10	3	3	3	0
Csa20g010390.1	AT5G07990	AT5G07990 TT7, CYP75B1, D501 | Cytochrome P450 superfamily protein | chr5:2560437-2562859 FORWARD LENGTH=513|Csa20g010390.1AT5G07990 | Subgenome-G3	0.708	-0.5	0.0520604	1.28349	0.643	-0.64	0.0551167	1.25872	1.102	0.14	1	8.84277e-09	0	25.513	17	7	30	1	1	509	56.1	7.47	18.42	47	26.63	14	13	17	8	8	14	6	6	7	0	90.4	82	127.6	7.6	16.32	17.11	5	5	6
Csa20g010380.1	AT5G07970	AT5G07970 dentin sialophosphoprotein-related | chr5:2544126-2547916 REVERSE LENGTH=1097|Csa20g010380.1AT5G07970 | Subgenome-G3													0.007	2.615	2	1	1	1	1	1072	117.3	6.01			2.58			2			1			1	0
Csa20g009880.1	AT5G07460	AT5G07460 PMSR2, ATMSRA2 | peptidemethionine sulfoxide reductase 2 | chr5:2360844-2361885 REVERSE LENGTH=218|Csa20g009880.1AT5G07460 | Subgenome-G3	0.672	-0.57	0.000366444	3.43599	0.789	-0.34	0.149326	0.825865	0.851	-0.23	0.05337	1.2727	0	57.659	52	11	111	2	8	223	24.9	4.94	86.91	381	122.84	47	51	52	29	39	43	9	10	11	2	81.9	96.2	121.9	8.58	14.59	7.26	5	5	6
Csa20g009750.1	AT5G07350	AT5G07350 Tudor1, AtTudor1, TSN1 | TUDOR-SN protein 1 | chr5:2320344-2324892 REVERSE LENGTH=991|Csa20g009750.1AT5G07350 | Subgenome-G3	0.807	-0.31	0.022129	1.65504	0.877	-0.19	0.252218	0.598224	0.92	-0.12	0.772531	0.112084	0	266.703	57	50	472	6	6	989	107.9	6.89	492.55	1506	445.74	47	50	51	160	145	167	38	43	47	0	90.2	98	111.8	15.3	5.1	12.45	5	5	6
Csa20g009730.1	AT5G07330	AT5G07330 unknown protein; FUNCTIONS IN: molecular_function unknown; INVOLVED IN: biological_process unknown; LOCATED IN: mitochondrion; BEST Arabidopsis thaliana protein match is: unknown protein (TAIR:AT1G63060.1); Has 1807 Blast hits to 1807 proteins in 277 species: Archae - 0; Bacteria - 0; Metazoa - 736; Fungi - 347; Plants - 385; Viruses - 0; Other Eukaryotes - 339 (source: NCBI BLink). | c…	0.89	-0.17	0.481668	0.317252	1.119	0.16	1	1.31263e-08	0.796	-0.33	0.358126	0.445965	0	29.991	33	7	70	3	3	162	18.2	9.7	48.86	166	60.74	33	33	33	18	22	30	6	7	7	0	88.8	111.5	99.7	16.87	21.94	20.19	5	5	6
Csa20g009540.1	AT5G07190	AT5G07190 ATS3 | seed gene 3 | chr5:2237610-2238488 FORWARD LENGTH=213|Csa20g009540.1AT5G07190 | Subgenome-G3													0	44.535	37	6	141	1	1	209	22.4	5.86	171.36	797	137.06	33	37	21	48	47	46	5	6	5	0
Csa20g009490.1	AT5G07120	AT5G07120 SNX2b | sorting nexin 2B | chr5:2207065-2209355 REVERSE LENGTH=572|Csa20g009490.1AT5G07120 | Subgenome-G3													0	17.921	12	6	34	1	2	525	58.6	6.76	19.16	48	31.03	7	12	12	7	12	15	3	6	6	0
Csa20g009450.1	AT5G07090	AT5G07090 Ribosomal protein S4 (RPS4A) family protein | chr5:2202410-2203805 FORWARD LENGTH=262|Csa20g009450.1AT5G07090 | Subgenome-G3	1.192	0.25	0.719417	0.143019	1.167	0.22	0.659109	0.181043	1.021	0.03	1	8.84277e-09	0	102.9	47	17	235	1	1	313	35.5	10.04	179.45	1016	248.85	42	47	47	60	81	94	14	17	17	0	106.4	104.2	89.3	26.91	26.27	30.85	5	5	6
Csa20g009380.1	AT5G07030	AT5G07030 Eukaryotic aspartyl protease family protein | chr5:2183600-2185717 REVERSE LENGTH=455|Csa20g009380.1AT5G07030 | Subgenome-G3	0.369	-1.44	7.86021e-07	6.10457	0.739	-0.44	0.0471542	1.32648	0.5	-1	0.000114346	3.94178	0	53.184	37	13	103	2	3	439	47	9.67	45.99	136	77.23	31	29	31	20	32	51	10	11	12	4	52.6	105.1	142.3	21.28	7.48	6.74	5	5	6
Csa20g009260.1	AT5G06910	AT5G06910 ATJ6 | J-domain protein 6 | chr5:2140598-2142525 FORWARD LENGTH=284|Csa20g009260.1AT5G06910 | Subgenome-G3													0.001	5.354	7	1	6	0	1	285	32.4	8.38	6.63	47	7.44	7	7	7	2	2	2	1	1	1	0
Csa20g009170.1	AT5G06830	AT5G06830 unknown protein; CONTAINS InterPro DOMAIN/s: Protein of unknown function DUF773 (InterPro:IPR008491); Has 365 Blast hits to 359 proteins in 109 species: Archae - 9; Bacteria - 13; Metazoa - 209; Fungi - 7; Plants - 47; Viruses - 0; Other Eukaryotes - 80 (source: NCBI BLink). | chr5:2116882-2119559 REVERSE LENGTH=549|Csa20g009170.1AT5G06830 | Subgenome-G3	1.291	0.37	0.00127172	2.89561	1.171	0.23	0.0628021	1.20203	1.103	0.14	0.386947	0.412348	0	35.767	14	9	47	1	9	683	76.8	4.61	44.81	153	52.31	11	14	14	15	14	18	7	9	9	0	111.9	101.5	86.7	7.2	7.63	9.18	5	5	6
Csa20g008920.1	AT5G06600	AT5G06600 UBP12 | ubiquitin-specific protease 12 | chr5:2019545-2027834 REVERSE LENGTH=1116|Csa20g008920.1AT5G06600 | Subgenome-G3	1.165	0.22	0.0160088	1.79564	1.02	0.03	1	1.31263e-08	1.142	0.19	0.0493866	1.30639	0	194.956	40	43	304	1	2	1115	130.5	5.77	258.03	715	299.11	36	37	39	81	104	119	36	41	42	10	109.7	96.1	94.2	9.7	4.49	6.55	5	5	6
Csa20g008900.1	AT5G06580	AT5G06580 FAD-linked oxidases family protein | chr5:2011486-2016473 REVERSE LENGTH=567|Csa20g008900.1AT5G06580 | Subgenome-G3	1.126	0.17	0.745085	0.127794	1.191	0.25	0.17459	0.757981	0.945	-0.08	0.540065	0.267554	0	32.399	16	9	37	1	9	563	61.9	6.77	16.54	93	32.98	6	10	16	6	14	17	3	6	9	0	101.8	107.7	90.4	8.63	8.31	10.77	5	5	6
Csa20g008750.1	AT5G06460	AT5G06460 ATUBA2, UBA 2 | ubiquitin activating enzyme 2 | chr5:1970239-1974382 FORWARD LENGTH=1077|Csa20g008750.1AT5G06460 | Subgenome-G3	2.178	1.12	0.00960296	2.01759	1.679	0.75	0.269263	0.569824	1.297	0.38	0.466289	0.331345	0	86.831	25	22	145	1	2	1075	119.5	5.29	111.06	371	148.98	18	23	25	40	48	57	15	20	22	0	134.5	103.7	61.8	21.02	20.5	32.19	5	5	6
Csa20g008480.1	AT5G06260	AT5G06260 TLD-domain containing nucleolar protein | chr5:1902755-1904835 REVERSE LENGTH=424|Csa20g008480.1AT5G06260 | Subgenome-G3	1.736	0.8	1.55273e-06	5.8089	1.142	0.19	0.143357	0.843581	1.521	0.6	0.000116498	3.93368	0	16.504	14	5	18	1	1	443	49	6.05	22.07	39	16.19	10	7	14	8	4	6	3	3	5	2	134.3	88.3	77.4	8.15	3.19	9.79	5	5	6
Csa20g008430.1	AT5G06220	AT5G06220 LETM1-like protein | chr5:1880049-1885366 FORWARD LENGTH=832|Csa20g008430.1AT5G06220 | Subgenome-G3													0	14.87	4	3	16	0	3	1469	163.7	6.51	20.32	67	17.28	4	4	4	6	5	5	3	3	3	0
Csa20g008370.1	AT5G06160	AT5G06160 ATO | splicing factor-related | chr5:1862623-1866298 REVERSE LENGTH=504|Csa20g008370.1AT5G06160 | Subgenome-G3													0	24.798	15	6	30	1	1	505	59.1	5.34	24.4	73	22.73	14	15	15	9	10	11	5	6	6	0
Csa20g008350.1	AT5G06140	AT5G06140 SNX1, ATSNX1 | sorting nexin 1 | chr5:1856212-1858752 REVERSE LENGTH=402|Csa20g008350.1AT5G06140 | Subgenome-G3	0.98	-0.03	0.997404	0.00112883	0.86	-0.22	0.711686	0.147712	1.139	0.19	0.560122	0.251718	0	55.186	36	14	75	1	1	417	47.7	6.96	62.03	140	71.41	24	34	34	21	26	28	8	13	13	0	103.5	90.9	105.6	20.54	35.1	4.31	5	5	6
Csa20g008270.2		Csa20g008270.2	0.61	-0.71	4.11544e-07	6.38558	0.809	-0.31	0.00294498	2.53092	0.755	-0.41	0.000378583	3.42184	0	68.2	50	14	181	0	4	262	28.1	7.31	145.71	584	175.23	50	50	50	52	61	68	12	14	14	0	75.7	100.3	124	5.33	6.05	8.01	5	5	6
Csa20g006860.1	AT5G05590	AT5G05590 PAI2 | phosphoribosylanthranilate isomerase 2 | chr5:1666734-1668214 REVERSE LENGTH=275|Csa20g006860.1AT5G05590 | Subgenome-G3	0.484	-1.05	1.30757e-05	4.88353	0.73	-0.45	0.0172002	1.76447	0.663	-0.59	0.00965816	2.01511	0	22.584	27	4	22	0	4	290	31.1	8.44	29.19	96	24.08	27	20	20	8	6	8	4	3	3	0	65.6	98.9	135.5	19.49	5.58	8.88	5	5	6
Csa20g006730.1	AT5G05480	AT5G05480 Peptide-N4-(N-acetyl-beta-glucosaminyl)asparagine amidase A protein | chr5:1622338-1624164 REVERSE LENGTH=608|Csa20g006730.1AT5G05480 | Subgenome-G3													0	20.194	9	5	19	2	3	598	67.1	5.22	14.14	109	13.55	6	5	9	5	4	10	3	3	5	0
Csa20g006590.2		Csa20g006590.2	0.215	-2.22	0.00043777	3.35875	0.633	-0.66	0.439842	0.356703	0.339	-1.56	0.0184404	1.73423	0	17.063	20	4	16	0	4	348	36.6	8.47	27.43	78	15.63	16	16	16	8	4	4	3	3	3	0	34.9	102.8	162.3	62.2	23.77	12.04	5	5	6
Csa20g006420.1	AT5G05170	AT5G05170 CESA3, IXR1, ATCESA3, ATH-B, CEV1 | Cellulose synthase family protein | chr5:1530401-1535090 REVERSE LENGTH=1065|Csa20g006420.1AT5G05170 | Subgenome-G3													0.02	2.161	2	1	3	0	1	1501	168.4	8.1		0	4.74		2	2		1	2		1	1	0
Csa20g006280.1	AT5G05010	AT5G05010 clathrin adaptor complexes medium subunit family protein | chr5:1477137-1479872 FORWARD LENGTH=527|Csa20g006280.1AT5G05010 | Subgenome-G3	1.27	0.35	0.000784408	3.10546	1.067	0.09	0.602253	0.220221	1.19	0.25	0.0206705	1.68465	0	100.204	41	17	140	0	17	552	60.8	6.01	121.94	466	136.22	35	38	34	42	44	54	13	15	16	0	114.2	95.9	89.9	3.86	4.63	9.84	5	5	6
Csa20g006210.1	AT5G04940	AT5G04940 SUVH1 | SU(VAR)3-9 homolog 1 | chr5:1454616-1456628 REVERSE LENGTH=670|Csa20g006210.1AT5G04940 | Subgenome-G3													0.006	2.734	2	1	3	0	1	688	76.4	7.28		0	2.74		2	2		1	2		1	1	0
Csa20g006040.1	AT5G04850	AT5G04850 VPS60.2 | SNF7 family protein | chr5:1408246-1409806 REVERSE LENGTH=235|Csa20g006040.1AT5G04850 | Subgenome-G3													0.027	2.025	3	1	2	1	1	235	26.2	4.89		0	0		3	3		1	1		1	1	0
Csa20g006010.1	AT5G04830	AT5G04830 Nuclear transport factor 2 (NTF2) family protein | chr5:1402294-1403671 REVERSE LENGTH=178|Csa20g006010.1AT5G04830 | Subgenome-G3	0.981	-0.03	0.661293	0.179606	1.127	0.17	0.3445	0.462811	0.87	-0.2	0.0901254	1.04515	0	15.173	17	4	24	1	4	242	27.7	9.19	10.77	37	24.83	14	17	17	4	9	11	3	4	4	0	94.7	108.8	96.5	10	11.04	9.75	5	5	6
Csa20g005710.1	AT5G04510	AT5G04510 PDK1, ATPDK1 | 3'-phosphoinositide-dependent protein kinase 1 | chr5:1287235-1289681 FORWARD LENGTH=491|Csa20g005710.1AT5G04510 | Subgenome-G3													0.006	2.796	3	1	2	0	1	496	55	7.84		0	2.38		3	3		1	1		1	1	0
Csa20g005650.1	AT5G04440	AT5G04440 Protein of unknown function (DUF1997) | chr5:1254957-1256624 FORWARD LENGTH=255|Csa20g005650.1AT5G04440 | Subgenome-G3													0	12.383	14	3	13	0	3	255	28.2	7.97	8.27	94	10.86	8	14	14	2	5	6	1	3	3	0
Csa20g005630.1	AT5G04430	AT5G04430 BTR1, BTR1S | binding to TOMV RNA 1L (long form) | chr5:1250602-1253523 REVERSE LENGTH=313|Csa20g005630.1AT5G04430 | Subgenome-G3	1.176	0.23	0.0521045	1.28312	1.14	0.19	0.139166	0.856466	1.032	0.05	1	8.84277e-09	0	91.1	50	17	168	2	2	389	42	6.76	130.25	397	170.14	42	48	50	45	54	69	14	16	17	11	106.4	103.1	90.5	6.35	5.72	10.22	5	5	6
Csa20g005620.1	AT5G04420	AT5G04420 Galactose oxidase/kelch repeat superfamily protein | chr5:1246867-1249455 REVERSE LENGTH=514|Csa20g005620.1AT5G04420 | Subgenome-G3													0	35.168	20	8	39	1	1	516	56.6	6.01	44.86	161	40.14	18	18	20	14	12	13	7	7	8	0
Csa20g005470.1	AT5G04280	AT5G04280 RNA-binding (RRM/RBD/RNP motifs) family protein with retrovirus zinc finger-like domain | chr5:1192461-1195413 FORWARD LENGTH=310|Csa20g005470.1AT5G04280 | Subgenome-G3													0	44.233	46	13	63	2	2	275	29.6	9.42	31.28	185	42.69	25	41	46	13	20	30	6	11	13	0
Csa20g005320.1	AT5G04130	AT5G04130 GYRB2 | DNA GYRASE B2 | chr5:1122084-1128031 REVERSE LENGTH=732|Csa20g005320.1AT5G04130 | Subgenome-G3	1.332	0.41	0.000160607	3.79423	1.149	0.2	0.063723	1.1957	1.159	0.21	0.054011	1.26752	0	27.417	12	6	31	1	4	715	79.4	7.06	28.75	172	36.25	10	12	12	8	11	12	4	6	6	1	114.8	99	86.2	3.83	2.83	10.08	5	5	6
Csa20g005180.1		Csa20g005180.1													0.032	1.957	7	1	1	1	1	285	32.4	6.43	3.09			7			1			1			0
Csa20g005170.1	AT5G04000	AT5G04000 unknown protein; Has 1807 Blast hits to 1807 proteins in 277 species: Archae - 0; Bacteria - 0; Metazoa - 736; Fungi - 347; Plants - 385; Viruses - 0; Other Eukaryotes - 339 (source: NCBI BLink). | chr5:1079305-1079732 REVERSE LENGTH=116|Csa20g005170.1AT5G04000 | Subgenome-G3													0	8.85	29	2	6	1	2	118	12.7	4.6	6.06	49	6.41	29	29	29	2	2	2	2	2	2	0
Csa20g005050.1	AT5G03860	AT5G03860 MLS | malate synthase | chr5:1032276-1034527 REVERSE LENGTH=562|Csa20g005050.1AT5G03860 | Subgenome-G3	3.024	1.6	7.58192e-06	5.12022	1.776	0.83	0.011533	1.93806	1.702	0.77	0.00696503	2.15708	0	223.265	50	33	611	1	3	605	69.1	8.85	565.2	2748	656.86	44	50	50	172	206	233	27	32	33	22	156.4	91.9	51.7	26.74	11.16	18.61	5	5	6
Csa20g003880.1	AT5G03740	AT5G03740 HD2C, HDT3 | histone deacetylase 2C | chr5:981994-983961 FORWARD LENGTH=294|Csa20g003880.1AT5G03740 | Subgenome-G3													0	30.309	25	8	60	0	1	333	36.2	5.82	41.56	122	57.45	20	23	25	15	21	24	6	7	8	0
Csa20g003720.1	AT5G03630	AT5G03630 ATMDAR2 | Pyridine nucleotide-disulphide oxidoreductase family protein | chr5:922378-924616 REVERSE LENGTH=435|Csa20g003720.1AT5G03630 | Subgenome-G3													0	36.43	31	10	36	2	2	409	44.3	5.57	19.27	66	38.77	17	20	31	6	10	20	5	6	10	0
Csa20g003660.1		Csa20g003660.1													0.002	4.166	3	2	3	0	1	719	81	8.65		20	2.38		2	3		1	2		1	2	0
Csa20g003440.1	AT5G03380	AT5G03380 Heavy metal transport/detoxification superfamily protein | chr5:832400-834301 REVERSE LENGTH=392|Csa20g003440.1AT5G03380 | Subgenome-G3	0.837	-0.26	0.163329	0.786936	1.036	0.05	1	1.31263e-08	0.808	-0.31	0.280987	0.551313	0.017	2.243	2	1	3	1	1	426	46.6	8.88		32			2			3			1		0	87.4	108.2	104.4	6.51	10.3	16.09	5	5	6
Csa20g003310.1	AT5G03290	AT5G03290 IDH-V | isocitrate dehydrogenase V | chr5:794043-795939 FORWARD LENGTH=374|Csa20g003310.1AT5G03290 | Subgenome-G3	1.433	0.52	6.23127e-06	5.20542	1.355	0.44	0.000342274	3.46563	1.057	0.08	0.421499	0.375204	0	69.616	33	11	167	0	7	374	40.6	6.79	184.61	887	202.07	31	33	33	53	52	62	10	11	11	4	113.5	107.3	79.2	4.27	5.27	7.13	5	5	6
Csa20g003290.1	AT5G03280	AT5G03280 EIN2, PIR2, CKR1, ERA3, ORE3, ORE2, ATEIN2 | NRAMP metal ion transporter family protein | chr5:788589-793066 FORWARD LENGTH=1294|Csa20g003290.1AT5G03280 | Subgenome-G3													0.019	2.193	1	1	1	0	1	1561	170	5.62			1.68			1			1			1	0
Csa20g003210.1	AT5G03200	AT5G03200 RING/U-box superfamily protein | chr5:760450-761667 REVERSE LENGTH=337|Csa20g003210.1AT5G03200 | Subgenome-G3													0.006	2.762	6	1	2	0	1	248	27.6	5.14		0	2.08		6	6		1	1		1	1	0
Csa20g003160.1	AT5G03160	AT5G03160 ATP58IPK, P58IPK | homolog of mamallian P58IPK | chr5:750286-752671 FORWARD LENGTH=482|Csa20g003160.1AT5G03160 | Subgenome-G3	1.595	0.67	5.98599e-07	6.22286	1.164	0.22	0.0747537	1.12637	1.37	0.45	5.60832e-05	4.25117	0	73.494	37	16	109	0	16	482	53.8	6.33	117.93	297	135.34	29	35	35	36	33	40	12	13	15	0	127.3	92.9	79.8	7.75	8.15	2.82	5	5	6
Csa20g002920.1	AT5G02870	AT5G02870 Ribosomal protein L4/L1 family | chr5:657830-659526 FORWARD LENGTH=407|Csa20g002920.1AT5G02870 | Subgenome-G3	1.992	0.99	2.75622e-05	4.55969	1.426	0.51	0.00667051	2.17584	1.396	0.48	0.0693659	1.15885	0	158.51	52	23	292	1	8	407	44.9	10.3	283.98	1101	314.22	43	52	47	82	93	117	19	23	22	0	135.2	96.9	67.9	14.12	17.55	9.76	5	5	6
Csa20g002820.1		Csa20g002820.1													0	239.94	25	41	689	1	1	1397	158.2	6.6	539.06	2457	710.2	21	25	25	178	229	282	32	41	39	0
Csa20g002810.1	AT5G02770	AT5G02770 unknown protein; Has 469 Blast hits to 336 proteins in 126 species: Archae - 0; Bacteria - 54; Metazoa - 249; Fungi - 22; Plants - 47; Viruses - 0; Other Eukaryotes - 97 (source: NCBI BLink). | chr5:628101-629168 REVERSE LENGTH=214|Csa20g002810.1AT5G02770 | Subgenome-G3	0.669	-0.58	0.00309893	2.50879	0.951	-0.07	0.93892	0.0273712	0.704	-0.51	0.0321021	1.49347	0	39.067	51	9	42	3	3	216	22.8	8.69	35.64	137	43.66	39	48	51	10	12	20	6	8	9	3	76.6	108.9	114.5	12.96	6.32	14.36	5	5	6
Csa20g002770.1	AT5G02740	AT5G02740 Ribosomal protein S24e family protein | chr5:616517-618267 FORWARD LENGTH=228|Csa20g002770.1AT5G02740 | Subgenome-G3	1.675	0.74	0.000557549	3.25372	1.406	0.49	0.0401014	1.39684	1.191	0.25	0.283914	0.546813	0.004	3.589	5	1	3	0	1	230	25.5	9.74		20	5.32		5	5		1	2		1	1	0	123.1	103.4	73.5	5.65	15.12	17.79	5	5	6
Csa20g002640.1	AT5G02570	AT5G02570 Histone superfamily protein | chr5:576742-577140 REVERSE LENGTH=132|Csa20g002640.1AT5G02570 | Subgenome-G3													0	39.27	38	5	114	0	1	131	14.5	10.07	101.11	421	128.07	38	38	38	33	40	41	5	5	5	0
Csa20g002580.1	AT5G02490	AT5G02490 Heat shock protein 70 (Hsp 70) family protein | chr5:550296-552565 REVERSE LENGTH=653|Csa20g002580.1AT5G02490 | Subgenome-G3													0	172.808	51	26	395	1	1	409	45.1	5.38	333.45	1768	415.96	42	51	49	106	127	162	20	26	24	0
Csa20g002320.1	AT5G02250	AT5G02250 EMB2730, RNR1, ATMTRNASEII | Ribonuclease II/R family protein | chr5:454902-459063 FORWARD LENGTH=803|Csa20g002320.1AT5G02250 | Subgenome-G3													0.036	1.894	2	1	3	1	1	806	90.8	6.96		0	0		2	2		1	2		1	1	0
Csa20g002310.1	AT5G02240	AT5G02240 NAD(P)-binding Rossmann-fold superfamily protein | chr5:451502-452984 FORWARD LENGTH=253|Csa20g002310.1AT5G02240 | Subgenome-G3													0	83.074	54	14	187	1	1	253	27	7.33	193.37	815	203.01	43	51	51	54	64	69	10	12	13	0
Csa20g002200.1	AT5G02130	AT5G02130 NDP1 | Tetratricopeptide repeat (TPR)-like superfamily protein | chr5:419747-421958 REVERSE LENGTH=420|Csa20g002200.1AT5G02130 | Subgenome-G3	1.396	0.48	1.65078e-05	4.78231	1.139	0.19	0.0245993	1.60908	1.225	0.29	0.00908986	2.04144	0	29.249	17	6	50	0	3	410	44.4	5.4	41.5	149	46.39	17	17	17	16	17	17	6	6	6	2	118.5	96.7	84.9	6.12	6.38	4.44	5	5	6
Csa20g002180.1	AT5G02100	AT5G02100 UNE18, ORP3A | Oxysterol-binding family protein | chr5:413639-416016 FORWARD LENGTH=453|Csa20g002180.1AT5G02100 | Subgenome-G3													0	10.398	10	4	5	0	1	453	51.5	5.24			6.45			10			5			4	0
Csa20g002130.1	AT5G02050	AT5G02050 Mitochondrial glycoprotein family protein | chr5:403239-404244 REVERSE LENGTH=267|Csa20g002130.1AT5G02050 | Subgenome-G3													0	15.181	13	3	24	0	3	381	42.4	4.3	33.99	116	31.05	13	8	13	9	7	8	3	2	3	0
Csa20g001910.1	AT5G01210	AT5G01210 HXXXD-type acyl-transferase family protein | chr5:84554-85981 FORWARD LENGTH=475|Csa20g001910.1AT5G01210 | Subgenome-G3	1.555	0.64	1.82149e-05	4.73957	1.144	0.19	0.186294	0.729801	1.359	0.44	0.00150669	2.82198	0	16.044	8	4	22	0	4	498	55.4	8.13	18.25	107	24.91	6	8	8	6	8	8	3	4	4	0	126.1	92.8	81.1	9.98	9.2	8.14	5	5	6
Csa20g001790.1	AT5G01300	AT5G01300 PEBP (phosphatidylethanolamine-binding protein) family protein | chr5:121643-122448 REVERSE LENGTH=162|Csa20g001790.1AT5G01300 | Subgenome-G3	0.044	-4.52	2.27402e-07	6.6432	0.207	-2.27	0.000799413	3.09723	0.211	-2.25	0.000590477	3.2288	0	63.158	64	11	166	1	1	162	17.9	5.39	144.8	402	155	61	64	64	45	55	66	9	11	11	0	10.5	49.7	239.8	17.37	34.12	45.4	5	5	6
Csa20g001700.1		Csa20g001700.1													0	37.188	48	11	35	4	4	377	42.2	7.37	33.29	117	26.59	27	26	29	10	10	15	6	6	8	0
Csa20g001420.1	AT5G01600	AT5G01600 ATFER1, FER1 | ferretin 1 | chr5:228149-229594 REVERSE LENGTH=255|Csa20g001420.1AT5G01600 | Subgenome-G3	1.969	0.98	0.0576018	1.23956	4.26	2.09	0.00072147	3.14178	0.462	-1.11	0.0187753	1.72641	0	35.549	23	6	42	2	2	296	32.8	6.71	47.42	191	47.19	22	23	23	12	10	20	5	6	6	1	81.7	176.8	41.5	32.33	31.67	28.95	5	5	6
Csa20g001360.1	AT5G01660	AT5G01660 CONTAINS InterPro DOMAIN/s: Galactose oxidase/kelch, beta-propeller (InterPro:IPR011043), Kelch repeat type 1 (InterPro:IPR006652), Development/cell death domain (InterPro:IPR013989), Kelch related (InterPro:IPR013089), Kelch-type beta propeller (InterPro:IPR015915); BEST Arabidopsis thaliana protein match is: DCD (Development and Cell Death) domain protein (TAIR:AT3G11000.1); Has 16133…	1.419	0.5	0.167882	0.774997	1.12	0.16	1	1.31263e-08	1.267	0.34	0.514709	0.288438	0	13.667	9	4	12	2	4	650	72.1	5.36	7.43	53	13.23	6	9	9	2	5	5	2	4	4	0	120.3	95	84.8	11.52	19.29	23.37	5	5	6
Csa20g001350.1	AT5G01670	AT5G01670 NAD(P)-linked oxidoreductase superfamily protein | chr5:252000-253856 FORWARD LENGTH=322|Csa20g001350.1AT5G01670 | Subgenome-G3	1.101	0.14	0.499328	0.301614	0.962	-0.06	1	1.31263e-08	1.145	0.19	0.99007	0.0043342	0	232.564	83	30	659	4	4	322	36.6	6.7	650.99	3134	673.34	73	83	83	205	212	242	26	29	29	0	107.8	94.2	97.9	7.37	18.59	18.42	5	5	6
Csa20g001070.1	AT5G01930	AT5G01930 MAN6, AtMAN6 | Glycosyl hydrolase superfamily protein | chr5:361189-362867 REVERSE LENGTH=448|Csa20g001070.1AT5G01930 | Subgenome-G3	0.651	-0.62	0.386976	0.412316	0.683	-0.55	0.736412	0.132879	0.953	-0.07	1	8.84277e-09	0	10.718	8	3	14	0	3	449	50.8	6.04	12.18	82	15.02	6	6	8	4	4	6	2	2	3	0	83.7	87.8	128.5	29.71	24.15	37.78	5	5	6
Csa20g001000.1		Csa20g001000.1													0	32.417	22	6	41	1	1	434	50	5.01	47.75	293	50.14	19	22	22	15	13	13	5	6	6	0
Csa20080s010.1		Csa20080s010.1													0	11.257	26	3	25	1	1	92	10.2	4.72	20.44	49	29.23	26	13	26	7	7	11	3	2	3	0
Csa19g058390.1	AT2G18700														0.006	2.856	1	1	3	0	1	925	105.1	7.18	2.35	23	2.2	1	1	1	1	1	1	1	1	1	0
Csa19g058230.1	AT2G18570		1.687	0.75	0.00196119	2.70748	1.059	0.08	0.910239	0.0408444	1.593	0.67	0.0229462	1.63929	0	32.74	26	8	58	5	5	475	52.2	5.11	59.1	186	48.8	24	26	19	20	20	18	7	8	7	1	135.1	84.8	80.1	15.43	11.87	19.13	5	5	6
Csa19g058160.1	AT2G18540		0.55	-0.86	2.48846e-07	6.60407	0.719	-0.48	0.00109234	2.96164	0.764	-0.39	0.000459033	3.33816	0	143.763	36	30	292	8	8	761	91.2	5.58	274.78	1066	284.47	25	34	34	83	95	114	17	28	29	2	72.7	95.1	132.2	6.67	5.52	8.13	5	5	6
Csa19g057960.1	AT2G18370		1.212	0.28	0.222217	0.653223	0.65	-0.62	0.0728787	1.1374	1.863	0.9	0.00501134	2.30005	0	13.615	25	3	17	0	3	117	11.9	7.87	11.98	31	14.42	19	19	25	5	5	7	2	2	3	0	127	68.2	104.8	21.55	26.16	11.34	5	5	6
Csa19g057920.1	AT2G18330		1.399	0.48	0.00901675	2.04495	1.161	0.22	0.179315	0.746385	1.205	0.27	0.614643	0.211377	0	17.653	9	5	22	1	5	628	70.5	8.97	20.04	63	24.29	6	7	9	7	7	8	3	4	5	0	117.9	97.9	84.2	10.98	10.65	14.97	5	5	6
Csa19g057860.1	AT2G18250		0.969	-0.05	1	1.73756e-07	0.942	-0.09	1	1.31263e-08	1.029	0.04	0.927355	0.0327538	0	43.554	51	6	50	0	2	174	19	5.47	67.5	243	35.16	51	51	32	18	13	19	6	6	5	0	99.9	97.1	103.1	15.85	6.97	9.61	5	5	6
Csa19g057810.1	AT2G18220														0.004	3.182	2	1	3	0	1	816	92.9	6.6	3.13	14	3.45	2	2	2	1	1	1	1	1	1	0
Csa19g057700.1	AT2G18110		0.87	-0.2	0.0481526	1.31738	0.859	-0.22	0.138056	0.859944	1.013	0.02	1	8.84277e-09	0	87.087	46	10	153	2	2	262	28.8	4.79	160.87	520	153.46	44	46	34	45	55	53	9	10	9	0	95.6	94.4	109.9	12.73	8.94	21.19	5	5	6
Csa19g057680.1	AT2G18100														0	5.426	3	2	13	0	1	666	72.2	5.11	8.07	44	5.99	2	3	3	3	4	6	1	2	2	0
Csa19g057550.1		Csa19g057550.1	0.617	-0.7	0.000115584	3.9371	0.817	-0.29	0.201394	0.695953	0.755	-0.41	0.0113619	1.94455	0	33.495	20	7	41	1	4	466	51.6	6.28	39.64	184	50.65	20	20	20	12	13	16	7	7	7	1	76	100.7	123.3	11.27	14.89	8.28	5	5	6
Csa19g056530.1	AT2G19480		0.842	-0.25	0.772639	0.112023	0.935	-0.1	1	1.31263e-08	0.901	-0.15	0.802127	0.0957569	0	102.674	40	16	197	1	1	378	43.4	4.45	250.57	955	247.31	39	38	40	70	59	68	15	13	15	0	91	101	108	18.77	13.2	14.56	5	5	6
Csa19g056320.1	AT2G19270														0.002	4.363	4	1	4	0	1	362	39.1	6.73	2.36	18	2.16	4	4	4	1	1	2	1	1	1	0
Csa19g054970.1	AT2G17980		1.378	0.46	0.00055856	3.25293	1.243	0.31	0.0597276	1.22383	1.109	0.15	0.200748	0.697349	0	61.037	17	12	68	1	1	959	106.8	5.55	81.2	344	81.34	13	15	16	25	19	24	8	10	11	1	114.2	103	82.9	9.14	9.33	10.6	5	5	6
Csa19g054870.1	AT2G17900														0.036	1.9	2	1	1	1	1	498	56.7	7.59			0			2			1			1	0
Csa19g054730.1	AT2G17790														0	26.644	14	8	28	1	1	769	87.3	5.16	20.67	45	29.84	10	14	14	7	9	12	5	8	8	0
Csa19g054510.1	AT2G17650		0.722	-0.47	0.0311223	1.50693	0.784	-0.35	0.438679	0.357853	0.921	-0.12	0.619869	0.2077	0	8.795	6	3	15	0	2	598	66.5	7.49	5.93	26	16.26	0	4	6	2	5	8	1	2	3	0	86.5	93.9	119.7	18.12	13.52	17.28	5	5	6
Csa19g054500.1	AT2G17640														0.001	4.629	3	1	3	0	1	417	45	6.77	2.64	0	3.27	3	3	3	1	1	1	1	1	1	0
Csa19g054430.1	AT2G17560		0.611	-0.71	0.000426399	3.37018	0.956	-0.07	0.996336	0.00159433	0.639	-0.65	0.00424813	2.3718	0	20.031	39	6	34	2	2	134	15.1	8.24	7.16	25	28.4	13	39	39	3	12	19	3	6	6	1	71.4	111.7	116.9	13.86	9.59	9.68	5	5	6
Csa19g054240.1	AT2G17420		1.392	0.48	0.000532724	3.2735	1.207	0.27	0.075994	1.11922	1.153	0.21	0.151129	0.820653	0	69.648	35	10	79	0	2	647	68.7	6.62	87.57	318	90.12	28	35	35	25	26	28	8	10	10	6	116	100.6	83.3	5.85	13.53	2.87	5	5	6
Csa19g054230.1	AT2G17410		0.529	-0.92	0.00907106	2.04234	0.609	-0.72	0.173	0.761954	0.869	-0.2	0.634092	0.197848	0	13.615	9	5	12	1	4	768	84.1	4.55	3.65	36	3.95	5	7	4	1	3	8	1	3	4	0	74.2	85.4	140.3	6.5	27.93	25.74	5	5	6
Csa19g054220.1	AT2G17390														0	23.391	19	4	31	0	2	385	41.8	4.65	31.7	143	37.97	18	19	19	8	11	12	3	4	4	0
Csa19g054180.1	AT2G17350	AT2G17350 | unknown protein; Has 119 Blast hits to 93 proteins in 40 species: Archae - 0; Bacteria - 3; Metazoa - 18; Fungi - 12; Plants - 44; Viruses - 0; Other Eukaryotes - 42 (source: NCBI BLink). | chr2:7545703-7546148 REVERSE LENGTH=117 |Subgenoome-Cs-G1;AT2G17350 unknown protein; Has 119 Blast hits to 93 proteins in 40 species: Archae - 0; Bacteria - 3; Metazoa - 18; Fungi - 12; Plants - 44…													0.005	2.931	9	1	6	1	1	117	13.8	5.8	3.84	36	4.01	9	9	9	2	2	2	1	1	1	0
Csa19g053970.1	AT2G17190		1.306	0.38	0.00120087	2.9205	0.974	-0.04	1	1.31263e-08	1.341	0.42	0.00447624	2.34909	0	91.745	16	16	138	1	3	1608	172.8	6.13	118.7	472	121.25	11	15	13	39	46	53	11	15	14	5	119.4	89.1	91.5	6.38	6.56	9.93	5	5	6
Csa19g053890.1	AT2G17130	AT2G17130 IDH2, IDH-II | isocitrate dehydrogenase subunit 2 | chr2:7461062-7462466 REVERSE LENGTH=367|Csa01g032770.1AT2G17130 | Subgenome-G3	1.088	0.12	0.746624	0.126898	0.965	-0.05	1	1.31263e-08	1.127	0.17	0.84918	0.0710003	0	31.271	26	6	55	1	1	369	39.8	6.79	47.32	345	63.29	22	26	26	16	19	20	5	6	6	0	106.9	94.8	98.2	21.79	16.23	15.54	5	5	6
Csa19g053880.1	AT2G17120		0.515	-0.96	1.77823e-05	4.75001	0.783	-0.35	0.239217	0.621207	0.658	-0.6	0.00116044	2.93538	0	22.654	15	5	30	2	3	363	39	7.56	15.82	92	33.57	12	15	15	5	10	15	4	5	5	1	67.3	102.2	130.6	6.02	13.97	12.71	5	5	6
Csa19g053660.1	AT2G16950														0	19.035	8	6	24	1	1	986	109.4	5.05	18.76	19	19.89	5	6	8	7	7	10	4	5	6	0
Csa19g053650.1	AT2G16940														0	41.254	20	5	22	1	3	555	63	6.99	43.21	262	12.29	13	17	10	9	9	4	3	4	3	0
Csa19g053490.1	AT2G16780		1.082	0.11	0.113931	0.94336	1.082	0.11	0.391826	0.406907	0.999	0	1	8.84277e-09	0	34.462	17	8	48	0	5	416	46.7	4.81	33.27	192	36.83	14	17	17	12	15	21	6	8	8	1	102.5	102.6	94.8	7.26	4.2	10.42	5	5	6
Csa19g050870.1		Csa19g050870.1													0.034	1.922	3	1	1	1	1	487	54.6	9.11		0			3			1			1		0
Csa19g050590.1	AT2G15860		1.446	0.53	0.0212284	1.67308	1.145	0.2	0.520136	0.283883	1.263	0.34	0.419642	0.377121	0	58.111	36	15	81	1	2	502	54.2	4.69	53.16	253	79.29	21	31	36	18	29	34	8	13	15	0	120.8	95.7	83.6	12.11	12.01	20.04	5	5	6
Csa19g050530.1	AT2G15790		1.085	0.12	0.714415	0.146049	1.179	0.24	0.524968	0.279867	0.92	-0.12	1	8.84277e-09	0.007	2.65	3	1	2	0	1	409	45.7	5.49		0	2.31		3	3		1	1		1	1	0	99.7	108.4	91.9	21.72	22.49	13.75	5	5	6
Csa19g049360.1	AT2G19530														0.022	2.131	4	1	2	0	1	212	24.1	6.96		0	2.84		4	4		1	1		1	1	0
Csa19g049340.1		Csa19g049340.1													0.002	4.429	3	1	3	1	1	673	74.5	6.71	3.59	0	2.64	3	3	3	1	1	1	1	1	1	0
Csa19g049300.1	AT2G19570		0.688	-0.54	0.0908921	1.04147	0.81	-0.3	0.851119	0.0700098	0.85	-0.24	0.563326	0.249241	0	43.11	43	10	66	2	2	301	32.4	5.8	44.05	192	57.15	30	27	29	16	24	26	6	8	8	4	82.6	97.3	120.1	17.77	21.27	25.19	5	5	6
Csa19g049100.1	AT2G19760		0.787	-0.35	0.462702	0.334699	0.984	-0.02	0.986807	0.00576759	0.8	-0.32	0.990141	0.00430276	0	35.793	50	4	68	1	1	131	14.2	4.64	78.95	545	78.24	50	50	50	23	22	23	4	4	4	0	85.2	106.5	108.3	27.46	18.99	24.83	5	5	6
Csa19g049060.1	AT2G19800														0.009	2.514	4	1	2	0	1	331	38.7	5.45		0			4			2			1		0
Csa19g049010.1	AT2G19900		1.431	0.52	1.59189e-06	5.79809	1.22	0.29	0.00369399	2.4325	1.173	0.23	0.00229036	2.6401	0	226.255	58	32	474	1	1	581	64.2	7.05	417.73	2023	492.83	52	57	51	134	160	180	24	30	30	25	117.6	100.2	82.2	5.77	3.04	6.06	5	5	6
Csa19g048950.1	AT2G19940		0.717	-0.48	0.00644754	2.19061	0.808	-0.31	0.0494047	1.30623	0.888	-0.17	0.982504	0.00766548	0	59.709	41	11	96	1	1	333	36.6	8.5	93.55	234	99.32	39	41	41	30	30	36	10	11	11	0	85.2	96	118.8	14.05	13.98	19.01	5	5	6
Csa19g048750.1		Csa19g048750.1													0.011	2.403	2	1	2	1	1	452	51.8	4.82		0	2.47		2	2		1	1		1	1	0
Csa19g048650.1	AT2G20190														0	14.352	4	5	15	0	5	1424	157.5	7.75	5.04	41	16.47	2	4	3	2	6	7	2	5	4	0
Csa19g048610.1	AT2G20240														0.009	2.508	3	1	1	1	1	680	75.6	6.67	3.24			3			1			1			0
Csa19g048590.1	AT2G20260		0.142	-2.82	1.8498e-06	5.73288	0.537	-0.9	0.0943725	1.02515	0.264	-1.92	0.000198755	3.70168	0	20.364	33	3	24	1	3	180	19	9.73	25.3	136	29.79	18	33	18	7	8	9	2	3	2	0	25.3	96	178.7	27.94	31.16	27.18	5	5	6
Csa19g048490.1	AT2G20330		1.247	0.32	0.0101742	1.9925	1.115	0.16	0.287701	0.541058	1.118	0.16	0.454258	0.342698	0	21.244	12	6	34	0	6	697	76.9	6.37	27.65	120	31.18	7	10	12	11	10	13	4	5	6	0	111.3	99.5	89.2	15.74	11.3	11.91	5	5	6
Csa19g048250.1	AT2G20490	AT2G20490 NOP10, EDA27 | nucleolar RNA-binding Nop10p family protein | chr2:8831897-8832723 FORWARD LENGTH=64|Csa01g043820.1AT2G20490 | Subgenome-G3;AT2G20490 |NOP10, EDA27 | nucleolar RNA-binding Nop10p family protein | chr2:8831897-8832723 FORWARD LENGTH=64 |Subgenoome-Cs-G1	0.882	-0.18	0.33223	0.478561	1.016	0.02	1	1.31263e-08	0.868	-0.2	0.454258	0.342698	0	13.33	58	3	25	3	3	64	7.3	9.61	19.76	75	24.88	58	58	58	6	8	11	3	3	3	0	91.3	105.2	103.5	11.91	9.58	11.31	5	5	6
Csa19g048180.1	AT2G20530		1.117	0.16	0.140721	0.851642	1.239	0.31	0.232855	0.632914	0.902	-0.15	1	8.84277e-09	0	45.555	44	10	71	0	6	286	31.5	9.54	45.33	219	76.8	23	44	44	15	25	31	7	10	10	2	99.9	110.8	89.4	9	12.6	11.07	5	5	6
Csa19g048150.1	AT2G20560		0.619	-0.69	0.00380234	2.41995	0.918	-0.12	0.629073	0.201299	0.675	-0.57	0.0815629	1.08851	0	92.431	67	19	138	2	2	339	37	8.78	144.17	620	155.63	57	57	65	40	45	53	14	16	18	0	73.2	108.5	118.2	14.21	14.88	15.58	5	5	6
Csa19g048130.1	AT2G20580														0	158.7	48	31	293	1	1	809	88.7	5.15	272.16	880	276.25	37	41	45	92	91	110	24	26	30	0
Csa19g048000.1	AT2G20690		0.578	-0.79	3.60832e-05	4.44269	0.834	-0.26	0.129727	0.88697	0.693	-0.53	0.00473426	2.32475	0	14.984	15	5	30	2	5	300	33	7.46	10.14	28	25.47	6	15	15	4	10	16	2	5	5	0	71.9	103.7	124.4	18.01	5.47	6.54	5	5	6
Csa19g047930.1	AT2G20760		0.846	-0.24	0.00475816	2.32256	1.012	0.02	1	1.31263e-08	0.835	-0.26	0.0135205	1.86901	0	85.845	36	18	121	7	7	372	41.1	6.57	104.56	228	119.37	31	34	36	34	37	50	14	17	17	10	88.8	106.3	105	7.66	5.63	6.19	5	5	6
Csa19g047650.1	AT2G20900														0.004	3.323	4	1	3	0	1	441	49.2	6.61	2.52	27	2.73	4	4	4	1	1	1	1	1	1	0
Csa19g046520.1	AT2G15430														0	54.031	47	9	57	1	1	319	35.4	4.79	77.18	519	71.37	39	43	47	20	17	20	7	8	9	0
Csa19g045000.1	AT2G14740		0.628	-0.67	0.00376386	2.42437	0.718	-0.48	0.0893754	1.04878	0.876	-0.19	0.60926	0.215197	0	48.675	26	13	51	0	3	674	75.1	5.71	37.07	65	49.46	17	24	26	12	17	22	7	11	13	3	80.4	91.8	127.9	11.62	10.86	24.47	5	5	6
Csa19g044990.1	AT2G14720		0.601	-0.74	0.00154379	2.81141	0.769	-0.38	0.045832	1.33883	0.781	-0.36	0.560128	0.251713	0	57.392	29	13	60	0	3	626	69.5	5.41	47.43	90	65.3	19	27	29	16	19	25	7	12	13	0	76	97.4	126.6	11.57	21.95	12.14	5	5	6
Csa19g043660.1	AT2G14260		1.071	0.1	0.336557	0.472941	1.051	0.07	0.574075	0.241031	1.019	0.03	1	8.84277e-09	0	72.82	46	17	109	2	5	389	44	6.42	86.49	288	114.1	40	43	46	26	37	46	13	16	17	8	102.9	101	96.1	8.21	3.59	2.25	5	5	6
Csa19g043610.1	AT2G14170		1.123	0.17	0.334208	0.475983	1.145	0.19	0.616433	0.210114	0.982	-0.03	1	8.84277e-09	0	68.85	19	15	141	0	15	902	97.3	7.97	89.64	274	123.26	17	19	19	35	50	56	12	15	15	0	103.1	105.1	91.8	15	4.88	12.22	5	5	6
Csa19g043600.1	AT2G14120		1.065	0.09	0.356056	0.448482	1.026	0.04	1	1.31263e-08	1.039	0.05	0.6048	0.218388	0	53.457	16	16	74	0	7	882	98	7.53	41.62	252	69.39	12	14	16	15	28	31	9	13	16	0	103.4	99.6	97.1	13.3	9.65	12.33	5	5	6
Csa19g043330.1	AT2G13560		1.067	0.09	0.721462	0.141786	0.915	-0.13	1	1.31263e-08	1.167	0.22	0.918281	0.0370246	0	64.151	32	13	72	0	1	621	69.4	5.58	56.53	293	75.28	22	32	32	18	26	28	8	13	13	0	107.4	92	100.6	15.77	29.53	26.02	5	5	6
Csa19g043310.1	AT2G13540		1.213	0.28	0.020512	1.68799	1.108	0.15	0.641963	0.19249	1.095	0.13	0.309076	0.509935	0	27.837	9	7	40	0	7	849	96.7	5.52	28.09	94	40.81	6	8	9	10	14	16	5	6	7	0	109.6	100.1	90.3	15.42	7.95	15.65	5	5	6
Csa19g042160.1		Csa19g042160.1													0.004	3.22	3	1	2	1	1	722	82.2	6.68	6.24			3			2			1			0
Csa19g042120.1		Csa19g042120.1	0.601	-0.73	0.070546	1.15153	0.723	-0.47	0.0560945	1.25108	0.832	-0.27	1	8.84277e-09	0	8.825	8	3	12	0	3	306	31.1	9.39	2.69	44	8.51	3	8	8	1	4	7	1	3	3	0	77.6	93.3	129.1	25.45	22.92	16.7	5	5	6
Csa19g041110.1		Csa19g041110.1													0	10.064	5	3	8	0	3	779	86	6.95	5.41	32	5.62	4	5	5	2	3	3	2	3	3	0
Csa19g041060.1	AT2G07340		1.391	0.48	0.0444452	1.35217	1.161	0.22	0.29264	0.533666	1.199	0.26	0.905973	0.0428846	0	16.973	32	4	30	0	1	163	18.5	9.11	22.1	71	29.48	32	32	32	8	10	12	4	4	4	0	117.5	98	84.5	11.49	17.45	17.49	5	5	6
Csa19g040960.1	AT2G07020														0.026	2.055	2	1	3	0	1	727	81	7.47	7.61			2			3			1			0
Csa19g040900.1	AT2G06925														0.006	2.729	6	1	6	0	1	204	22.7	7.72	8.27	26	5.61	6	6	6	3	1	2	1	1	1	0
Csa19g040870.1	AT2G06530		0.509	-0.97	0.00112072	2.9505	0.965	-0.05	1	1.31263e-08	0.528	-0.92	0.0061689	2.20979	0	22.676	15	5	20	0	5	318	36.8	9.57	14.04	198	27.07	9	15	15	4	7	9	2	5	5	0	61.8	117	121.3	20.66	23.92	16.58	5	5	6
Csa19g040850.1	AT2G06510														0	6.752	3	2	7	1	2	701	78.6	8.35	2.35	0	4.2	2	3	3	1	3	3	1	2	2	0
Csa19g040810.1	AT2G06050		1.136	0.18	0.0308433	1.51084	0.975	-0.04	1	1.31263e-08	1.165	0.22	0.0741526	1.12987	0	44.895	38	10	60	0	10	390	42.5	8.22	48.15	173	55.66	28	29	32	17	20	23	8	8	9	0	109.6	94	96.4	5.71	3.66	8.31	5	5	6
Csa19g040680.1	AT2G05920		0.633	-0.66	2.62374e-06	5.58108	0.807	-0.31	0.0320589	1.49405	0.784	-0.35	0.000667807	3.17535	0	70.675	17	8	89	0	8	817	87.2	8	128.66	346	94.84	15	15	13	37	25	27	7	7	7	0	77.8	99.2	122.9	9.05	6.43	6.16	5	5	6
Csa19g040560.1	AT2G05710														0	325.24	55	41	681	1	1	991	108.1	7.09	787.21	3303	757.22	49	53	50	224	217	240	34	38	38	0
Csa19g040250.1	AT2G05170		1.204	0.27	0.81465	0.0890292	1.047	0.07	1	1.31263e-08	1.151	0.2	0.929138	0.0319198	0	15.801	6	5	10	0	5	933	105.8	5.54	4.63	53	10.93	2	6	6	1	5	4	1	4	4	0	111.1	96.6	92.3	22.47	17.15	12.14	5	5	6
Csa19g039940.1	AT2G04700														0.004	3.093	4	1	6	0	1	220	23.8	5.11	4.75	53	5.61	4	4	4	2	2	2	1	1	1	0
Csa19g039710.1	AT2G04520	Csa19g039700.1	1.026	0.04	0.647188	0.188969	1.024	0.03	0.58867	0.230128	1.002	0	1	8.84277e-09	0	30.216	58	7	60	1	1	145	16.6	5.15	46.6	168	63.72	52	37	37	16	20	24	6	6	6	2	100.9	100.7	98.4	2.79	5.53	8.96	5	5	6
Csa19g039660.1	AT2G04400		1.001	0	0.989412	0.00462279	0.925	-0.11	0.707481	0.150285	1.082	0.11	0.537323	0.269765	0	48.7	36	11	70	1	2	405	44.8	6.92	62	212	71.14	32	36	36	21	23	26	10	11	11	0	102.6	94.8	102.6	5.11	20.27	19.25	5	5	6
Csa19g039640.1	AT2G04350		1.244	0.31	0.000587257	3.23117	1.067	0.09	0.971868	0.0123928	1.165	0.22	0.0063081	2.2001	0	43.728	22	14	61	1	11	717	77.9	7.39	30.63	79	56.02	13	18	21	11	22	28	7	11	13	1	112.7	96.7	90.6	5.91	8.36	5.86	5	5	6
Csa19g039230.1	AT3G25290		0.811	-0.3	0.113737	0.9441	1.319	0.4	0.338165	0.470871	0.615	-0.7	0.0136876	1.86367	0	7.417	7	2	7	0	2	419	45.3	9.76	2.55	27	8.42	4	7	7	1	3	3	1	2	2	0	77.7	126.4	95.8	20.82	13.16	17.81	5	5	6
Csa19g039190.1	AT3G25230		1.435	0.52	0.00178869	2.74746	1.195	0.26	0.270487	0.567854	1.201	0.26	0.124913	0.903392	0	254.937	61	42	403	3	3	547	61.1	5.82	422.09	1331	475.27	54	58	61	125	124	154	35	36	39	1	118.6	98.8	82.7	9.13	8.6	13.05	5	5	6
Csa19g039150.1	AT3G25220		0.798	-0.33	0.17687	0.752346	0.985	-0.02	0.979146	0.00915255	0.81	-0.3	0.653936	0.184465	0	56.533	67	11	71	2	2	155	16.4	8.38	71.09	188	74.43	66	67	66	21	24	26	8	10	9	3	86	106.2	107.8	14.51	14.69	16.68	5	5	6
Csa19g038010.1	AT3G25150														0	13.618	12	4	12	1	4	749	81.4	8.18	7.51	27	11.31	6	10	12	3	4	5	2	3	4	0
Csa19g037960.1	AT3G25110		0.557	-0.84	0.00880394	2.05532	0.85	-0.24	0.983482	0.00723347	0.656	-0.61	0.0667776	1.17537	0	25.016	18	7	34	0	7	369	41.4	7.2	19.31	87	33.09	14	18	18	8	13	13	5	7	7	0	69.5	105.9	124.6	6.43	23.59	32.11	5	5	6
Csa19g036510.1	AT3G24550		0.727	-0.46	0.117582	0.92966	0.783	-0.35	0.186619	0.729045	0.929	-0.11	1	8.84277e-09	0	7.487	3	2	10	0	2	847	90.3	7.81	11.14	31	9.25	3	3	3	4	3	3	2	2	2	0	86.9	93.6	119.5	21.14	15.02	21.56	5	5	6
Csa19g036360.1	AT3G24480														0	11.918	7	2	12	0	1	489	52.8	7.02	14.78	92	15.38	7	7	7	4	4	4	2	2	2	0
Csa19g036120.1	AT3G23920														0	7.144	5	2	6	1	1	575	64	5.88	7.57	23	5.8	2	5	5	2	2	2	1	2	2	0
Csa19g036010.2		Csa19g036010.2	1.139	0.19	0.953917	0.0204896	1.113	0.15	0.918248	0.03704	1.023	0.03	1	8.84277e-09	0	24.863	8	5	20	0	3	821	89.7	5.17	18.43	112	20.75	7	8	8	6	7	7	4	5	5	1	105.1	102.7	92.3	3.48	14.64	25.57	5	5	6
Csa19g035900.1	AT3G24080														0	8.096	4	2	5	2	2	1115	131	4.73	2.69	0	2.98	1	4	4	1	2	2	1	2	2	0
Csa19g035870.1	AT3G24093														0.029	2.007	3	1	1	1	1	270	32.3	8.84			0			3			1			1	0
Csa19g035770.1	AT3G24170		1.475	0.56	2.60774e-07	6.58374	1.298	0.38	0.000117877	3.92857	1.137	0.19	0.011421	1.94229	0	134.184	55	25	288	1	5	496	53.5	6.18	277.54	1276	300.97	38	55	53	85	96	107	16	24	23	13	117.3	103.2	79.5	3.77	5.7	3.43	5	5	6
Csa19g035630.1	AT3G23900		0.593	-0.75	0.000656797	3.18257	0.765	-0.39	0.0748379	1.12588	0.776	-0.37	0.187457	0.727099	0	9.757	3	3	5	0	3	1465	162.8	9.32	5.78	31	3.73	2	2	1	2	2	1	2	2	1	0	75.5	97.3	127.2	19.38	8.88	17.21	5	5	6
Csa19g035570.1	AT3G23830	Csa19g035560.1													0	40.908	67	6	69	1	1	138	14.3	8.82	80.21	685	97.88	67	67	67	21	21	27	6	6	6	0
Csa19g034150.1		Csa19g034150.1	0.734	-0.45	0.00105008	2.97878	0.889	-0.17	0.0661818	1.17926	0.825	-0.28	0.316099	0.500176	0	92.091	20	21	152	0	1	1047	117.7	6.38	105.92	355	141.46	18	19	20	37	50	65	17	19	21	3	83.9	101.7	114.4	8	10.58	7.12	5	5	6
Csa19g034100.1	AT3G23600		0.862	-0.21	0.00447135	2.34956	0.888	-0.17	0.18697	0.728228	0.971	-0.04	0.383893	0.41579	0	42.746	47	9	64	1	1	234	25.4	4.89	66.56	112	63.89	41	40	40	18	21	25	7	8	8	1	94	96.9	109.1	3.41	8.49	5.45	5	5	6
Csa19g034060.1	AT3G23570														0	20.543	20	3	20	0	1	246	27.5	5.85	12.69	43	22.01	20	20	20	4	5	11	3	3	3	0
Csa19g034000.1		Csa19g034000.1	0.825	-0.28	0.00257548	2.58914	0.86	-0.22	0.0115523	1.93733	0.959	-0.06	1	8.84277e-09	0	70.283	73	10	147	1	1	169	18.8	5.94	124.18	519	158.11	69	72	72	39	49	59	9	9	9	6	92.2	96.1	111.7	4.34	4.47	7.22	5	5	6
Csa19g033540.1	AT3G23150														0.032	1.958	1	1	3	0	1	957	105.7	6.86			0			1			3			1	0
Csa19g033530.1		Csa19g033530.1	1.759	0.82	2.73354e-06	5.56327	1.515	0.6	0.00109719	2.95972	1.162	0.22	0.0245758	1.60949	0	8.985	2	2	13	0	1	1189	136.6	6.61	9.61	45	14.14	1	2	2	3	6	4	1	2	2	0	123.5	106.3	70.2	12.44	9.56	7.28	5	5	6
Csa19g033470.1	AT3G23090														0.002	4.072	4	1	3	0	1	354	39.5	9.13	3.15	23	3.67	4	4	4	1	1	1	1	1	1	0
Csa19g033310.1	AT3G22980														0	20.089	12	6	27	1	1	833	92.1	6.32	22.72	29	25.99	11	8	8	8	9	10	4	5	5	0
Csa19g033260.1	AT3G22960		0.763	-0.39	0.695204	0.157888	0.881	-0.18	1	1.31263e-08	0.866	-0.21	0.863671	0.0636517	0	84.586	27	12	180	1	1	596	65	5.72	176.34	1125	226.69	23	25	27	52	60	68	10	11	12	0	86.6	100	113.4	14.99	30.11	38.94	5	5	6
Csa19g033150.1	AT3G22890		0.422	-1.24	4.24978e-06	5.37163	0.793	-0.33	0.18697	0.728228	0.532	-0.91	0.000300923	3.52154	0	56.247	25	11	62	1	9	511	56.4	7.46	54.02	236	71.47	20	25	25	16	20	26	8	11	11	1	57.2	107.4	135.4	11.07	15.97	14.16	5	5	6
Csa19g031940.1	AT3G22680														0	8.114	22	1	3	1	1	162	18.3	4.84	8.07	41		22	22		2	1		1	1		0
Csa19g031870.2		Csa19g031870.2	0.695	-0.52	0.0105765	1.97566	0.832	-0.27	0.213017	0.671586	0.836	-0.26	0.597099	0.223954	0	203.87	50	25	897	0	8	515	58.4	8.69	953.59	4119	1014.85	44	46	47	286	284	327	20	23	24	16	82.5	98.8	118.7	20.03	15.77	15.99	5	5	6
Csa19g031810.1	AT3G22590														0.001	4.904	3	1	6	0	1	494	56.7	7.25	5.71	20	7.06	3	3	3	2	2	2	1	1	1	0
Csa19g031760.1	AT3G22520		0.49	-1.03	3.44483e-07	6.46283	0.7	-0.51	0.00119182	2.92379	0.699	-0.52	0.000691269	3.16035	0	82.83	32	19	115	2	2	723	81.5	5.2	108.59	508	136.49	24	28	30	34	37	44	13	17	18	10	67.1	95.9	137	12.89	6.74	5.54	5	5	6
Csa19g031740.1	AT3G22500		1.418	0.5	0.202144	0.694339	1.244	0.32	0.965859	0.0150861	1.14	0.19	0.725267	0.139502	0	116.67	88	13	185	7	8	256	26.6	5.64	230.9	1086	169.09	78	86	76	68	59	58	11	12	12	4	116.2	101.9	81.9	9.57	15.41	31.32	5	5	6
Csa19g031730.1	AT3G22490		2.437	1.28	0.000447633	3.34908	1.517	0.6	0.169296	0.771353	1.606	0.68	0.0571499	1.24298	0	117.334	61	11	326	2	2	262	26.7	5.02	442.99	2035	310.66	58	48	48	134	95	97	10	9	9	0	147.6	91.9	60.6	24.29	13.13	17.48	5	5	6
Csa19g031610.2		Csa19g031610.2	0.861	-0.22	0.303247	0.518204	1.094	0.13	0.839513	0.0759728	0.787	-0.35	0.130925	0.882978	0	27.869	6	8	30	0	5	1668	174.1	9.29	17.45	24	30.46	4	4	6	6	9	15	5	6	8	1	87.4	111.1	101.6	17.61	7.31	13.31	5	5	6
Csa19g031550.1	AT3G22320	AT3G22320 ATRPABC24.3, RPB5A, NRPB5, NRPD5 | Eukaryotic rpb5 RNA polymerase subunit family protein | chr3:7891045-7892094 REVERSE LENGTH=205|Csa01g025570.1AT3G22320 | Subgenome-G3;AT3G22320 |ATRPABC24.3, RPB5A, NRPB5, NRPD5 | Eukaryotic rpb5 RNA polymerase subunit family protein | chr3:7891045-7892094 REVERSE LENGTH=205 |Subgenoome-Cs-G1	1.193	0.25	0.510165	0.292289	1.119	0.16	0.919889	0.0362648	1.067	0.09	1	8.84277e-09	0	19.073	30	6	19	6	6	205	24.3	9.51	13.23	37	21.08	17	26	30	5	6	8	3	5	6	0	108.1	101.3	90.6	16.31	21.11	9.77	5	5	6
Csa19g031540.1	AT3G22330														0	50.293	17	11	76	1	1	1168	124.5	9.06	59.72	275	65.3	15	13	13	22	22	32	10	10	10	0
Csa19g031410.2		Csa19g031410.2	1.18	0.24	0.00249314	2.60325	1.137	0.19	0.0256856	1.59031	1.038	0.05	0.935511	0.0289511	0	103.562	42	13	183	0	3	504	55.4	8.25	236.53	754	210.31	42	42	42	71	52	60	13	13	13	9	106.7	102.8	90.5	2.86	3.27	7.64	5	5	6
Csa19g031120.1		Csa19g031120.1	0.404	-1.31	1.25169e-07	6.9025	0.64	-0.64	0.000757584	3.12057	0.63	-0.67	0.000243217	3.61401	0	11.681	2	2	14	0	1	701	76.5	9.36	13.22	66	13.66	2	2	2	5	4	5	2	2	2	0	59.2	94	146.8	11.08	11.14	7.53	5	5	6
Csa19g030890.1	AT3G21750														0	5.614	3	2	14	0	1	949	106.3	5.36	9.49	29	12.5	3	3	3	4	5	5	2	2	2	0
Csa19g030860.1	AT3G21720		2.697	1.43	2.60068e-06	5.58491	1.547	0.63	0.010121	1.99478	1.743	0.8	0.00175698	2.75523	0	272.166	65	31	585	1	3	576	64.3	7.2	585.59	2568	638.86	62	65	54	184	192	209	27	30	29	0	154.3	88.5	57.2	5.05	14.84	19.46	5	5	6
Csa19g029650.1	AT3G21560														0	8.807	6	2	7	0	1	553	62.2	5.97	7.9	16	5.54	6	6	6	3	2	2	2	2	2	0
Csa19g028760.1	AT3G20790		1.139	0.19	0.0836614	1.07747	1.018	0.03	1	1.31263e-08	1.118	0.16	0.194264	0.711607	0	21.327	18	6	25	0	6	355	38.4	6.18	19.97	50	23.2	11	18	18	6	8	11	3	6	6	0	108.2	96.8	95	9.81	4.38	11.58	5	5	6
Csa19g028580.1	AT3G20630		1.298	0.38	0.000254889	3.59365	1.086	0.12	0.272247	0.565036	1.195	0.26	0.0190159	1.72088	0	181.742	52	32	261	0	13	781	86.2	5.19	209.26	813	254.46	44	50	47	64	91	106	24	31	31	14	115.1	96.3	88.7	9.35	3.44	6.44	5	5	6
Csa19g028470.1	AT3G20550		1.176	0.23	0.522365	0.282026	1.232	0.3	0.167464	0.776079	0.954	-0.07	0.73318	0.134789	0	16.947	19	5	16	4	5	309	36.2	9.31	10.97	82	12.72	13	19	19	4	6	6	3	5	5	0	103.5	108.5	88	15.35	7.44	12.5	5	5	6
Csa19g028230.1	AT3G20390		0.564	-0.83	9.90602e-08	7.0041	0.851	-0.23	0.0198395	1.70247	0.663	-0.59	1.42674e-05	4.84565	0	101.077	66	17	166	5	5	187	19.6	9	153.38	492	182	61	66	66	48	54	64	15	16	15	8	70.1	105.7	124.2	7.86	5.35	4.35	5	5	6
Csa19g028070.1	AT3G20250		0.908	-0.14	0.203894	0.690596	0.983	-0.02	0.866513	0.0622247	0.923	-0.12	0.828368	0.0817769	0	108.896	31	23	164	1	1	946	104.8	6.18	149.26	635	172.26	26	30	28	48	57	59	18	22	22	11	94.2	102	103.8	9.39	5.5	9.94	5	5	6
Csa19g027740.1	AT3G19990														0.015	2.301	2	1	3	0	1	430	48.7	6.15	2.19		2.23	2		2	1		2	1		1	0
Csa19g027700.1	AT3G19950														0	37.241	25	6	45	3	3	332	35.9	4.86	45.87	403	55.85	22	25	25	12	14	19	5	6	6	0
Csa19g027530.1	AT3G19820		1.313	0.39	0.0573417	1.24153	1.038	0.05	0.825508	0.0832788	1.265	0.34	0.438078	0.358448	0	51.029	22	10	66	0	10	539	62.9	8.21	56.7	347	66.24	18	22	22	17	22	27	8	10	10	0	117.5	92.9	89.5	6.88	11.06	24.02	5	5	6
Csa19g027430.1	AT3G19760		1.19	0.25	0.0166904	1.77753	1.122	0.17	0.192866	0.714744	1.061	0.09	0.791007	0.101819	0	98.944	46	16	181	0	2	409	46	6.29	162.49	629	204.76	33	46	46	50	60	71	11	16	16	5	107.8	101.6	90.6	4.4	6.92	9.91	5	5	6
Csa19g027360.1		Csa19g027360.1	1	0	0.937067	0.0282295	1.12	0.16	0.610073	0.214618	0.893	-0.16	0.375192	0.425746	0	191.761	64	25	377	0	5	497	55	5.02	398.79	1710	435.12	56	58	58	118	116	143	21	23	24	19	96.2	107.7	96.2	6.63	12.83	12.75	5	5	6
Csa19g027320.1	AT3G19650														0.017	2.235	3	1	3	1	1	301	35.7	9.96	2.25	34	2.37	3	3	3	1	1	1	1	1	1	0
Csa19g027050.1	AT3G19508		1.348	0.43	0.103069	0.986874	1.05	0.07	0.876414	0.0572907	1.284	0.36	0.580186	0.236433	0	9.559	27	2	11	1	1	81	9.6	9.23	7.75	92	10.87	19	27	27	2	4	5	1	2	2	0	119	92.7	88.3	11.25	22.69	30.83	5	5	6
Csa19g027000.1	AT3G19450														0	64.579	38	12	85	1	2	362	38.8	5.54	75.78	341	92.44	32	38	38	26	27	32	11	12	12	0
Csa19g026870.1	AT3G19340														0.003	3.652	4	1	2	0	1	495	57.6	6.11	6.24			4			2			1			0
Csa19g026750.1	AT3G19240														0	50.851	28	12	50	1	2	881	98.7	5.36	44.83	157	47.38	20	20	20	13	17	20	7	11	11	0
Csa19g026670.1	AT3G19170		1.665	0.74	5.74873e-08	7.24043	1.071	0.1	0.164337	0.784264	1.554	0.64	2.572e-06	5.58973	0	207.987	43	41	332	3	3	1080	121	6	298.65	1560	388.43	31	41	42	93	113	126	28	38	40	18	133.7	86	80.3	6.19	4.06	5.46	5	5	6
Csa19g026610.1	AT3G19130														0	21.652	28	7	38	0	6	444	49.1	6.68	29.78	51	25.54	28	10	10	12	10	16	7	4	4	0
Csa19g026300.1	AT3G18860		2.263	1.18	9.23785e-07	6.03443	1.022	0.03	0.84642	0.0724139	2.216	1.15	1.57793e-05	4.80191	0	96.268	32	17	102	1	4	758	83.9	5.54	111.79	504	104.94	28	28	28	32	35	35	14	16	16	7	158.5	71.5	70	13.87	10.2	7.7	5	5	6
Csa19g026080.1		Csa19g026080.1													0.032	1.953	2	1	1	0	1	306	35.1	8.54			0			2			1			1	0
Csa19g026060.1	AT3G18680														0.001	4.937	4	1	4	0	1	397	42.4	7.66	5.32	18	3.31	4	4	4	2	1	1	1	1	1	0
Csa19g025990.1	AT3G18610		0.84	-0.25	0.611374	0.213693	0.943	-0.08	1	1.31263e-08	0.89	-0.17	0.99007	0.0043342	0	28.325	15	8	35	2	2	525	56.2	5.63	24.97	71	45.19	11	15	15	8	13	14	4	8	8	2	90.5	101.7	107.8	15.97	24.57	12.05	5	5	6
Csa19g025960.1	AT3G18580		1.242	0.31	0.539402	0.268087	1.209	0.27	0.826113	0.0829605	1.028	0.04	1	8.84277e-09	0	12.743	14	3	20	0	1	259	29.2	9.76	17	110	17.52	12	12	14	6	5	9	2	2	3	0	108	105.1	86.9	6.51	10.76	32.62	5	5	6
Csa19g025900.1	AT3G18510														0.001	5.12	22	2	4	2	2	67	7.7	6		0	2.71		22	22		2	2		2	2	0
Csa19g025880.1	AT3G18490		0.931	-0.1	0.409382	0.387871	0.975	-0.04	1	1.31263e-08	0.954	-0.07	0.882223	0.0544214	0	101.867	48	16	157	2	2	501	53.5	5.52	177.85	739	176.81	44	48	41	51	48	58	13	16	15	7	96.1	100.7	103.2	13.08	7.43	16.46	5	5	6
Csa19g025810.1	AT3G18420														0	25.315	26	7	46	1	1	320	35.7	5.19	22.94	63	44.66	17	26	26	9	18	19	5	7	7	0
Csa19g025660.1	AT3G18295		0.98	-0.03	0.705974	0.151211	0.927	-0.11	0.937773	0.0279021	1.057	0.08	1	8.84277e-09	0.029	2.009	3	1	4	0	1	237	26.3	9.26		0	1.63		3	3		2	2		1	1	0	101.1	95.7	103.2	16.64	32.63	28.32	5	5	6
Csa19g025510.1	AT3G18190	AT3G18190 TCP-1/cpn60 chaperonin family protein | chr3:6232226-6233836 FORWARD LENGTH=536|Csa01g020950.1AT3G18190 | Subgenome-G3	1.702	0.77	2.14494e-08	7.66859	1.354	0.44	8.46498e-05	4.07237	1.257	0.33	0.000112028	3.95067	0	176.948	62	31	378	2	31	536	57.8	7.68	327.21	1366	382.96	57	59	53	107	125	146	25	29	29	0	125.9	100.1	74	5.68	3.6	5.13	5	5	6
Csa19g025330.1	AT3G18080		0.604	-0.73	0.00603784	2.21912	0.879	-0.19	0.293401	0.532539	0.687	-0.54	0.309513	0.509321	0	63.692	29	15	115	1	3	513	59.1	9.41	75.76	261	119.48	25	24	26	24	34	57	11	13	14	6	73	106.2	120.8	21.55	27.04	8.97	5	5	6
Csa19g025310.1	AT3G18060		1.682	0.75	2.54564e-05	4.5942	1.177	0.24	0.0851064	1.07004	1.429	0.52	0.00476303	2.32212	0	58.034	27	15	59	1	1	609	66	5.86	39.77	163	62.78	17	24	24	14	21	24	8	14	14	6	130.8	91.5	77.7	12.01	6.51	7.57	5	5	6
Csa19g025180.1	AT3G17940		1.148	0.2	0.000680181	3.16738	1.105	0.14	0.031792	1.49768	1.038	0.05	0.408862	0.388423	0	72.221	57	14	131	3	3	341	37	6.6	127.68	295	136.89	54	44	44	40	43	48	13	12	12	8	105.8	102	92.2	4.92	3.55	3.43	5	5	6
Csa19g025070.1	AT3G17880		0.871	-0.2	0.180432	0.743687	1.066	0.09	1	1.31263e-08	0.817	-0.29	0.170703	0.767759	0	7.644	8	3	7	0	3	386	43.6	5.15	2.78	25	4.91	4	2	8	1	1	5	1	1	3	0	89	108.9	102.1	4.37	17.54	18.51	5	5	6
Csa19g024650.1	AT3G17520		1.268	0.34	0.231742	0.634995	1.316	0.4	0.295797	0.529006	0.964	-0.05	1	8.84277e-09	0	325.999	75	47	964	14	14	312	34.2	5.34	930.97	2852	962.96	68	72	74	292	292	380	40	37	39	28	106.2	110.2	83.7	9.7	13.01	19.14	5	5	6
Csa19g024500.1	AT3G17390	AT3G17390 |MTO3, SAMS3, MAT4 | S-adenosylmethionine synthetase family protein | chr3:5952484-5953665 REVERSE LENGTH=393 |Subgenoome-Cs-G1	0.717	-0.48	0.0419582	1.37718	0.795	-0.33	0.701076	0.154235	0.902	-0.15	0.4519	0.344957	0	74.459	55	16	135	0	7	393	42.8	5.81	114.36	575	131.12	49	51	42	35	49	51	13	15	14	8	85.6	94.9	119.5	10.76	15.25	19.14	5	5	6
Csa19g024290.1	AT3G17240		1.455	0.54	2.08252e-06	5.68141	1.324	0.41	0.000527709	3.27761	1.099	0.14	0.0499403	1.30155	0	152.919	50	23	342	0	11	507	53.9	7.06	354.04	1328	385.33	40	47	50	105	108	129	18	22	23	0	115.5	105.1	79.4	7.43	4.44	4.36	5	5	6
Csa19g023930.1	AT3G16990														0	24.384	29	7	31	2	2	225	25.5	5.01	19.08	82	32.4	26	26	29	7	10	14	5	6	7	0
Csa19g023890.1	AT3G16950		0.385	-1.38	1.26931e-07	6.89643	0.741	-0.43	0.0154668	1.8106	0.519	-0.95	2.31586e-05	4.63529	0	135.873	40	20	243	2	2	581	61.9	7.87	205.61	960	246.93	33	37	37	66	81	96	15	19	19	0	54.3	104.6	141.1	12.73	5.94	8.04	5	5	6
Csa19g023720.1	AT3G16830														0	30.139	8	10	45	0	2	1131	124.9	7.2	34.93	120	37.13	7	7	7	13	15	17	8	8	8	0
Csa19g023670.1	AT3G16810														0.002	4.43	4	2	4	0	2	656	73.2	9.03		19	2.37		4	4		2	2		2	2	0
Csa19g023650.1	AT3G16785														0.034	1.918	1	1	2	0	1	1195	135.8	6.81		0	2.11		1	1		1	1		1	1	0
Csa19g023640.1	AT3G16780														0	52.404	34	7	86	1	1	213	24.7	11.24	81.21	278	94.38	17	34	34	24	29	33	5	7	7	0
Csa19g023490.1	AT3G16640		0.667	-0.58	0.00996136	2.00168	0.986	-0.02	1	1.31263e-08	0.677	-0.56	0.0496999	1.30364	0	95.059	89	14	178	2	3	168	18.9	4.64	253.39	990	159.53	75	89	70	70	55	53	12	14	12	0	75.5	111.5	113.1	16.61	19.39	12.59	5	5	6
Csa19g023350.1	AT3G16480		1.045	0.06	1	1.73756e-07	1.027	0.04	1	1.31263e-08	1.017	0.02	1	8.84277e-09	0	100.701	26	13	234	2	2	501	54	5.85	242.07	1470	236.97	24	26	26	74	71	89	11	13	13	0	102	100.3	97.7	23.09	10.86	12.73	5	5	6
Csa19g023300.1	AT3G16410		1.126	0.17	0.459281	0.337921	1.239	0.31	0.186919	0.728346	0.909	-0.14	0.836653	0.0774549	0	43.047	20	10	88	0	5	547	60.4	7.83	28.7	125	62.61	7	18	20	10	33	45	3	9	10	0	100.4	110.4	89.1	37.34	29.18	25.06	5	5	6
Csa19g023260.1	AT3G16380														0.038	1.873	5	1	1	1	1	590	65	9.66	3.29			5			1			1			0
Csa19g023100.1	AT3G16230														0	8.795	5	2	8	0	2	430	48	7.52	5.15	33	7.41	3	5	5	2	3	3	1	2	2	0
Csa19g023040.1	AT3G16170														0	56.081	17	11	53	1	1	606	66.9	6.9	31.23	103	56.33	16	16	16	11	19	23	7	10	10	0
Csa19g022970.1	AT3G16110		4.497	2.17	0.000215681	3.66619	2.109	1.08	0.0401014	1.39684	2.132	1.09	0.113857	0.94364	0	24.089	8	6	37	1	1	778	86	5.71	27.71	71	38.14	5	8	8	11	13	13	4	6	6	0	177.4	83.2	39.4	7.38	30.84	47.74	5	5	6
Csa19g022680.1	AT3G15880		0.761	-0.39	0.11292	0.947228	0.892	-0.16	0.420932	0.375788	0.853	-0.23	1	8.84277e-09	0	27.187	8	10	55	0	4	1133	123.7	7.34	28.02	87	43.53	6	6	8	12	18	25	7	8	10	0	86	100.9	113.1	11.51	13.53	16.1	5	5	6
Csa19g022540.1	AT3G15730		1.772	0.83	0.000133664	3.87399	1.008	0.01	0.678269	0.168598	1.757	0.81	0.00293346	2.53262	0	225.005	65	38	390	2	2	1166	131.8	5.97	382.02	1821	428.44	50	57	65	109	130	151	26	34	36	2	140.6	80	79.4	11.43	20.65	6.74	5	5	6
Csa19g022500.1	AT3G15700														0.011	2.428	4	1	1	0	1	383	43.2	8.7			0			4			1			1	0
Csa19g022460.1	AT3G15670		1.492	0.58	0.000702634	3.15327	1.463	0.55	0.0015037	2.82284	1.02	0.03	1	8.84277e-09	0	298.043	89	31	1468	2	2	214	23	8.91	1259.71	3329	1415.24	86	89	89	410	492	566	27	29	29	6	113.2	111	75.8	8.26	10.95	11.33	5	5	6
Csa19g022300.1	AT3G15520														0	14.575	12	5	9	1	1	431	46.3	5.43	12.07	33	7.75	8	5	7	4	2	3	3	2	3	0
Csa19g022200.1	AT3G15410														0.014	2.333	2	1	1	0	1	601	65.8	6.65			2.04			2			1			1	0
Csa19g022100.1	AT3G15352		2.369	1.24	0.000141636	3.84883	1.25	0.32	0.796256	0.0989473	1.895	0.92	0.00233091	2.63247	0.004	3.087	13	1	8	0	1	78	8.6	7.64	7.53	21	2.71	13	13	13	3	2	3	1	1	1	0	153.8	81.2	65	13.21	17.41	24.71	5	5	6
Csa19g022070.1	AT3G15356		6.389	2.68	0.00489745	2.31003	1.681	0.75	0.745595	0.127497	3.801	1.93	0.0147671	1.8307	0	12.87	15	3	15	2	3	276	30.4	9.04	11.96	120	21.46	12	15	12	3	6	6	2	3	2	0	211.3	55.6	33.1	37.14	43.22	66.75	5	4	2
Csa19g022000.1	AT3G15290		1.25	0.32	0.0054035	2.26733	1.062	0.09	0.411909	0.385199	1.177	0.23	0.200365	0.698179	0	50.138	32	11	72	3	4	295	31.8	8.62	76.49	201	64.04	24	32	32	21	22	29	6	11	11	2	113.2	96.2	90.6	9.65	13.18	7.53	5	5	6
Csa19g021870.1	AT3G15180		1.332	0.41	0.0316965	1.49899	1.033	0.05	1	1.31263e-08	1.29	0.37	0.0493428	1.30678	0	44.209	24	9	92	3	3	503	55	5.35	83.7	262	97.17	20	24	24	28	29	35	7	9	9	0	118.8	92.1	89.1	9.59	11.88	18.88	5	5	6
Csa19g021760.1	AT3G15090		1.093	0.13	0.218007	0.66153	1.085	0.12	0.289099	0.538953	1.007	0.01	1	8.84277e-09	0	71.368	39	13	122	3	3	389	41.8	8.97	97.97	653	130.98	34	36	38	31	40	51	11	12	12	6	103.1	102.5	94.4	7.78	2.46	4.2	5	5	6
Csa19g021700.1	AT3G15040														0.019	2.189	10	1	1	0	1	251	26.5	7.17			2.19			10			1			1	0
Csa19g021660.1	AT3G14990		3.828	1.94	1.91137e-09	8.71866	2.016	1.01	2.20434e-08	7.65672	1.899	0.93	3.19407e-08	7.49566	0	134.183	56	15	321	3	3	392	41.8	5.64	294.75	1318	338.03	56	49	49	93	103	125	15	14	14	10	167.8	88.4	43.8	3.02	4.49	5.58	5	5	6
Csa19g021570.1		Csa19g021570.1													0.004	3.424	2	1	2	0	1	832	97	4.74			2.19			2			2			1	0
Csa19g021410.1	AT3G14780														0	7.531	6	2	7	1	2	355	40.9	5.17	5.42	78	5.75	3	3	6	2	2	3	1	1	2	0
Csa19g021160.1	AT3G14450														0.009	2.497	4	1	2	0	1	312	34.5	5.8		0	0		4	4		1	1		1	1	0
Csa19g021030.1	AT3G14350														0.004	3.282	2	1	2	0	1	930	100.3	7.74		0	2.94		2	2		1	1		1	1	0
Csa19g021020.1	AT3G14330		0.891	-0.17	0.976344	0.0103971	1.033	0.05	1	1.31263e-08	0.863	-0.21	1	8.84277e-09	0	8.605	4	3	9	3	3	851	95.1	7.59	2.53	0	3.01	1	4	4	1	4	4	1	3	3	0	91.4	106	102.6	20.95	30.9	15.29	5	5	6
Csa19g021000.1	AT3G14310		0.687	-0.54	0.000219657	3.65826	0.759	-0.4	0.0154114	1.81216	0.905	-0.14	0.295914	0.528835	0.006	2.884	3	1	5	1	1	271	29.5	7.52	2.47	0	4.72	3	3	3	1	2	2	1	1	1	0	84.3	93.1	122.7	10.44	8.75	12.64	5	5	6
Csa19g020970.1	AT3G14290	AT3G14290 PAE2 | 20S proteasome alpha subunit E2 | chr3:4764364-4766381 FORWARD LENGTH=237|Csa01g016850.1AT3G14290 | Subgenome-G3	1.339	0.42	0.00261922	2.58183	1.006	0.01	1	1.31263e-08	1.331	0.41	0.0063754	2.19549	0	110.094	72	18	270	2	2	237	26	4.75	250.84	1030	312.19	69	72	72	76	93	101	16	17	16	1	120.1	90.2	89.7	8.37	10.73	11.14	5	5	6
Csa19g020730.1	AT3G14120														0	23.212	6	5	27	1	5	1030	117.1	5.36	29.33	153	36.37	4	5	6	8	9	10	3	4	5	0
Csa19g020710.1	AT3G14100		0.95	-0.07	0.967898	0.0141706	1.032	0.05	0.9802	0.0086853	0.92	-0.12	1	8.84277e-09	0	25.568	14	6	26	0	4	431	47.5	7.91	26.3	89	24.22	12	11	11	9	7	10	5	5	5	1	95.6	103.8	100.6	19.21	5.19	11.53	5	5	6
Csa19g020660.1	AT3G14067														0	27.201	12	8	53	1	1	786	82.6	6.37	45.99	119	49.63	11	12	12	17	17	19	7	8	8	0
Csa19g020490.1	AT3G13930		1.371	0.45	0.00995726	2.00186	1.134	0.18	0.432103	0.364413	1.209	0.27	0.298372	0.525242	0	113.507	49	21	189	4	4	542	59	7.11	177.93	526	191.73	45	43	45	58	59	72	17	18	18	1	117.3	97	85.6	12.38	1.84	8.82	5	5	6
Csa19g020480.1	AT3G13920		1.402	0.49	2.86012e-06	5.54362	1.147	0.2	0.0085586	2.0676	1.222	0.29	0.00236794	2.62563	0	256.143	72	27	502	0	5	412	46.7	5.68	545.62	1920	455.55	63	71	61	167	161	174	22	26	25	21	118.5	97	84.5	5.64	4.56	3.56	5	5	6
Csa19g020410.1	AT3G13870		0.821	-0.28	0.334208	0.475983	0.79	-0.34	0.270487	0.567854	1.039	0.05	1	8.84277e-09	0	22.129	12	6	24	0	5	816	90.7	5.4	25.33	101	21.71	11	11	11	8	8	8	5	5	5	0	94.3	90.8	114.9	16.22	16.06	34.06	5	5	6
Csa19g020400.1	AT3G13860		1.512	0.6	0.000108386	3.96503	1.379	0.46	0.010882	1.96329	1.097	0.13	0.205711	0.686742	0	165.747	65	36	125	3	3	602	64.1	5.45		1498			65			125			36		0	116.6	106.3	77.1	9.12	5.4	13.19	5	5	6
Csa19g019310.1	AT3G13800														0	5.787	4	1	9	0	1	391	43.9	8.22	10.7	83	11.77	4	4	4	3	3	3	1	1	1	0
Csa19g018930.1	AT3G13580		1.315	0.4	0.900865	0.0453401	1.364	0.45	0.979799	0.00886308	0.964	-0.05	1	8.84277e-09	0	29.645	20	6	53	1	1	240	27.8	9.86	38.82	156	44.88	17	17	19	14	19	20	5	5	5	0	107.3	111.2	81.5	36.32	29.7	20.53	5	5	6
Csa19g018800.1	AT3G13470		1.367	0.45	0.00773159	2.11173	1.137	0.19	0.251279	0.599845	1.202	0.27	0.430337	0.366192	0	234.205	61	37	420	1	3	608	64.7	5.55	460.08	1778	454.21	54	53	53	146	126	148	33	33	33	3	117	97.4	85.6	15.87	13.69	12.23	5	5	6
Csa19g018790.1	AT3G13460		1.236	0.31	0.0585725	1.23231	1.034	0.05	1	1.31263e-08	1.195	0.26	0.195518	0.708814	0	95.007	34	19	130	2	2	674	73.1	5.86	107.61	437	128.39	27	34	34	35	45	50	14	19	19	1	113.4	94.9	91.7	21.1	18.72	8.75	5	5	6
Csa19g018610.1	AT3G13300														0	241.201	29	53	310	0	3	2829	307.1	6.23	258.04	997	290.17	21	27	29	85	103	122	34	48	53	0
Csa19g018590.1	AT3G13235		0.64	-0.64	1.62794e-05	4.78836	0.741	-0.43	0.0110288	1.95747	0.864	-0.21	0.0203082	1.69233	0	109.869	49	15	176	1	4	415	45.3	4.93	219.02	1037	201.2	46	49	49	59	56	61	13	15	15	0	80.7	93.4	126	7.89	11.38	3.18	5	5	6
Csa19g018580.1	AT3G13230														0.004	3.33	4	1	3	0	1	280	31.6	9.99	2.84	30	3.06	4	4	4	1	1	1	1	1	1	0
Csa19g018490.1	AT3G13210		0.723	-0.47	0.453849	0.343089	0.943	-0.08	1	1.31263e-08	0.767	-0.38	0.898678	0.0463958	0	11.657	4	5	12	0	4	1205	141.6	5.59		21	10.1		4	4		7	5		5	4	0	81.4	106.1	112.5	23.52	21.56	16.86	5	5	6
Csa19g018340.1	AT3G13060		0.942	-0.09	0.315895	0.500457	0.982	-0.03	1	1.31263e-08	0.959	-0.06	0.670712	0.173464	0	63.214	19	9	59	1	1	633	69.4	5.49	70.76	412	78.87	16	17	19	20	18	21	7	8	9	4	96.6	100.8	102.6	12.34	12.32	11.91	5	5	6
Csa19g017180.1	AT3G12960														0	17.117	65	4	11	2	2	85	9.4	5.24	9.68	42	11.91	54	65	65	3	4	4	3	4	4	0
Csa19g017010.1	AT3G12780		0.5	-1	0.00309541	2.50928	0.79	-0.34	0.500476	0.300617	0.633	-0.66	0.0950901	1.02186	0	191.731	66	25	362	1	1	481	50	6.24	398.22	1618	407.79	63	66	66	118	115	129	22	24	25	0	65.5	103.5	131	17.15	28.3	24.75	5	5	6
Csa19g016880.1	AT3G12670														0	52.79	25	12	88	1	1	656	71.1	6.49	65.86	271	89.52	21	24	25	24	27	37	10	11	12	0
Csa19g016850.1	AT3G12640														0	18.677	7	4	17	1	1	646	71.4	9.33	13.17	96	17.02	6	7	7	5	6	6	3	4	4	0
Csa19g016800.1	AT3G12590														0.006	2.88	1	1	2	0	1	1260	139	6.2	2.27		1.6	1		1	1		1	1		1	0
Csa19g016790.1	AT3G12580		1.156	0.21	0.000221384	3.65485	1.077	0.11	0.0280727	1.55172	1.074	0.1	0.170751	0.767637	0	543.012	79	61	1420	6	6	650	71.1	5.22	1427.17	5802	1482.11	76	76	77	437	440	543	52	55	56	49	107.3	99.9	92.8	3.93	2.91	3.31	5	5	6
Csa19g016730.1	AT3G12500		1.903	0.93	0.0539989	1.26761	1.808	0.85	0.668917	0.174627	1.053	0.07	0.558713	0.252811	0	11.897	3	2	12	0	1	643	70.2	5.48	5.94	50	17.57	2	2	3	2	2	8	1	1	2	1	121.2	115.1	63.7	43.44	41.75	30.85	5	5	6
Csa19g016720.1	AT3G12490		1.127	0.17	0.960622	0.0174477	1.037	0.05	1	1.31263e-08	1.088	0.12	1	8.84277e-09	0	88.934	56	13	215	1	1	232	26.3	6.23	233.47	841	210.5	52	56	56	70	65	80	8	12	12	9	106.9	98.3	94.8	19.37	15.97	16.45	5	5	6
Csa19g016620.1	AT3G12380														0.004	3.11	3	1	1	1	1	726	82.8	5.22	3.16			3			1			1			0
Csa19g016510.1	AT3G12260		1.09	0.12	0.363872	0.439051	1.149	0.2	0.357134	0.447169	0.949	-0.08	1	8.84277e-09	0	43.905	57	9	64	0	9	171	19.3	9.47	49.27	162	66.59	47	57	57	16	23	25	7	9	9	0	101	106.4	92.6	8.54	15.29	7.56	5	5	6
Csa19g016440.1	AT3G12170														0	8.499	15	2	8	0	1	273	31.4	6.46	10.51	50	11.64	8	8	15	3	2	3	1	1	2	0
Csa19g016410.1	AT3G12145		0.921	-0.12	1	1.73756e-07	0.978	-0.03	1	1.31263e-08	0.941	-0.09	1	8.84277e-09	0	53.536	45	9	98	1	9	326	36	8.95	139.87	414	108.2	42	35	38	40	28	30	8	7	8	0	95.3	101.2	103.5	13.8	7.74	14.65	5	5	6
Csa19g016280.1	AT3G12050		1.755	0.81	5.52895e-06	5.25736	1.564	0.65	0.000701594	3.15391	1.122	0.17	0.147151	0.832236	0	68.799	40	13	106	2	2	360	39.9	6.33	94.55	222	96.14	34	40	40	31	35	40	9	12	11	0	121.9	108.7	69.5	5.21	5.14	13.35	5	5	6
Csa19g016120.1	AT3G11964		1.272	0.35	0.0343473	1.46411	1.154	0.21	0.40492	0.39263	1.102	0.14	0.694235	0.158494	0	15.882	4	6	12	0	6	1587	176.8	8.16	7.16	28	10.98	2	2	4	3	3	6	3	3	6	0	111.4	101	87.6	6.99	12.11	21.63	5	5	6
Csa19g016080.1	AT3G11940														0	49.838	46	10	165	1	1	207	23	9.48	129.93	551	154.1	46	46	46	46	57	62	10	10	10	0
Csa19g016070.1	AT3G11930		1.08	0.11	0.318081	0.497463	1.078	0.11	0.602253	0.220221	1.002	0	1	8.84277e-09	0	61.351	31	6	117	0	2	202	21.7	6.42	113	464	125.08	31	31	31	37	35	45	6	6	6	3	102.6	102.4	95	5.76	5.85	9.98	5	5	6
Csa19g016050.1	AT3G11910		1.349	0.43	5.7993e-05	4.23662	1.068	0.1	0.557539	0.253725	1.263	0.34	0.00163259	2.78712	0	201.973	40	46	332	1	25	1121	131.1	5.63	270.83	703	345.02	37	39	40	87	113	132	39	45	46	15	118.4	93.8	87.8	7.24	5.14	6.87	5	5	6
Csa19g015950.1	AT3G11780														0	8.655	17	2	17	1	1	154	16.8	5.74	7.41	21	13.92	17	17	17	3	7	7	2	2	2	0
Csa19g015880.1	AT3G11710		1.726	0.79	0.0177457	1.75091	1.211	0.28	0.471362	0.326645	1.425	0.51	0.410601	0.38658	0	87.14	36	22	124	2	2	629	71.4	6	109.56	294	107.71	24	33	36	37	39	48	13	20	22	0	131.5	92.3	76.2	10.3	18.23	30.52	5	5	6
Csa19g015870.1	AT3G11700														0	9.091	8	2	5	0	1	522	57.3	8.44	6.61	39	4.17	8	4	4	2	2	1	2	1	1	0
Csa19g015480.1		Csa19g015480.1	1.121	0.16	0.0722501	1.14116	1.187	0.25	0.144629	0.839743	0.945	-0.08	1	8.84277e-09	0	63.165	63	12	130	1	2	257	28.3	8.22	85.6	274	107.51	56	63	60	30	42	58	10	12	11	0	101.7	107.6	90.7	9.21	11.38	5.85	5	5	6
Csa19g015320.1	AT3G11270		1.423	0.51	0.0140164	1.85336	1.161	0.22	0.334692	0.475355	1.226	0.29	0.492456	0.307633	0	56.218	31	8	94	0	1	310	35	6.42	72.17	237	89.45	27	31	31	22	32	40	6	8	8	0	119.1	97.2	83.7	7.7	6.36	24.4	5	5	6
Csa19g015300.1	AT3G11250														0	106.492	60	16	205	1	1	324	34.4	5.15	199.17	814	198.23	56	59	48	63	68	74	13	15	14	0
Csa19g015100.1	AT3G11070														0.002	4.558	3	2	5	0	1	521	57.8	5.47	2.54	19	2.05	1	3	3	1	2	2	1	2	2	0
Csa19g015090.1	AT3G11050														0	68.098	39	11	174	0	1	248	27.9	6.74	144.41	551	176.13	35	39	32	51	57	66	9	11	10	0
Csa19g014370.1	AT3G10700		1.272	0.35	0.0156729	1.80485	1.228	0.3	0.158031	0.801259	1.036	0.05	0.85386	0.0686135	0	16.574	12	4	16	0	4	475	51.5	6.25	10.87	23	13.22	9	12	12	4	6	6	3	4	4	0	109.1	105.2	85.7	4.5	10.47	10.14	5	5	6
Csa19g014360.1	AT3G10690														0	47.797	15	13	68	2	2	1074	118.4	7.84	57.65	120	65.47	12	13	15	20	24	24	9	12	12	0
Csa19g014320.1	AT3G10650		0.941	-0.09	0.931567	0.0307858	0.915	-0.13	0.862774	0.0641029	1.028	0.04	1	8.84277e-09	0	39.037	7	10	49	3	3	1409	145.2	9.55	31.07	45	35.3	5	5	7	13	16	20	7	8	10	0	98.8	96.1	105	21.93	24.63	11.67	5	5	6
Csa19g014140.1	AT3G10520	AT3G10520 |AHB2, GLB2, ARATH GLB2, NSHB2, ATGLB2, HB2 | haemoglobin 2 | chr3:3276516-3277765 REVERSE LENGTH=158 |Subgenoome-Cs-G1;AT3G10520 AHB2, GLB2, ARATH GLB2, NSHB2, ATGLB2, HB2 | haemoglobin 2 | chr3:3276516-3277765 REVERSE LENGTH=158|Csa01g011390.1AT3G10520 | Subgenome-G3	1.27	0.35	0.221838	0.653964	1.027	0.04	1	1.31263e-08	1.237	0.31	0.600071	0.221798	0	7.005	13	2	8	2	2	158	17.9	6.05	6.61	44	10.56	7	7	13	2	2	4	1	1	2	0	115.6	93.4	91	4.4	21.18	23.72	5	5	6
Csa19g014060.1		Csa19g014060.1													0.004	3.122	2	1	3	0	1	758	85.9	5.27	2.61	0	2.5	2	2	2	1	1	1	1	1	1	0
Csa19g013930.1	AT3G10370														0	48.694	23	10	41	0	1	630	68.3	7.52	38.09	206	41.79	16	20	17	12	13	16	6	8	9	0
Csa19g013860.1	AT3G10300		1.166	0.22	0.0635102	1.19716	1.009	0.01	1	1.31263e-08	1.156	0.21	0.190847	0.719315	0.001	5.052	2	2	14	0	2	909	101.2	8.37	8.35	31	8.2	1	2	2	4	6	4	1	2	2	0	110.2	95.3	94.5	8.94	14.17	13.96	5	5	6
Csa19g013850.1	AT3G10270		2.566	1.36	3.91703e-06	5.40704	1.235	0.3	0.0793838	1.10027	2.078	1.05	0.000536498	3.27043	0	19.304	4	4	24	0	2	1074	118.6	8.76	26.41	146	26.61	4	4	4	8	8	8	4	4	4	0	160.3	77.2	62.5	7.26	6.45	20.6	5	5	6
Csa19g013660.2		Csa19g013660.2	0.747	-0.42	0.000203603	3.69122	0.876	-0.19	0.145934	0.835844	0.853	-0.23	0.0304138	1.51693	0	28.087	30	9	45	0	2	315	35.6	8.57	21.17	97	34.87	18	17	22	8	16	21	5	6	8	5	85.4	100.2	114.3	12.34	3.74	6.65	5	5	6
Csa19g013460.1	AT3G09970														0	6.341	3	2	5	1	2	597	67	6.39	3.15	36	3.01	2	2	3	1	1	3	1	1	2	0
Csa19g013440.1	AT3G09940		1.149	0.2	0.42979	0.366744	1.634	0.71	0.0813668	1.08955	0.703	-0.51	0.527578	0.277714	0	30.737	16	7	33	0	1	436	47.8	5.2	20.28	105	35.31	11	16	16	6	13	14	4	7	7	0	91.1	129.6	79.3	20.08	26.41	28.13	5	5	6
Csa19g013270.1	AT3G09820		1.409	0.49	0.568267	0.245447	1.429	0.52	0.279907	0.552986	0.986	-0.02	0.895128	0.048115	0	139.216	74	20	253	1	1	344	37.7	5.25	284	1091	260.45	71	67	58	86	80	87	18	19	18	1	110.1	111.7	78.2	33.81	8.8	16.01	5	5	6
Csa19g013200.1	AT3G09740		0.467	-1.1	0.00028164	3.55031	0.682	-0.55	0.0560945	1.25108	0.684	-0.55	0.109794	0.95942	0	11.43	8	3	18	0	3	444	50.6	5.27	11.72	90	17.65	5	8	8	5	6	7	2	3	3	0	65.1	95.3	139.6	24.62	20.36	11.59	5	5	6
Csa19g013080.1	AT3G09620														0.006	2.717	2	1	1	1	1	638	71.9	5.4	3.07			2			1			1			0
Csa19g013020.1	AT3G09560		1.486	0.57	0.00181423	2.74131	1.126	0.17	0.162954	0.787934	1.32	0.4	0.218842	0.659869	0	38.351	19	11	49	2	5	885	98.2	4.63	35.82	114	45.78	14	15	15	12	15	22	7	10	10	3	123.4	93.5	83.1	15.69	9.88	6.73	5	5	6
Csa19g012980.1	AT3G09500														0	9	16	3	19	0	1	146	16.8	10.92	10.25	81	15.32	16	16	16	5	7	7	3	3	3	0
Csa19g012870.1		Csa19g012870.1													0	12.228	10	3	11	1	1	403	45.8	8.02		0	11.71		10	10		3	8		3	3	0
Csa19g012750.1	AT3G09300		1.686	0.75	0.00330151	2.48129	1.351	0.43	0.282018	0.549723	1.248	0.32	0.201449	0.695834	0	23.332	21	7	22	1	1	459	51.9	5.19	16.98	97	21.62	14	8	15	6	6	10	4	3	6	0	125.3	100.4	74.3	17.3	18.3	23.96	5	5	6
Csa19g012710.1	AT3G09260		0.746	-0.42	0.934237	0.0295431	1.372	0.46	1	1.31263e-08	0.544	-0.88	0.935511	0.0289511	0	9.189	6	3	7	0	3	524	59.8	7.08	2.69	13	5.21	2	2	6	1	1	5	1	1	3	0	71.8	132	96.2	61	64.02	34.39	5	5	6
Csa19g012650.1	AT3G09200		1.243	0.31	0.0111878	1.95125	1.331	0.41	0.0104047	1.98277	0.934	-0.1	0.962219	0.0167259	0	155.45	69	18	259	1	2	321	34.2	5.24	289.56	1049	254.11	66	69	58	86	85	88	16	17	16	15	104.4	111.7	83.9	12.27	8.75	6.81	5	5	6
Csa19g012540.1	AT3G09090														0.001	5.309	2	2	6	0	2	1003	112.3	4.68	2.55	0	7.82	1	2	2	1	2	3	1	2	2	0
Csa19g012100.1	AT3G08740		1.596	0.67	6.72562e-05	4.17227	1.324	0.41	0.0051739	2.28618	1.205	0.27	0.251401	0.599633	0	27.264	29	6	21	1	6	232	25.6	8.22	20.42	167	22.61	14	23	23	6	7	8	3	5	5	0	122.1	101.3	76.5	11.43	12.64	7.78	5	5	6
Csa19g011970.1	AT3G08600														0	6.845	5	2	5	0	2	613	67.6	9.35	1.97	0	3.87	2	3	5	1	1	3	1	1	2	0
Csa19g011960.1	AT3G08590		3.77	1.91	0.000240835	3.61828	1.709	0.77	0.298113	0.525618	2.206	1.14	0.00581248	2.23564	0	252.792	67	39	516	0	2	603	65.6	6.33	474.85	1885	552.18	59	67	61	148	173	195	34	37	37	0	174.6	79.1	46.3	13.86	21.6	34.13	5	5	4
Csa19g011940.1		Csa19g011940.1													0	250.396	73	39	506	1	1	560	60.7	5.94	465.61	1836	549.75	63	72	66	144	167	195	33	36	37	0
Csa19g011820.1	AT3G08030		0.565	-0.82	2.16507e-05	4.66453	0.892	-0.16	0.904197	0.0437367	0.633	-0.66	0.000315369	3.50118	0	81.518	59	16	137	0	3	365	39.1	8.06	114.5	282	115.48	53	58	48	39	47	51	13	15	14	9	69	108.9	122.1	15.19	9.46	6.48	5	5	6
Csa19g011660.1	AT3G07880														0	7.739	12	2	8	0	2	242	27.2	4.82	6.67	49	9.85	9	12	12	2	3	3	1	2	2	0
Csa19g011580.1	AT3G07810		1.325	0.41	0.00302062	2.5199	1.211	0.28	0.0921153	1.03567	1.094	0.13	0.519467	0.284442	0	24.538	15	6	30	0	6	654	69.1	8.65	29.4	137	31.16	9	14	15	9	10	11	3	5	6	0	112.4	102.7	84.9	11.56	10.09	5.11	5	5	6
Csa19g011540.1	AT3G07770		1.342	0.42	0.00313152	2.50425	1.216	0.28	0.151066	0.820834	1.104	0.14	0.35615	0.448368	0	133.177	44	30	108	2	2	853	96.7	5.53		1108			44			108			30		0	113.2	102.5	84.3	11.52	10.61	11.65	5	5	6
Csa19g011490.1	AT3G07720		1.108	0.15	0.0919652	1.03638	1.183	0.24	0.00668685	2.17478	0.937	-0.09	0.22002	0.657539	0	81.687	71	13	122	3	3	327	35.2	5.02	119.85	715	134.61	59	61	53	38	41	43	11	11	11	4	101	107.8	91.2	3.89	5.51	4.27	5	5	6
Csa19g011450.1	AT3G07670		0.916	-0.13	0.756293	0.12131	1.012	0.02	1	1.31263e-08	0.905	-0.14	1	8.84277e-09	0	20.691	7	5	29	0	5	685	78.6	6.51	33.52	93	32.67	6	7	7	10	9	10	3	5	5	0	93.9	103.7	102.4	14.67	15.09	12.41	5	5	6
Csa19g011440.1	AT3G07660		1.225	0.29	0.100815	0.996476	1.235	0.31	0.207003	0.684024	0.992	-0.01	1	8.84277e-09	0	31.232	14	10	31	2	3	842	90.2	6.74	16.37	76	22.02	6	11	12	6	12	13	4	8	9	3	106.2	107.1	86.7	9.02	11.05	12.42	5	5	6
Csa19g011420.1	AT3G07640		2.441	1.29	4.93927e-08	7.30634	1.269	0.34	0.0112438	1.94909	1.923	0.94	8.59582e-06	5.06571	0	25.222	31	6	55	0	2	263	29.4	7.83	53.17	261	60.99	27	31	31	17	17	21	5	6	6	3	155.5	80.9	63.7	8.05	6.25	11.51	5	5	6
Csa19g011410.1	AT3G07630		1.448	0.53	0.00814762	2.08897	1.17	0.23	0.471678	0.326355	1.238	0.31	0.231155	0.636096	0	19.355	18	5	10	5	5	391	43.1	6.86		165			18			10			5		0	120.1	97	82.9	14.65	12.13	16.58	5	5	6
Csa19g011310.1	AT3G07550														0.042	1.812	7	1	1	0	1	395	43.5	7.14	3.05			7			1			1			0
Csa19g011040.1	AT3G07320		0.715	-0.48	0.000199053	3.70103	0.932	-0.1	0.960942	0.0173027	0.767	-0.38	0.00222462	2.65274	0	24.365	18	7	37	1	1	461	50.4	8.72	27.36	104	41.74	13	15	18	9	12	16	4	5	7	3	81.1	105.6	113.3	10.27	9.79	7.63	5	5	6
Csa19g010870.1	AT3G07170		0.732	-0.45	0.00656566	2.18272	0.958	-0.06	1	1.31263e-08	0.764	-0.39	0.0384136	1.41552	0	18.293	23	5	29	2	5	203	22.8	9.8	19.8	182	32.95	14	22	23	6	11	12	2	4	5	0	81.6	106.9	111.5	15.53	7.34	9.48	5	5	6
Csa19g010800.1	AT3G07100		0.944	-0.08	0.966506	0.0147953	0.789	-0.34	0.474698	0.323583	1.195	0.26	0.747317	0.126495	0	17.641	5	5	21	2	5	1027	112.9	7.9	14.82	50	19.63	3	4	5	6	6	9	3	4	5	0	103.6	86.6	109.8	16.36	12.24	20.53	5	5	6
Csa19g010750.1	AT3G07050														0	14.61	9	5	25	1	1	587	66.4	8.79	10.41	26	30.09	3	9	9	4	10	11	2	5	5	0
Csa19g010730.1	AT3G07030		0.761	-0.39	0.0407395	1.38998	0.847	-0.24	0.224355	0.649065	0.899	-0.15	0.978391	0.00948774	0	32.417	18	6	41	2	3	404	42.9	9.6	39.38	87	29.86	16	16	18	13	12	16	5	5	6	1	87.6	97.4	115	6.27	13.73	15.19	5	5	6
Csa19g010540.1	AT3G06860		2.246	1.17	2.9079e-08	7.53642	1.518	0.6	0.000314318	3.50263	1.479	0.56	5.60832e-05	4.25117	0	229.666	60	36	467	4	4	725	79.2	9.17	429.66	1775	481.83	56	57	55	143	148	176	32	34	35	0	141.4	95.6	63	6.13	8.18	8.16	5	5	6
Csa19g010530.1	AT3G06850		1.041	0.06	0.991731	0.00360597	1.02	0.03	1	1.31263e-08	1.021	0.03	1	8.84277e-09	0	50.396	31	10	77	1	3	483	52.6	6.54	76.4	254	75.42	25	31	27	27	24	26	8	10	9	0	102	100	98	15.12	16.9	24.87	5	5	6
Csa19g010510.1	AT3G06830		2.506	1.33	1.20867e-08	7.91769	1.282	0.36	0.00389646	2.40933	1.955	0.97	1.63212e-06	5.78725	0	58.068	13	14	98	0	2	1421	156.7	7.53	77.8	349	102.71	10	13	13	26	33	39	10	14	14	5	157	80.3	62.7	11.34	3.46	5.62	5	5	6
Csa19g010420.1	AT3G06720														0	111.823	47	16	134	1	1	534	59.1	5.14	179.51	839	154.72	46	39	39	49	38	47	15	15	15	0
Csa19g010240.1	AT3G06580		0.733	-0.45	0.0601925	1.22046	0.783	-0.35	0.300617	0.521987	0.937	-0.09	0.978292	0.00953131	0	102.491	47	18	168	1	1	498	54.3	5.41	180.86	864	192.17	41	47	47	52	54	62	14	18	18	0	87.4	93.3	119.2	20.91	10.76	15.03	5	5	6
Csa19g010210.1	AT3G06540		2.069	1.05	1.71272e-07	6.76631	1.257	0.33	0.0167603	1.77572	1.647	0.72	3.14753e-05	4.50203	0	49.928	26	11	53	5	5	560	61.3	4.98	39.37	123	66.14	22	26	26	13	20	20	9	11	11	3	143.5	87.1	69.4	8.45	5.13	9.97	5	5	6
Csa19g010200.1	AT3G06530														0	6.931	2	3	4	1	3	2212	246.9	6.92	2.57	0	5.59	1	0	1	1	1	2	1	1	2	0
Csa19g008160.1	AT3G05680														0.003	3.691	1	1	1	0	1	2257	247	5.9			2.67			1			1			1	0
Csa19g007840.1		Csa19g007840.1	0.772	-0.37	0.687283	0.162865	1.024	0.03	0.836734	0.0774124	0.753	-0.41	0.333914	0.476365	0	6.068	6	1	5	0	1	258	29.4	4.51	3.12	29	6.56	6	6	6	1	2	2	1	1	1	0	82.8	109.9	107.3	16.38	14.45	30.68	5	5	6
Csa19g007500.2		Csa19g007500.2	1.153	0.21	0.15639	0.80579	1.154	0.21	0.376479	0.424259	1	0	1	8.84277e-09	0	74.21	36	17	120	1	4	562	62.9	6.55	100.64	417	134.06	32	28	34	34	39	47	14	14	15	0	104.6	104.7	90.7	16.66	3.75	5.92	5	5	6
Csa19g007340.1	AT3G05090		1.37	0.45	4.70336e-05	4.32759	1.057	0.08	0.763636	0.117113	1.296	0.37	0.000861496	3.06475	0	13.642	12	5	10	0	5	851	92.8	6.57		0	12.64		3	12		2	8		2	5	0	119.9	92.6	87.5	3.73	8.58	4.85	5	5	6
Csa19g007330.1	AT3G05070														0.004	3.229	17	1	1	1	1	144	16.4	4.92	3.48			17			1			1			0
Csa19g007320.1	AT3G05060		1.495	0.58	0.00107529	2.96847	1.447	0.53	0.0339001	1.4698	1.033	0.05	0.541823	0.266142	0	89.327	43	20	135	1	6	535	59.3	9.23	110.17	294	131.57	33	43	42	37	47	51	15	20	19	9	113.8	110.1	76.1	13.39	14.4	12.03	5	5	6
Csa19g007140.1	AT3G04940		0.599	-0.74	0.000118532	3.92616	0.779	-0.36	0.021051	1.67673	0.768	-0.38	0.115825	0.936197	0	61.018	36	12	96	1	4	409	44.4	7.53	61.87	346	89.34	34	26	31	21	35	40	11	9	11	2	75.5	98.3	126.2	12.46	14.63	5.55	5	5	6
Csa19g007130.1	AT3G04930		0.951	-0.07	0.921282	0.0356074	1.02	0.03	1	1.31263e-08	0.932	-0.1	0.779032	0.108445	0	11.172	7	3	13	0	3	452	49.4	4.92	14.67	89	12.39	7	5	5	5	4	4	3	2	2	0	96	103	101	10.35	8.58	6.75	5	5	6
Csa19g007120.1	AT3G04920	AT3G04920 Ribosomal protein S24e family protein | chr3:1360989-1362065 FORWARD LENGTH=133|Csa01g005670.1AT3G04920 | Subgenome-G3													0	10.482	20	3	10	1	1	133	15.4	10.78	10.03	64	13.23	9	9	20	3	3	4	2	2	3	0
Csa19g007070.1	AT3G04880		1.315	0.4	0.00307309	2.51242	1.158	0.21	0.0528986	1.27656	1.136	0.18	0.748566	0.12577	0	37.089	38	8	53	5	6	314	33.6	5.43	43.29	139	57.46	29	38	32	14	19	20	6	8	7	1	113.6	100	86.4	10.28	4.01	9.97	5	5	6
Csa19g007030.1	AT3G04840		0.886	-0.18	0.942691	0.0256305	1.188	0.25	0.630433	0.200361	0.746	-0.42	0.398579	0.399485	0	84.456	51	17	229	2	2	271	30.8	9.79	144.47	639	216.78	42	48	51	50	77	102	12	14	17	0	86.4	115.9	97.6	16.81	22.77	9.96	5	5	6
Csa19g006970.1	AT3G04780	AT3G04780 Protein of unknown function (DUF1000) | chr3:1311447-1313013 REVERSE LENGTH=176|Csa01g005530.1AT3G04780 | Subgenome-G3	1.9	0.93	2.73346e-07	6.56329	1.249	0.32	0.006517	2.18595	1.521	0.61	0.000109869	3.95913	0	40.523	47	7	57	1	1	176	19.7	4.96	51.18	182	76.45	43	30	47	15	17	25	5	6	7	0	137.4	90.3	72.3	6.59	8.08	8.07	5	5	6
Csa19g006750.1	AT3G04600		1.044	0.06	0.439893	0.356653	0.943	-0.08	1	1.31263e-08	1.107	0.15	0.771041	0.112922	0	82.171	52	18	120	1	1	402	45.8	6.05	91.45	382	139.65	45	50	52	32	40	48	15	16	17	0	104.9	94.7	100.4	11.28	18.45	28.07	5	5	6
Csa19g006720.1	AT3G04570														0.014	2.333	2	1	1	0	1	443	44.1	5.25			0			2			1			1	0
Csa19g006700.1	AT3G04560														0.004	3.171	5	1	2	1	1	418	46.1	8.41		0	2.23		5	5		1	1		1	1	0
Csa19g006500.1	AT3G04330		0.871	-0.2	0.470677	0.327277	1.024	0.03	1	1.31263e-08	0.85	-0.23	0.474847	0.323446	0.014	2.332	1	1	5	1	1	565	64.2	8.62		0			1			5			1		0	90.2	106.1	103.6	10.91	6.53	15.15	5	5	6
Csa19g006460.1	AT3G04280														0	14.336	30	5	10	2	5	179	20.2	9.25	7.89	26	2.5	15	18	22	3	3	4	2	3	4	0
Csa19g006400.1	AT3G04230	AT3G04230 | Ribosomal protein S5 domain 2-like superfamily protein | chr3:1113169-1113609 REVERSE LENGTH=146 |Subgenoome-Cs-G1;AT3G04230 Ribosomal protein S5 domain 2-like superfamily protein | chr3:1113169-1113609 REVERSE LENGTH=146|Csa01g004970.1AT3G04230 | Subgenome-G3	1.123	0.17	0.961407	0.0170927	0.892	-0.17	1	1.31263e-08	1.259	0.33	1	8.84277e-09	0	26.696	45	8	49	2	3	146	16.6	10.29	32.47	154	38.69	34	29	34	12	12	25	5	6	7	3	111.7	88.8	99.5	15	28.99	41.04	5	5	6
Csa19g006370.1	AT3G04190		0.893	-0.16	1	1.73756e-07	1.564	0.65	0.157122	0.803763	0.571	-0.81	0.134064	0.872688	0	25.739	29	5	26	0	2	231	24.9	8.97	38.8	135	24.5	25	29	25	12	7	7	4	5	4	0	77.5	135.8	86.8	27.43	15.8	26.7	5	5	6
Csa19g006360.1	AT3G04180		1.001	0	1	1.73756e-07	0.994	-0.01	1	1.31263e-08	1.008	0.01	1	8.84277e-09	0	25.103	38	5	27	2	2	228	24.4	7.33	29.35	150	29.46	34	23	23	9	8	10	4	4	4	1	100.3	99.5	100.2	31.26	19.55	32.88	5	5	6
Csa19g006320.1	AT3G04120	AT3G04120 |GAPC, GAPC-1, GAPC1 | glyceraldehyde-3-phosphate dehydrogenase C subunit 1 | chr3:1081077-1083131 FORWARD LENGTH=338 |Subgenoome-Cs-G1	1.272	0.35	0.000428576	3.36797	1.18	0.24	0.0127518	1.89443	1.078	0.11	0.58831	0.230393	0	310.191	78	34	1347	0	6	338	36.8	7.12	1653.75	6366	1567.95	75	75	78	468	403	476	30	28	29	27	110.6	102.5	86.9	8.82	4.43	4.97	5	5	6
Csa19g006210.1	AT3G04000														0.006	2.862	4	1	1	1	1	272	28.5	7.5			0			4			1			1	0
Csa19g006170.1	AT3G03960		1.513	0.6	5.78445e-06	5.23774	1.257	0.33	0.003326	2.47808	1.204	0.27	0.0191665	1.71746	0	175.695	66	30	314	0	30	549	58.8	5.41	313.56	1440	332.43	57	57	61	98	98	118	24	26	29	0	120.4	100	79.6	8.04	1.69	7.69	5	5	6
Csa19g005940.1	AT3G03780														0	168.505	44	29	338	2	2	1012	111.3	6.46	288.19	1804	384.46	33	42	43	87	118	133	17	28	28	0
Csa19g005600.1		Csa19g005600.1													0.014	2.337	2	1	2	0	1	514	59.4	7.78		13	1.89		2	2		1	1		1	1	0
Csa19g005390.1	AT3G03270		0.914	-0.13	0.792563	0.100966	1.101	0.14	1	1.31263e-08	0.83	-0.27	0.68717	0.162936	0	87.8	76	10	206	4	4	158	17.4	6.79	252.96	1569	285.27	76	76	76	69	63	74	10	10	10	0	91	109.6	99.5	10.7	9.93	14.93	5	5	6
Csa19g005280.1	AT3G03170														0	6.164	17	1	8	1	1	153	16.9	9.29	15.32	57	9.83	17	17	17	4	2	2	1	1	1	0
Csa19g005230.1	AT3G03110		0.846	-0.24	0.766135	0.115695	0.83	-0.27	0.606563	0.217124	1.018	0.03	1	8.84277e-09	0	24.902	6	7	42	0	2	1221	139.9	6.61	34.21	147	40.39	6	5	6	13	14	15	7	6	7	0	94.8	93.1	112.1	10.45	16.8	24.9	5	5	6
Csa19g005000.1	AT3G02880														0	12.06	10	4	11	0	4	630	68.2	8.43	8.05	18	14.85	5	4	10	3	2	6	2	2	4	0
Csa19g004980.1	AT3G02870														0	46.45	44	12	90	1	1	271	29.1	5.26	66.54	179	91.07	38	44	44	23	33	34	10	11	12	0
Csa19g004880.1	AT3G02760		1.194	0.26	0.0422093	1.37459	1.219	0.29	0.136177	0.865897	0.98	-0.03	1	8.84277e-09	0	127.123	38	25	161	3	3	887	97.6	6.27	147.42	605	163.55	33	35	35	51	53	57	21	24	24	0	105	107.1	87.9	13.12	7.79	17.65	5	5	6
Csa19g004840.1	AT3G02720		0.943	-0.09	0.61055	0.214278	0.947	-0.08	1	1.31263e-08	0.996	-0.01	0.801969	0.0958424	0	29.338	21	7	38	2	2	388	41.4	5.9	33.36	85	41.23	18	18	21	11	11	16	5	6	7	1	97.9	98.3	103.8	9.88	9.85	7.64	5	5	6
Csa19g004680.1	AT3G02570		0.989	-0.02	0.987104	0.00563717	1.217	0.28	0.158102	0.801063	0.813	-0.3	0.264051	0.578312	0	7.727	4	2	6	0	2	447	50.2	6.48		0	1.69		4	4		3	3		2	2	0	92.6	113.9	93.6	6.69	9.9	14.35	5	5	6
Csa19g004640.1	AT3G02540		0.976	-0.04	0.948873	0.0227919	1.099	0.14	0.645742	0.189941	0.888	-0.17	0.415469	0.381461	0	59.155	35	11	89	1	1	419	44.3	4.78	95.85	384	85.48	28	35	26	26	32	31	8	11	10	6	95.2	107.3	97.6	15	10.78	9.11	5	5	6
Csa19g004630.1	AT3G02530		1.351	0.43	0.00409974	2.38724	1.312	0.39	0.0311679	1.50629	1.03	0.04	0.998046	0.000849314	0	162.159	59	27	321	1	2	535	58.8	5.88	293.72	1410	375.88	54	59	59	91	109	121	23	27	27	1	110.6	107.5	81.9	12.86	9.04	11.71	5	5	6
Csa19g004610.2		Csa19g004610.2													0	98.009	48	14	200	0	2	298	33.4	4.88	157.33	576	205.43	38	48	48	52	72	76	11	14	14	0
Csa19g003520.1	AT3G01390	AT3G01390 VMA10, AVMA10 | vacuolar membrane ATPase 10 | chr3:150265-150922 REVERSE LENGTH=110|Csa01g001060.1AT3G01390 | Subgenome-G3	0.766	-0.39	0.641492	0.192809	0.742	-0.43	0.68414	0.164855	1.033	0.05	1	8.84277e-09	0	19.013	40	3	21	2	3	110	12.3	6.01	26	211	34.17	34	34	40	7	6	8	2	2	3	0	91.6	88.7	119.6	30.54	16.82	38.5	5	5	6
Csa19g003460.1		Csa19g003460.1													0.029	2.003	13	1	2	1	1	104	12.1	4.73			0			13			2			1	0
Csa19g003370.1	AT3G01210														0	11.509	12	3	12	0	3	250	26.4	5.57	2.7	59	2.66	5	12	12	1	5	6	1	3	3	0
Csa19g003270.1	AT3G01310		1.751	0.81	0.000453956	3.34299	1.312	0.39	0.184278	0.734527	1.335	0.42	0.0529888	1.27582	0	37.518	12	9	46	0	9	1089	123.1	5.91	52.26	277	57.21	9	8	10	16	13	17	7	7	8	0	129.3	96.9	73.9	9.06	7.06	20.38	5	5	6
Csa19g003220.1	AT3G01340														0	38.14	34	9	50	0	1	302	32.7	5.59	40.56	206	46.2	27	20	27	14	16	20	7	6	8	0
Csa19g003140.1	AT3G02480		1.095	0.13	0.761328	0.118428	1.081	0.11	0.991684	0.00362673	1.013	0.02	1	8.84277e-09	0	95.096	91	10	379	1	1	68	7.1	9.04	404.19	1401	375.77	81	84	91	117	109	153	8	8	9	0	103.4	102.1	94.5	3.42	6.18	17.76	5	5	6
Csa19g002900.1	AT3G02260		1.866	0.9	1.06003e-05	4.97468	1.223	0.29	0.178042	0.749477	1.525	0.61	0.00084414	3.07359	0	56.088	5	16	54	2	2	4171	463.2	5.67	42.86	114	50.79	3	4	5	14	17	23	8	12	15	2	136.9	89.7	73.4	12.49	5.57	11.75	5	5	6
Csa19g002860.1	AT3G02230		1.123	0.17	0.619874	0.207696	1.15	0.2	0.274378	0.561651	0.976	-0.03	0.849413	0.0708811	0	106.485	55	16	168	0	7	357	40.6	5.92	167.96	422	167.82	55	55	55	55	52	61	15	16	16	8	102.9	105.4	91.7	16.96	7.66	2.34	5	5	6
Csa19g002820.1	AT3G02200		1.228	0.3	0.239717	0.620301	0.943	-0.09	1	1.31263e-08	1.303	0.38	0.290228	0.53726	0	57.725	35	12	97	1	1	416	46.6	4.82	89.77	285	104.74	31	35	35	27	32	38	9	11	12	6	116.2	89.2	94.6	16.47	4.27	12.31	5	5	6
Csa19g002640.1		Csa19g002640.1	0.826	-0.28	0.0929814	1.0316	0.922	-0.12	1	1.31263e-08	0.896	-0.16	0.384708	0.414869	0	68.98	17	14	101	0	1	1004	112	8.05	99.32	386	115.69	16	13	16	32	33	36	14	11	13	3	90.2	100.6	109.2	10.22	8.71	7.22	5	5	6
Csa19g002530.1	AT3G01120		1.23	0.3	0.47164	0.326389	1.046	0.06	0.757702	0.120501	1.176	0.23	1	8.84277e-09	0	9.798	5	3	8	0	3	562	59.8	6.37	2.27	42	6.97	2	3	5	1	2	5	1	2	3	0	112.6	95.8	91.6	16.53	17.06	26.13	5	5	6
Csa19g001360.1	AT3G01570		0.323	-1.63	1.46515e-08	7.83412	0.641	-0.64	0.000303843	3.51735	0.504	-0.99	1.38263e-05	4.85929	0	81.712	36	12	522	0	12	199	21.3	7.72	430.71	1030	469.19	36	36	36	151	178	193	11	10	10	0	49.3	97.9	152.8	6.13	12.11	9.81	5	5	6
Csa19g001290.1	AT3G01640		1.185	0.24	0.012103	1.91711	1	0	1	1.31263e-08	1.185	0.24	0.0646153	1.18966	0	26.82	21	7	39	0	1	372	41.7	6.71	27.7	118	34.59	15	14	16	11	11	17	4	5	6	1	111.6	94.2	94.2	10.27	4.21	6.24	5	5	6
Csa19g001190.1	AT3G01740														0	8.817	15	3	7	1	3	197	21.3	10.1	3.01	41	7	6	15	15	1	3	3	1	3	3	0
Csa19g001040.1	AT3G01910		1.446	0.53	0.02611	1.58319	1.284	0.36	0.319877	0.495017	1.126	0.17	0.715836	0.145186	0	63.613	47	15	82	1	1	393	43.4	7.58	73.96	287	87.28	35	37	47	24	24	34	9	12	15	0	116.3	103.3	80.4	11.51	7.76	20.95	5	5	6
Csa19023s010.1		Csa19023s010.1													0	8.856	58	2	14	1	1	60	6.4	11.56	15.17	76	10.83	58	20	20	6	4	4	2	1	1	0
Csa18g042490.1	AT5G66030														0	15.48	7	4	11	0	1	766	87.3	4.98	11.54	57	10.08	5	7	5	4	4	3	3	4	3	0
Csa18g042420.1	AT5G66110														0.009	2.481	10	1	1	0	1	126	14.4	9.92			0			10			1			1	0
Csa18g042410.1	AT5G66120		1.004	0.01	1	1.73756e-07	1.098	0.14	0.971868	0.0123928	0.914	-0.13	1	8.84277e-09	0	40.711	24	10	37	2	2	439	47.6	7.77	28.66	224	48.01	15	21	24	8	13	16	4	9	10	3	97.1	106.2	96.7	14.34	11.62	18.46	5	5	6
Csa18g042350.1	AT5G66190		0.246	-2.03	3.60949e-07	6.44255	0.625	-0.68	0.0265998	1.57512	0.393	-1.35	5.81673e-05	4.23532	0	82.104	49	16	138	0	3	362	40.5	7.91	100.01	293	155.03	35	46	49	31	46	61	10	15	16	0	39.4	100.3	160.3	14.61	18.42	18.78	5	5	6
Csa18g042150.1	AT5G66420		1.076	0.11	0.979897	0.00881955	0.956	-0.06	1	1.31263e-08	1.125	0.17	0.872433	0.0592682	0	140.267	59	30	199	5	5	762	81.5	5.87	194.38	784	190.39	45	40	49	58	59	82	19	22	27	8	106.4	94.6	98.9	9.1	8.07	14.34	5	5	6
Csa18g042060.1	AT5G66510		1.312	0.39	0.0379619	1.42065	1.315	0.4	0.0576094	1.23951	0.998	0	1	8.84277e-09	0	53.712	49	8	77	2	2	238	25.7	7.24	87.97	479	98.32	49	49	49	24	25	28	7	8	8	0	108.5	108.8	82.7	17.58	8.46	10.64	5	5	6
Csa18g042040.1	AT5G66530		0.752	-0.41	0.514297	0.288786	0.928	-0.11	1	1.31263e-08	0.81	-0.3	0.978391	0.00948774	0	16.298	17	5	30	2	2	308	33.8	5.73	12.16	45	21.17	6	13	17	5	11	14	2	4	5	0	84.1	103.9	111.9	13.95	15.67	16.03	5	5	6
Csa18g042030.1	AT5G66540														0	14.916	7	3	20	1	3	531	60.4	4.55	15.14	81	15.3	5	7	7	6	6	8	2	3	3	0
Csa18g042010.1		Csa18g042010.1	0.75	-0.41	0.640657	0.193374	0.979	-0.03	1	1.31263e-08	0.767	-0.38	1	8.84277e-09	0	73.756	35	13	128	1	1	554	60.3	6.44	125.41	415	109.95	32	35	29	39	43	46	11	13	12	1	82.5	107.6	109.9	23.48	28.7	16.15	5	5	6
Csa18g041870.1	AT5G66720		1.033	0.05	1	1.73756e-07	1.018	0.03	1	1.31263e-08	1.015	0.02	1	8.84277e-09	0.001	4.971	6	2	7	0	2	419	44.6	7.49	2.63	14	7.82	3	6	6	1	3	3	1	2	2	0	101.6	100.1	98.3	11.37	9.05	9.74	5	5	6
Csa18g040760.1		Csa18g040760.1	1.692	0.76	0.0104895	1.97924	1.637	0.71	0.0454287	1.34267	1.033	0.05	1	8.84277e-09	0	30.979	39	5	51	2	4	116	12.9	8.4	34.23	103	55.94	36	36	39	12	15	24	4	4	5	0	117.2	113.5	69.3	21.9	11.54	24.5	5	5	6
Csa18g040730.1	AT5G66810														0.027	2.031	2	1	1	0	1	697	77.2	5.52			2.63			2			1			1	0
Csa18g040650.1	AT5G66860														0	11.587	13	3	16	0	3	292	32.2	9.54	11.19	99	16.77	4	9	13	4	5	7	1	2	3	0
Csa18g040590.1	AT5G66930														0	8.908	8	2	10	0	2	268	31.1	8.57	5.73	0	7.08	8	4	8	3	2	5	2	1	2	0
Csa18g040570.1	AT5G66950														0.027	2.026	1	1	2	0	1	872	97.4	5.52		0	2.33		1	1		1	1		1	1	0
Csa18g040220.1	AT5G67240														0	13.971	7	4	18	0	4	684	76.3	7.2	17.04	85	18.66	4	4	7	6	5	7	2	2	4	0
Csa18g040160.1	AT5G67290		1.14	0.19	0.227984	0.642095	0.951	-0.07	1	1.31263e-08	1.199	0.26	0.276091	0.558948	0	30.87	21	10	41	1	3	409	43.2	7.39	22.14	65	42.25	14	18	21	8	15	18	5	9	10	0	110.7	92.3	97.1	11.76	11.43	13.71	5	5	6
Csa18g040090.1	AT5G67360		2.463	1.3	0.00102709	2.98839	1.691	0.76	0.0587198	1.23122	1.457	0.54	0.341445	0.46668	0	157.704	50	16	331	1	1	541	56.7	6.13	414.05	1732	300.47	45	47	31	122	112	97	14	15	13	0	143.4	98.4	58.2	23.66	12.51	30.04	5	5	6
Csa18g040080.1	AT5G67370		0.817	-0.29	0.803357	0.0950914	0.798	-0.33	0.679014	0.168121	1.025	0.04	1	8.84277e-09	0.002	4.384	1	1	10	0	1	966	109	8.54	5.81	23	12.24	1	1	1	2	4	4	1	1	1	0	93.8	91.5	114.7	7.43	23.94	16.67	5	5	6
Csa18g039940.1	AT5G67500		1.607	0.68	0.538608	0.268727	1.476	0.56	0.372218	0.429202	1.089	0.12	1	8.84277e-09	0	78.587	54	14	146	2	2	307	33.4	9.41	126.81	480	155.43	43	54	54	39	49	58	10	14	14	0	118.1	108.5	73.5	39	13.14	18.88	5	5	6
Csa18g039610.1	AT5G65780														0	15.079	17	5	16	1	1	420	46.2	7.37	7.47	36	10.75	10	15	9	3	6	7	2	4	4	0
Csa18g039600.1	AT5G65770														0	25.026	8	7	26	1	1	996	115	5.2	24.1	141	33.08	5	8	8	7	9	10	4	7	7	0
Csa18g039580.1	AT5G65750		1.971	0.98	5.1769e-07	6.28593	1.325	0.41	0.00344399	2.46294	1.488	0.57	0.000489211	3.3105	0	267.873	55	46	456	1	5	1025	116.1	7.31	416.2	1679	507.47	47	55	52	123	144	189	35	44	45	29	137.6	92.5	69.8	8.6	6.47	9.76	5	5	6
Csa18g039550.1	AT5G65720		1.428	0.51	4.5745e-05	4.33966	1.253	0.33	0.0080315	2.0952	1.14	0.19	0.102774	0.988117	0	117.159	21	20	171	3	19	1140	128.3	9.52	145.69	767	189.31	17	21	21	45	60	66	15	20	20	0	116.4	102.1	81.5	3.23	6.36	9.76	5	5	6
Csa18g039430.1	AT5G65620		0.763	-0.39	0.0151315	1.82012	0.836	-0.26	0.117492	0.929991	0.913	-0.13	0.942442	0.0257454	0	151.603	37	27	297	3	3	823	92.4	6.92	243.94	855	328.78	35	36	37	83	99	115	25	26	27	0	88.1	96.5	115.4	11.28	4.4	12.43	5	5	6
Csa18g039370.1	AT5G65250														0.029	1.993	2	1	1	0	1	313	34.5	9.29			0			2			1			1	0
Csa18g039190.1	AT5G65430		1.72	0.78	4.88724e-09	8.31094	1.318	0.4	4.44768e-05	4.35187	1.305	0.38	1.16424e-05	4.93396	0	106.468	64	16	294	3	4	248	28	5	265.86	1150	328.32	64	64	64	82	95	117	14	16	16	0	127.8	97.9	74.3	4.67	4.77	2.92	5	5	6
Csa18g038920.1	AT5G65180														0.002	4.103	2	1	6	0	1	665	73.1	7.83	5.17	45	6.44	2	2	2	2	2	2	1	1	1	0
Csa18g038810.1	AT5G65110		3.698	1.89	1.13105e-07	6.94652	1.807	0.85	0.000757584	3.12057	2.046	1.03	0.00020763	3.68271	0	22.446	9	6	23	0	6	748	84.1	8.73	24.45	86	24.26	7	8	9	7	6	10	4	5	6	0	170.5	83.3	46.1	13.73	9.3	14.92	5	5	6
Csa18g038800.1	AT5G65100														0	7.318	8	2	7	1	2	353	40.5	4.7	2.35	14	4.23	4	4	8	1	1	5	1	1	2	0
Csa18g038720.1	AT5G65020		1.998	1	2.73124e-07	6.56364	1.451	0.54	0.000533621	3.27277	1.377	0.46	0.00132703	2.87712	0	101.208	46	18	209	0	1	355	40.9	8.27	144.87	546	205.84	42	45	46	51	64	94	15	17	18	11	134.7	97.8	67.4	8.93	3.6	9.46	5	5	6
Csa18g038710.1	AT5G65010		1.097	0.13	0.0834418	1.07862	1.056	0.08	0.684305	0.16475	1.038	0.05	0.697191	0.156648	0	27.053	15	7	30	1	2	584	65.6	6.32	22.91	84	30.81	9	11	15	7	10	13	4	5	7	3	104.4	100.5	95.1	13.3	12.01	6.92	5	5	6
Csa18g038630.1	AT5G64910														0	5.602	3	2	13	0	1	548	62	4.92	4.03	34	10.41	2	3	3	2	5	6	1	2	2	0
Csa18g038460.1	AT5G64760														0	64.335	35	16	113	0	2	442	50.9	7.12	61.58	239	107.03	24	30	35	23	38	52	10	14	16	0
Csa18g038330.1	AT5G64680		0.832	-0.26	0.790963	0.101844	0.949	-0.08	1	1.31263e-08	0.877	-0.19	0.960212	0.017633	0	14.426	15	4	11	2	3	214	23.6	5.27	8.75	80	10.9	11	10	15	3	3	5	2	2	4	1	89.8	102.4	107.9	14.1	16.69	25.27	5	5	6
Csa18g038220.1	AT5G64570		0.561	-0.83	1.48965e-06	5.82692	0.702	-0.51	0.00363012	2.44008	0.799	-0.32	0.00211907	2.67386	0	119.572	31	23	246	1	1	785	84.4	7.68	228.8	1008	253.06	30	31	27	77	77	92	18	23	22	15	74.4	93.1	132.5	6.11	10.83	8.11	5	5	6
Csa18g038070.1	AT5G64430		1.309	0.39	0.14192	0.847956	1.096	0.13	0.683912	0.165	1.195	0.26	0.867927	0.0615169	0	23.793	15	6	36	4	4	506	55.5	5.59	29.05	168	35.66	12	12	15	11	11	14	5	5	6	0	115.4	96.5	88.1	14.02	15.9	16.32	5	5	6
Csa18g038030.1	AT5G64400														0	14.052	23	3	22	1	1	144	14.4	9.22	17.24	49	14.97	17	23	23	6	4	12	2	3	3	0
Csa18g038020.1	AT5G64390														0.02	2.147	1	1	1	0	1	1231	134.7	7.15			0			1			1			1	0
Csa18g038000.1	AT5G64370														0	41.537	31	8	41	1	1	410	45.8	6.54	37.76	130	53.14	13	26	31	10	12	19	3	7	8	0
Csa18g037920.1	AT5G64270		1.349	0.43	0.0459505	1.33771	1.145	0.2	0.740479	0.130488	1.178	0.24	0.440469	0.356084	0	73.715	20	17	81	1	2	1260	140.6	5.95	60.66	240	86.55	16	16	20	21	24	36	13	13	17	3	115.8	98.3	85.8	14.07	4.33	13.82	5	5	6
Csa18g037910.1	AT5G64260		0.906	-0.14	0.611412	0.213666	1.152	0.2	0.173815	0.759913	0.786	-0.35	0.0381708	1.41827	0	42.37	31	10	72	1	10	308	32.7	9.38	40.89	173	71.33	21	31	31	16	25	31	7	10	10	0	88.9	113	98.1	12.19	7.84	16.98	5	5	6
Csa18g037900.1	AT5G64250		1.773	0.83	7.07804e-07	6.15009	1.262	0.34	0.00871117	2.05992	1.405	0.49	0.000330508	3.48082	0	38.083	30	8	56	0	6	320	34.6	5.08	48.8	259	60.1	23	25	30	17	18	21	6	7	8	1	131.8	93.8	74.3	6.11	8.59	6.42	5	5	6
Csa18g037850.1	AT5G64210														0.004	3.103	2	1	6	0	1	367	41.7	9	4.45	52	3.77	2	2	2	2	2	2	1	1	1	0
Csa18g037590.1	AT5G63980		1.281	0.36	0.000172462	3.76331	1.183	0.24	0.0144515	1.84009	1.083	0.12	0.248578	0.604537	0	73.095	35	12	102	4	4	405	43	6	103.45	502	117.08	33	35	35	33	30	39	10	11	12	6	111	102.4	86.6	7.88	2.34	4.99	5	5	6
Csa18g037500.1	AT5G63905	Csa11g101000.2													0.038	1.853	17	1	1	1	1	76	8.5	9.64	2.57			17			1			1			0
Csa18g037430.1	AT5G63840		2.045	1.03	1.35393e-05	4.86841	1.259	0.33	0.0571828	1.24273	1.625	0.7	0.0030939	2.50949	0	106.081	29	22	134	1	1	972	109.7	6.42	91.02	333	141.49	22	27	29	30	48	56	15	20	22	0	142.6	87.7	69.7	10.91	13.89	11.55	5	5	6
Csa18g037400.1	AT5G63810														0	11.404	8	3	9	1	3	741	83	8.73	17.23	16	6.33	8	4	4	5	2	2	3	2	2	0
Csa18g037290.1	AT5G63680		2.608	1.38	1.25169e-07	6.9025	1.451	0.54	0.00434554	2.36196	1.797	0.85	5.1696e-05	4.28654	0	87.056	35	16	125	1	5	549	59.3	7.96	108.43	304	112.85	29	32	29	35	43	47	11	14	15	0	154.6	86	59.3	3.43	4.87	16.3	5	5	6
Csa18g037250.1	AT5G63640														0	31.12	23	8	34	1	1	461	50.8	6.68	23.99	67	37.3	17	20	23	9	11	14	6	7	8	0
Csa18g037160.1	AT5G63590		0.653	-0.62	0.42319	0.373464	0.658	-0.6	1	1.31263e-08	0.992	-0.01	0.861769	0.064609	0	18.496	6	5	31	1	1	928	105.8	5.71	14.95	84	30.41	3	5	6	6	11	14	2	4	5	0	84.7	85.4	129.8	56.74	39.08	48.31	5	5	6
Csa18g037070.1	AT5G63530		0.312	-1.68	2.27402e-07	6.6432	0.568	-0.82	0.000537052	3.26998	0.55	-0.86	0.000963605	3.0161	0	27.921	20	7	22	2	2	367	40.4	5.44	24.49	97	29.37	14	17	19	7	7	8	5	5	6	2	49.9	90.6	159.6	18.86	11.36	7.19	5	5	6
Csa18g036940.1	AT5G63420		0.98	-0.03	0.976344	0.0103971	0.927	-0.11	1	1.31263e-08	1.057	0.08	0.948173	0.0231123	0	28.137	9	8	31	0	8	899	99.5	8.19	16.97	54	21.56	4	6	9	7	10	14	4	6	8	0	101.1	95.7	103.2	13.36	6.02	13.79	5	5	6
Csa18g036920.1	AT5G63400		0.802	-0.32	0.0582428	1.23476	0.84	-0.25	0.149037	0.826707	0.955	-0.07	1	8.84277e-09	0	81.871	61	18	143	5	5	303	33.3	7.09	121.46	497	142.22	49	61	58	39	48	56	14	17	17	2	91.1	95.4	113.5	10.96	9.1	10.68	5	5	6
Csa18g036850.1	AT5G63310		1.103	0.14	0.163577	0.786277	0.965	-0.05	0.922695	0.0349416	1.144	0.19	0.0880899	1.05507	0	29.307	25	6	62	0	6	257	28.2	7.77	40.95	161	66.95	23	20	20	15	19	28	5	5	5	0	107.9	94.3	97.8	4.65	2.29	12.06	5	5	6
Csa18g036800.1	AT5G63260														0	6.952	7	2	6	1	1	452	50.6	5.91	5.64	31	6.49	7	7	7	2	2	2	2	2	2	0
Csa18g036520.1	AT5G63030		0.73	-0.45	0.0416725	1.38015	0.864	-0.21	0.814242	0.0892467	0.845	-0.24	0.356101	0.448427	0	74.487	73	8	111	1	1	125	13.7	6.07	155.8	589	88.22	73	73	47	47	38	26	8	8	7	0	84.4	99.9	115.7	9.87	15.48	34.47	5	5	6
Csa18g036450.1	AT5G62980		1.161	0.22	0.0487381	1.31213	1.151	0.2	0.235611	0.627804	1.009	0.01	0.997797	0.000957611	0	29.947	56	7	47	4	7	134	15.1	5.58	28.16	152	46.63	47	55	55	9	17	21	6	6	6	0	105.2	104.2	90.6	6.31	3.24	13.92	5	5	6
Csa18g036100.1	AT5G62670		0.599	-0.74	0.00242505	2.61528	0.746	-0.42	0.171222	0.766439	0.803	-0.32	0.262783	0.580403	0	68.436	23	18	74	3	9	956	105.1	6.62	53.73	269	79.85	21	21	21	18	28	28	15	17	17	0	76.6	95.4	128	11.58	10.97	24.3	5	5	6
Csa18g035980.1	AT5G62530		1.341	0.42	4.95231e-06	5.30519	1.18	0.24	0.00423666	2.37298	1.137	0.19	0.0111258	1.95367	0	172.791	46	26	316	0	2	914	101.6	8.03	293.28	1280	340.26	42	46	43	93	110	113	24	26	25	16	114.3	100.5	85.2	1.76	3.93	6.98	5	5	6
Csa18g035930.1	AT5G62490		2.511	1.33	0.0148615	1.82794	1.911	0.93	0.420932	0.375788	1.314	0.39	0.413292	0.383743	0	38.045	41	6	89	1	1	168	18.6	6.54	88.87	407	89.12	40	41	41	29	28	32	5	6	6	0	138.9	105.7	55.3	22.42	44.66	36.72	5	5	6
Csa18g035820.1	AT5G62350		0.986	-0.02	0.953921	0.0204876	1.255	0.33	1	1.31263e-08	0.786	-0.35	1	8.84277e-09	0	7.418	9	1	6	0	1	202	22.1	9.07	8.64	79	9.1	9	9	9	2	2	2	1	1	1	0	91.3	116.2	92.6	25.15	51.29	37.15	5	5	6
Csa18g035630.1	AT5G62180		1.4	0.49	0.000132924	3.8764	1.161	0.22	0.0430196	1.36633	1.206	0.27	0.0636345	1.19631	0	37.777	26	7	36	0	2	358	39.7	6.86	33.88	91	41.2	23	23	26	11	11	14	6	6	7	2	117.9	97.8	84.3	10.06	7.38	10.04	5	5	6
Csa18g035490.1	AT5G62390														0	41.942	29	10	59	2	2	460	53	9.06	57.07	195	67.01	27	29	29	17	19	23	9	10	10	0
Csa18g035370.1	AT5G61970		1.096	0.13	0.0758442	1.12008	0.924	-0.11	1	1.31263e-08	1.186	0.25	0.0857101	1.06697	0	73.33	36	18	91	2	5	603	68.5	8.78	58.14	197	89.46	23	31	36	20	33	38	10	16	18	4	108.9	91.8	99.3	8.96	6.53	8.19	5	5	6
Csa18g035330.1	AT5G61930														0.017	2.255	2	1	2	0	1	404	46	8.69			0			2			2			1	0
Csa18g035320.1	AT5G61920														0.004	3.21	4	1	3	1	1	236	27	8.85	2.5	0	2.73	4	4	4	1	1	1	1	1	1	0
Csa18g035250.1	AT5G61830														0.001	4.78	5	1	3	0	1	316	35.5	7.4	3.59	18	3.96	5	5	5	1	1	1	1	1	1	0
Csa18g035170.1	AT5G61790		0.91	-0.14	0.610164	0.214554	0.865	-0.21	0.245291	0.610318	1.051	0.07	0.807907	0.0926386	0	99.556	36	22	183	1	1	530	60.3	4.86	136.2	540	177.44	28	29	36	46	61	76	16	18	22	0	98.4	93.6	108.1	6.77	13.16	14.04	5	5	6
Csa18g035160.1	AT5G61780		1.085	0.12	0.433221	0.363291	0.991	-0.01	1	1.31263e-08	1.095	0.13	0.772035	0.112363	0	298.621	59	48	464	2	2	981	107	7.21	551.01	2056	441.26	52	56	52	167	144	153	38	45	43	0	105.8	96.6	97.5	5.76	17.74	7.21	5	5	6
Csa18g034990.1	AT5G61640		1.009	0.01	0.970774	0.0128818	0.7	-0.52	0.136531	0.864768	1.443	0.53	0.251401	0.599633	0	28.343	29	8	58	1	2	225	25.3	6.98	31.95	184	51.86	22	29	29	12	24	22	6	8	8	1	111.8	77.5	110.7	18.56	16.42	19.11	5	5	6
Csa18g034850.1	AT5G61510		1.462	0.55	0.0614415	1.21154	1.48	0.57	0.0826506	1.08275	0.988	-0.02	1	8.84277e-09	0	80.81	54	16	146	2	2	399	43.1	7.55	120.22	319	132.98	51	54	54	41	44	61	14	15	15	0	111.2	112.6	76.1	12.07	16.27	21.37	5	5	6
Csa18g034840.1	AT5G61500														0.001	4.603	8	2	8	0	2	372	41.8	4.37	6.77	19	7.73	8	8	8	3	2	3	2	2	2	0
Csa18g034570.1	AT5G61250														0.033	1.934	1	1	2	0	1	555	61.5	7.47		0	0		1	1		1	1		1	1	0
Csa18g034540.1	AT5G61220		1.218	0.28	0.0589514	1.22951	1.264	0.34	0.384152	0.415497	0.963	-0.05	0.88283	0.0541229	0	7.807	13	2	13	0	2	128	14.9	6.93	10.7	46	13.07	13	13	13	4	4	5	2	2	2	0	104.9	108.9	86.2	9.25	10.26	15.1	5	5	6
Csa18g034470.2		Csa18g034470.2	1.589	0.67	0.0781717	1.10695	1.104	0.14	1	1.31263e-08	1.439	0.52	0.278581	0.555049	0	29.723	7	10	32	0	10	2083	235.7	6.57	26.72	136	36.85	4	4	5	8	10	14	5	6	8	0	129.1	89.7	81.2	21.8	10.1	20.18	5	5	6
Csa18g034170.1	AT5G60790		1.882	0.91	4.43109e-05	4.35349	1.377	0.46	0.0492911	1.30723	1.367	0.45	0.0152552	1.81658	0	53.488	24	13	60	2	3	595	66.7	6.47	41.97	89	52.33	19	14	20	17	12	31	9	9	12	1	132.6	97	70.4	9.97	12.77	15.71	5	5	6
Csa18g033970.1	AT5G60640		0.934	-0.1	0.813296	0.0897512	1.063	0.09	1	1.31263e-08	0.879	-0.19	0.800198	0.0968028	0	117.063	36	24	231	4	6	600	66.4	4.63	172.42	559	218.48	33	31	33	61	80	90	21	22	23	0	93.5	106.4	100.1	4.3	12.66	6.18	5	5	6
Csa18g033880.1	AT5G60540		1.576	0.66	8.98343e-06	5.04656	1.359	0.44	0.00118847	2.92501	1.16	0.21	0.12308	0.909814	0	47.609	65	9	84	2	3	255	27.5	5.08	110.97	644	113.17	65	50	50	30	25	29	9	8	8	5	120.2	103.6	76.2	6.57	3.79	10.49	5	5	6
Csa18g033670.1	AT5G60360		1.408	0.49	0.000212861	3.6719	1.335	0.42	0.00701251	2.15413	1.054	0.08	0.561914	0.25033	0	12.351	13	3	19	0	3	812	88.2	5.76	21.62	36	18.06	13	5	5	7	6	6	3	2	2	0	112.8	107	80.1	7.8	9.6	4.59	5	5	6
Csa18g033580.1		Csa18g033580.1													0.038	1.855	8	1	3	1	1	158	17.8	8.38	2.4	36	2.33	8	8	8	1	1	1	1	1	1	0
Csa18g033470.1	AT5G60160		0.871	-0.2	0.0229336	1.63953	0.912	-0.13	0.250926	0.600454	0.955	-0.07	0.786411	0.10435	0	74.676	37	14	105	2	2	478	52.6	6.9	105.88	422	112.36	29	36	37	32	34	39	11	13	14	7	93.9	98.3	107.8	10.9	7.25	5.57	5	5	6
Csa18g033220.1	AT5G59910		2.942	1.56	0.00127676	2.89389	2.113	1.08	0.0278904	1.55455	1.392	0.48	0.690201	0.161024	0	56.708	47	8	175	1	1	150	16.4	9.99	144.48	547	172.69	39	47	47	48	60	67	7	8	8	0	145.8	104.7	49.5	20.42	16.17	41.67	5	5	6
Csa18g033150.1	AT5G59850	AT1G07770 RPS15A | ribosomal protein S15A | chr1:2408413-2409065 REVERSE LENGTH=130|Csa03g011230.1AT1G07770 | Subgenome-G3;AT5G59850 Ribosomal protein S8 family protein | chr5:24112499-24113084 REVERSE LENGTH=130|Csa02g065630.1AT5G59850 | Subgenome-G3;AT5G59850 | Ribosomal protein S8 family protein | chr5:24112499-24113084 REVERSE LENGTH=130 |Subgenoome-Cs-G1;AT3G46040 |RPS15AD | ribosomal protei…	1.073	0.1	0.345844	0.461119	1.025	0.04	0.494636	0.305714	1.047	0.07	1	8.84277e-09	0	49.399	58	8	117	6	8	130	14.8	9.89	121.39	740	127.28	50	51	58	37	42	38	6	7	8	0	103.9	99.2	96.8	4.47	8.86	7.88	5	5	6
Csa18g032990.1	AT5G59720	AT5G59720 |HSP18.2 | heat shock protein 18.2 | chr5:24062632-24063117 FORWARD LENGTH=161 |Subgenoome-Cs-G1													0	21.121	42	6	73	1	1	159	17.9	6.61	32.5	98	69.18	36	41	21	12	28	33	4	5	5	0
Csa18g032930.1	AT5G59613		1.231	0.3	0.0203833	1.69073	1.01	0.01	0.975821	0.0106299	1.219	0.29	0.138206	0.859472	0.001	4.902	8	1	6	0	1	130	15.8	10.05	5.23	0	6.2	8	8	8	2	2	2	1	1	1	0	113.9	93.5	92.6	8.38	8.83	13.42	5	5	6
Csa18g032740.1	AT5G59440		0.756	-0.4	0.052919	1.27639	0.817	-0.29	0.179315	0.746385	0.925	-0.11	1	8.84277e-09	0	14.424	16	4	19	0	4	316	35.7	8.38	10.89	37	18.8	10	13	16	4	5	10	2	3	4	0	88.2	95.3	116.6	17.26	3.91	11.84	5	5	6
Csa18g032620.1	AT5G59310	AT5G59310 |LTP4 | lipid transfer protein 4 | chr5:23925296-23925772 REVERSE LENGTH=112 |Subgenoome-Cs-G1	0.958	-0.06	1	1.73756e-07	1.002	0	1	1.31263e-08	0.957	-0.06	1	8.84277e-09	0	9.527	29	3	24	1	2	112	11.3	8.65	14.29	38	22.61	18	18	29	6	8	10	2	2	3	0	97.1	101.5	101.4	14.65	25.13	61.44	5	5	6
Csa18g032450.1	AT5G59120														0	7.51	2	3	5	0	1	1234	129.7	7.44		0	7.65		2	2		2	3		2	3	0
Csa18g032420.1	AT5G59160		0.963	-0.05	1	1.73756e-07	0.963	-0.05	0.788921	0.102967	1	0	0.89088	0.0501809	0	36.634	24	9	49	0	2	456	51.2	5.49	29.55	300	52.06	14	24	18	9	19	21	5	9	8	1	98.8	98.7	102.5	10.65	19.9	18.15	5	5	6
Csa18g032190.1		Csa18g032190.1													0.001	5.052	11	1	3	1	1	151	16.5	10.32	2.72	25	2.91	11	11	11	1	1	1	1	1	1	0
Csa18g032150.1	AT5G58950		1.428	0.51	0.303014	0.518537	1.392	0.48	0.167862	0.775048	1.025	0.04	0.949443	0.0225309	0.004	3.589	1	1	1	0	1	631	70.6	8.92			0			1			1			1	0	112.1	109.3	78.5	17.56	13.26	25.49	5	5	6
Csa18g031770.1	AT5G58590		0.992	-0.01	1	1.73756e-07	1.01	0.01	1	1.31263e-08	0.982	-0.03	1	8.84277e-09	0	43.016	39	7	79	2	2	253	28.8	5.14	82.54	268	89.83	39	39	39	26	26	27	7	7	7	1	99.1	101	99.9	5.45	7.5	11.05	5	5	6
Csa18g031650.1	AT5G58490		1.323	0.4	1.37865e-05	4.86055	1.152	0.2	0.0134785	1.87036	1.148	0.2	0.0134235	1.87213	0	60.065	48	14	125	4	4	324	35.7	6.09	86.73	324	130.83	40	48	48	28	45	52	11	14	14	6	114.2	99.4	86.3	7.65	1.26	4.75	5	5	6
Csa18g031630.1	AT5G58470														0	43.686	20	10	44	1	1	649	63.8	9.1	32.88	185	38.76	18	16	20	12	13	19	9	8	10	0
Csa18g031610.1	AT5G58450														0	12.101	4	2	23	1	1	1003	114.5	6.16	32.14	206	32.7	4	4	4	8	7	8	2	2	2	0
Csa18g031440.1	AT5G58290	AT5G58290 |RPT3 | regulatory particle triple-A ATPase 3 | chr5:23569155-23571116 FORWARD LENGTH=408 |Subgenoome-Cs-G1;AT5G58290 RPT3 | regulatory particle triple-A ATPase 3 | chr5:23569155-23571116 FORWARD LENGTH=408|Csa02g062880.1AT5G58290 | Subgenome-G3	1.301	0.38	1.67918e-05	4.7749	1.282	0.36	0.000152982	3.81536	1.015	0.02	1	8.84277e-09	0	141.508	59	22	271	20	20	408	45.8	5.5	256.82	1127	275.15	50	58	58	80	84	107	17	20	21	0	108.9	107.3	83.7	6.51	3.54	3.73	5	5	6
Csa18g031370.1	AT5G58220		1.226	0.29	0.00691848	2.15999	1.07	0.1	0.639009	0.194493	1.146	0.2	0.13264	0.877326	0	13.367	20	4	13	2	2	322	35.3	6.46	9.36	44	13.93	10	20	20	3	5	5	2	4	4	2	111.6	97.4	91	7.72	5.62	14.61	5	5	6
Csa18g031360.1	AT5G58200														0	6.434	10	2	6	1	1	294	32	6.47	5.63	0	5.54	10	10	10	2	2	2	2	2	2	0
Csa18g031290.1	AT5G58110		1.069	0.1	0.756482	0.121202	1.246	0.32	0.215025	0.66751	0.858	-0.22	0.619015	0.208299	0	28.801	47	7	32	2	2	196	22.5	5.29	24.15	105	39.57	17	31	47	7	9	16	2	4	7	3	96.8	112.8	90.5	16.4	10.35	13.3	5	5	6
Csa18g031280.1	AT5G58100														0.001	4.499	3	1	3	0	1	959	109.4	6.83	3	0	4.77	3	3	3	1	1	1	1	1	1	0
Csa18g031270.1	AT5G58090		0.559	-0.84	1.39072e-05	4.85676	0.88	-0.18	0.155661	0.80782	0.635	-0.65	0.00133531	2.87442	0	21.661	16	6	28	1	6	477	52.5	6.79	18.24	124	27.82	9	14	16	7	9	12	3	5	6	0	68.8	108.2	123	11.21	5.29	11.83	5	5	6
Csa18g031230.1	AT5G58070		1.213	0.28	0.0223672	1.65039	1.323	0.4	0.0189421	1.72257	0.917	-0.12	0.972701	0.0120208	0	75.384	73	13	289	1	1	188	21.5	6.95	280.23	677	277.59	67	71	55	98	91	100	11	11	11	2	102.9	112.2	84.8	7.44	11.76	6.85	5	5	6
Csa18g031200.1	AT5G58040		0.869	-0.2	0.224735	0.64833	1.019	0.03	0.910239	0.0408444	0.853	-0.23	0.819299	0.0865578	0	22.055	5	6	18	3	3	1216	135.5	5.71	7.43	38	12.93	3	5	4	3	7	8	3	6	5	1	90.3	105.9	103.9	10.27	16.04	10.41	5	5	6
Csa18g031070.1	AT5G57950														0	6.973	11	2	16	0	1	247	26.2	4.94	11.57	38	13.83	11	11	11	4	6	6	2	2	2	0
Csa18g030970.1	AT5G57870		1.077	0.11	0.410682	0.386494	1.031	0.04	1	1.31263e-08	1.044	0.06	0.858213	0.0664049	0	91.991	36	25	128	3	4	786	86.4	8.75	92.17	287	115.87	30	33	33	35	42	51	20	23	23	0	103.9	99.5	96.5	14.96	10.26	12.19	5	5	6
Csa18g030720.1	AT5G57655		1.071	0.1	0.731779	0.13562	0.967	-0.05	1	1.31263e-08	1.107	0.15	0.89088	0.0501809	0	137.796	47	27	240	1	1	477	53.8	5.77	218.61	746	279.04	42	47	47	66	78	96	19	23	25	0	105.7	95.5	98.7	9.67	28.64	39.45	5	5	6
Csa18g030610.1		Csa18g030610.1	0.456	-1.13	5.20368e-05	4.28369	0.692	-0.53	0.0563419	1.24917	0.659	-0.6	0.0162715	1.78857	0.007	2.569	7	1	8	1	1	140	14.8	6.13	4.82	0	5.3	7	7	7	2	3	3	1	1	1	0	63.7	96.6	139.7	14.94	18.18	18.46	5	5	6
Csa18g030570.1		Csa18g030570.1	0.281	-1.83	1.38031e-06	5.86002	0.696	-0.52	0.321135	0.493312	0.404	-1.31	5.45458e-05	4.26324	0	6.429	8	2	6	0	1	250	28.6	8.6	2.62	29	5.28	4	4	8	1	2	3	1	1	2	0	42.6	105.6	151.7	15.18	25.32	14.51	5	5	6
Csa18g030500.1	AT5G57460		1.19	0.25	0.20008	0.698796	1.046	0.06	1	1.31263e-08	1.138	0.19	0.268579	0.570929	0	18.714	9	5	20	0	5	649	70.8	5.44	10.83	90	22.8	6	9	9	4	8	8	3	5	5	0	110.3	96.9	92.7	5.51	15.52	20.9	5	5	6
Csa18g030310.1		Csa18g030310.1	0.865	-0.21	0.724215	0.140132	0.984	-0.02	1	1.31263e-08	0.879	-0.19	0.806662	0.0933085	0	68.404	48	16	121	1	1	312	35.4	6.2	106.5	243	110.8	40	39	47	37	37	47	13	12	13	0	91.1	103.6	105.3	12.09	10.65	12.75	5	5	6
Csa18g030290.1	AT5G57300		1.346	0.43	5.7161e-05	4.2429	1.154	0.21	0.0254903	1.59362	1.167	0.22	0.0411726	1.38539	0	13.89	13	4	26	1	4	288	32.3	7.59	8.86	75	20.94	10	13	13	4	10	12	3	4	4	0	115.4	98.9	85.7	5.82	3.79	7.81	5	5	6
Csa18g030280.1	AT5G57290		1.225	0.29	0.303885	0.517291	0.931	-0.1	1	1.31263e-08	1.316	0.4	0.422712	0.373955	0	17.483	41	4	44	1	4	119	11.7	4.41	48.03	483	51.41	21	28	34	14	16	14	2	3	3	0	116.4	88.5	95.1	17.72	25.41	12.17	5	5	6
Csa18g030200.1	AT5G57210		0.562	-0.83	3.29977e-07	6.48152	0.751	-0.41	0.00106045	2.97451	0.749	-0.42	0.000745831	3.12736	0.003	3.867	3	2	11	0	2	740	83.2	5.14	7.8	0	10.2	2	3	3	3	4	4	2	2	2	0	72.9	97.4	129.7	8.1	5.92	8.07	5	5	6
Csa18g030080.1	AT5G57120		0.826	-0.27	0.131051	0.88256	0.914	-0.13	0.447364	0.349338	0.904	-0.15	1	8.84277e-09	0	33.806	29	10	42	3	3	311	35.5	6.34	35.7	77	50.06	22	29	29	12	13	17	7	9	10	3	90.5	100	109.5	23.16	11.54	6.38	5	5	6
Csa18g030060.2		Csa18g030060.2	1.471	0.56	0.276909	0.557663	1.031	0.04	1	1.31263e-08	1.426	0.51	0.447363	0.34934	0	97.851	26	22	143	0	2	949	106.1	5.8	134.78	508	170.19	21	25	26	42	47	54	17	21	22	6	126	88.3	85.7	18.5	6.39	25.35	5	5	6
Csa18g030010.1	AT5G57040														0.008	2.525	6	1	4	0	1	197	22.2	9.22		27	1.78		6	6		2	2		1	1	0
Csa18g029830.1	AT5G56940														0.004	3.345	11	1	4	1	1	132	14.9	10.05	3.12	0	4.26	11	11	11	1	1	2	1	1	1	0
Csa18g029640.1	AT5G56730		1.262	0.34	0.0704675	1.15201	1.221	0.29	0.182703	0.738253	1.033	0.05	1	8.84277e-09	0	34.387	9	8	35	0	5	1487	168.4	5.63	41.91	94	39.63	8	8	9	12	11	12	7	7	8	1	108.7	105.2	86.1	6.03	15.41	21.1	5	5	6
Csa18g029580.1	AT5G56680		1.415	0.5	2.67203e-05	4.57316	1.106	0.14	0.110763	0.955605	1.28	0.36	0.00387735	2.41147	0	82.523	32	20	107	2	2	570	63.4	6.09	57.93	224	89.51	22	24	32	22	36	49	13	15	20	7	120.6	94.2	85.2	9.29	2.42	5.88	5	5	6
Csa18g029400.1	AT5G56500														0	243.54	70	41	433	2	2	597	63.4	6.18	420.7	1749	448.03	66	66	62	138	138	157	36	37	36	0
Csa18g029080.1	AT5G56360														0	22.074	13	6	22	2	3	655	73.9	4.73	21.29	34	20.74	13	9	9	8	7	7	6	5	5	0
Csa18g028950.1	AT5G56260														0	52.161	58	9	80	1	1	166	17.5	5.88	49.71	327	60.22	40	48	51	19	28	33	6	8	8	0
Csa18g028840.1	AT5G56150	AT5G56150 UBC30 | ubiquitin-conjugating enzyme 30 | chr5:22729756-22730964 FORWARD LENGTH=148|Csa02g059040.1AT5G56150 | Subgenome-G3;AT5G56150 |UBC30 | ubiquitin-conjugating enzyme 30 | chr5:22729756-22730964 FORWARD LENGTH=148 |Subgenoome-Cs-G1													0	8.665	26	2	11	1	1	148	16.6	7.9	3.3	31	7.66	18	26	26	1	4	6	1	2	2	0
Csa18g028790.1	AT5G56100														0.004	3.581	8	1	6	0	1	142	14.7	5.45	3.79	21	3.91	8	8	8	2	2	2	1	1	1	0
Csa18g028720.1		Csa18g028720.1													0.015	2.294	14	1	3	1	1	76	8.5	5.92	2.43	0	2.53	14	14	14	1	1	1	1	1	1	0
Csa18g028610.1	AT5G56010														0	186.014	56	23	319	1	3	358	40.2	4.63	304.52	1206	332.64	51	52	46	95	103	121	18	19	20	0
Csa18g028490.1	AT5G55920		1.198	0.26	0.0491433	1.30854	1.153	0.21	0.281056	0.551208	1.039	0.06	0.949443	0.0225309	0	13.74	7	5	18	1	5	658	73.9	5.14		34	9.49		7	7		9	9		5	5	0	107.3	103.2	89.5	10.28	15.57	9.9	5	5	6
Csa18g028290.1	AT5G55730		0.76	-0.4	0.102252	0.99033	0.993	-0.01	1	1.31263e-08	0.766	-0.39	0.191375	0.718114	0	22.484	11	3	43	0	1	365	38.6	6.46	52.54	158	51.27	11	11	11	16	13	14	3	3	3	0	82.8	108.2	109	7.4	12.64	28.98	5	5	6
Csa18g027200.1	AT5G55660		0.635	-0.65	0.000922851	3.03487	0.863	-0.21	0.560485	0.251436	0.736	-0.44	0.0277844	1.5562	0	87.811	20	22	136	2	2	1020	114.4	5.08	91.25	282	127.19	13	19	20	33	43	60	14	20	22	1	76.3	103.6	120.1	18.17	7.52	7.11	5	5	6
Csa18g026930.1	AT5G55480		0.624	-0.68	0.000106691	3.97187	0.837	-0.26	0.389535	0.409454	0.746	-0.42	0.00499295	2.30164	0	51.014	22	14	66	3	3	769	84.3	5.74	52.17	124	69.43	14	20	17	17	24	25	7	10	13	3	76.1	102	121.9	6.31	14.47	10.47	5	5	6
Csa18g026700.1	AT5G55250		0.339	-1.56	0.209044	0.679762	0.448	-1.16	0.918248	0.03704	0.756	-0.4	0.788814	0.103026	0	11.612	6	2	8	0	2	438	48.8	6.77	5.76	31	10.07	4	6	6	2	3	3	1	2	2	0	56.9	75.2	167.9	48.51	48.4	70.46	5	5	6
Csa18g026690.1	AT5G55240		0.359	-1.48	2.85769e-08	7.54398	0.621	-0.69	0.000392247	3.40644	0.578	-0.79	4.51709e-05	4.34514	0	74.853	41	11	176	0	9	369	42.3	5.95	178.86	378	187.23	41	40	40	58	54	64	11	10	10	0	54.4	94.1	151.5	10.13	13.12	6.53	5	5	6
Csa18g026670.1	AT5G55220														0	13.529	9	4	9	1	1	552	62.2	5.29	5.1	38	6.82	5	9	7	2	4	3	2	4	3	0
Csa18g026650.1	AT5G55200														0	7.704	11	2	12	1	1	299	32.9	6.25	7.72	19	12.21	11	11	11	3	4	5	2	2	2	0
Csa18g026300.1	AT5G55000														0.004	3.586	4	1	6	0	1	310	33.9	7.08	4.28	19	4.66	4	4	4	2	2	2	1	1	1	0
Csa18g026250.1	AT5G54960		1.3	0.38	0.0120015	1.92077	1.232	0.3	0.107845	0.967199	1.056	0.08	0.905003	0.04335	0	59.75	50	14	111	1	1	380	41	5.52	100.65	403	111.08	46	44	37	31	37	43	12	11	12	0	110.4	104.6	84.9	11.38	7.65	9.55	5	5	6
Csa18g026090.1	AT5G54800														0.002	4.429	5	1	3	1	1	394	43.1	9.61	3.97	29	4.22	5	5	5	1	1	1	1	1	1	0
Csa18g026060.1	AT5G54770		0.24	-2.06	2.87184e-06	5.54184	0.739	-0.44	0.183694	0.735905	0.325	-1.62	0.000204273	3.68979	0	52.78	27	7	75	0	7	515	54.5	5.72	72.5	447	63.22	22	23	17	22	26	27	5	6	5	0	36.4	112.1	151.5	20.42	11.68	28.16	5	5	6
Csa18g026050.1	AT5G54760		0.95	-0.07	0.620292	0.207404	1.068	0.1	1	1.31263e-08	0.889	-0.17	0.552544	0.257633	0	14.184	23	4	13	0	4	175	19.7	8.32	11.86	56	12.1	20	6	23	4	4	5	3	2	4	0	94.4	106.2	99.4	42.56	8.79	14.05	5	5	6
Csa18g025820.1	AT5G54540														0.001	4.795	5	1	2	1	1	306	32.8	4.78		0	2.12		5	5		1	1		1	1	0
Csa18g025740.1	AT5G54430														0	35.629	37	7	57	1	1	239	26	6.43	44.08	85	65.25	36	37	37	14	20	23	6	7	7	0
Csa18g025640.1	AT5G54310														0	5.583	4	2	11	0	2	484	52.7	7.84	6.05	47	11.2	3	4	4	2	4	5	1	2	2	0
Csa18g025600.1	AT5G54270	AT5G54270 |LHCB3, LHCB3*1 | light-harvesting chlorophyll B-binding protein 3 | chr5:22038424-22039383 FORWARD LENGTH=265 |Subgenoome-Cs-G1;AT5G54270 LHCB3, LHCB3*1 | light-harvesting chlorophyll B-binding protein 3 | chr5:22038424-22039383 FORWARD LENGTH=265|Csa02g052080.1AT5G54270 | Subgenome-G3													0.001	4.685	14	1	1	1	1	265	28.7	5.12	4.16			14			1			1			0
Csa18g025360.1	AT5G54100														0	42.034	29	9	66	1	1	417	45.1	9.04	55.47	332	65.35	25	21	24	19	21	26	7	7	8	0
Csa18g025330.1	AT5G54080														0	11.779	7	3	10	1	1	462	51.6	6.48	2.29	19	8.37	2	7	7	1	4	5	1	3	3	0
Csa18g025200.1	AT5G53930														0.032	1.947	1	1	4	0	1	552	62	9.33		0	0		1	1		2	2		1	1	0
Csa18g025090.1	AT5G53850		1.267	0.34	0.0220877	1.65585	1.026	0.04	1	1.31263e-08	1.235	0.3	0.0874955	1.05801	0	106.313	47	22	208	2	2	572	63.4	6.77	182.17	700	183.56	45	47	42	57	74	77	20	22	21	0	115.4	93.5	91.1	11.06	7.24	13.08	5	5	6
Csa18g024900.1	AT5G53650														0	11.482	43	3	25	1	1	72	8	7.42	16.84	58	21.11	43	43	43	7	8	10	3	3	3	0
Csa18g024890.1		Csa18g024890.1													0	11.634	6	4	9	0	2	688	77	6.01	2.88	0	9.77	2	3	6	1	2	6	1	2	4	0
Csa18g024700.1		Csa18g024700.1													0	15.769	8	5	18	0	3	697	77.7	5.96	10.87	92	21.16	2	4	8	3	6	9	1	3	5	0
Csa18g024600.1	AT5G53560														0	22.367	50	4	29	2	2	134	15.1	5.31	27.68	60	32.83	50	50	50	9	8	12	4	4	4	0
Csa18g024490.1	AT5G53470														0	9.242	11	3	8	0	2	341	37.8	4.59	5.1	0	7.3	8	11	11	2	3	3	2	3	3	0
Csa18g024480.1	AT5G53460		2.705	1.44	3.81992e-06	5.41795	1.355	0.44	0.102594	0.988877	1.996	1	0.000411731	3.38539	0	86.469	14	26	108	2	2	2217	242.6	6.47	54.12	182	90.28	8	11	14	20	37	51	14	21	26	0	160.4	80.3	59.3	7.78	10.19	21.3	5	5	6
Csa18g024460.1	AT5G53440														0	10.833	6	3	17	0	1	691	75.4	4.94	14.36	88	16.12	3	6	6	4	6	7	1	3	3	0
Csa18g024430.1	AT5G53400		0.973	-0.04	0.793237	0.100597	1.079	0.11	0.64879	0.187896	0.901	-0.15	1	8.84277e-09	0	87.41	62	16	173	3	3	289	32.7	5.38	154.13	671	174.58	48	60	55	52	54	67	12	14	15	0	95.6	106.1	98.3	14.52	14.55	31.03	5	5	6
Csa18g024360.1	AT5G53350		1.291	0.37	0.00436235	2.36028	1.172	0.23	0.129293	0.888424	1.102	0.14	0.513743	0.289254	0	45.351	37	12	49	2	2	577	61.4	6.83	42.21	126	40.22	26	37	30	13	18	18	8	12	11	2	111.9	101.5	86.6	13.04	5.42	11.2	5	5	6
Csa18g024280.1	AT5G53270														0	7.145	8	2	8	0	1	366	38.4	5.05	7.32	17	8.46	8	8	8	3	2	3	2	2	2	0
Csa18g024190.1	AT5G53170														0.002	4.276	3	1	4	1	1	813	89	5.91	6.5	32	3.47	3	3	3	2	1	1	1	1	1	0
Csa18g024130.1	AT5G53120														0.003	3.817	3	1	3	0	1	417	46.1	7.08	2.45	46	2.62	3	3	3	1	1	1	1	1	1	0
Csa18g023920.1	AT5G52960														0.023	2.109	8	1	1	0	1	203	23.3	9.2			0			8			1			1	0
Csa18g023880.1	AT5G52920														0	108.252	44	19	173	1	1	580	63.6	7.56	159.01	586	192.54	37	41	44	52	56	65	16	18	19	0
Csa18g023780.1	AT5G52840														0	18.922	41	5	19	1	1	170	19.2	4.78	18.15	100	20.73	41	17	26	7	4	8	5	3	4	0
Csa18g023600.1	AT5G52650		1.038	0.05	0.789154	0.102838	1.117	0.16	0.999814	8.06728e-05	0.93	-0.1	1	8.84277e-09	0	35.21	39	8	56	1	1	184	19.9	9.58	35.09	118	49.55	22	34	39	11	16	29	4	7	8	0	98.7	106.2	95.1	5.71	19.13	10.79	5	5	6
Csa18g023590.1	AT5G52640		1.264	0.34	4.9758e-06	5.30314	1.122	0.17	0.00332251	2.47853	1.127	0.17	0.0152636	1.81634	0	422.298	65	56	966	34	37	705	81	5.05	961.79	3921	1044.12	63	65	64	299	306	361	49	51	52	17	112	99.4	88.6	3.15	4.71	2.8	5	5	6
Csa18g023530.1	AT5G52580		1.28	0.36	0.0184953	1.73294	1.045	0.06	1	1.31263e-08	1.225	0.29	0.0607833	1.21622	0	59.511	22	13	75	0	2	897	103.5	5.53	79.92	296	81.02	18	21	18	25	25	25	10	12	11	5	115.5	94.3	90.2	13.88	9.69	10.16	5	5	6
Csa18g023510.1	AT5G52560														0	46.031	22	11	113	1	2	614	67.9	6.49	109.09	463	120.73	16	20	22	37	36	40	8	10	11	0
Csa18g023480.1	AT5G52540														0	6.233	2	3	9	0	3	921	95.9	9.99	2.18	29	10.54	1	2	2	1	3	5	1	3	3	0
Csa18g023360.1	AT5G52420		0.633	-0.66	0.212875	0.671875	0.65	-0.62	0.354328	0.450594	0.974	-0.04	1	8.84277e-09	0.002	4.102	4	1	5	1	1	239	26.5	9.13	2.42	0	2.92	4	4	4	1	2	2	1	1	1	0	83.2	85.4	131.4	12.2	27.29	28.25	5	5	6
Csa18g023330.1	AT5G52410														0	10.507	4	2	8	0	2	824	91.5	5.27	14.93	60	8	4	4	4	4	2	2	2	2	2	0
Csa18g023210.1	AT5G52310		1.652	0.72	0.0409013	1.38826	0.97	-0.04	1	1.31263e-08	1.703	0.77	0.155333	0.808735	0	41.363	18	11	54	3	3	679	73.8	4.63	21.85	79	54.99	9	18	18	7	22	25	4	11	11	0	136.8	80.3	82.8	6.46	26.78	35	5	5	6
Csa18g023200.1	AT5G52300		1.856	0.89	0.00192198	2.71625	1.543	0.63	0.0787572	1.10371	1.203	0.27	0.435142	0.361369	0	338.749	69	46	686	19	19	615	65.6	5.16	653.17	3109	723.45	59	66	68	189	225	272	38	44	45	10	126.6	105.2	68.2	10.24	12.26	30.01	5	5	6
Csa18g023090.1	AT5G52200		1.125	0.17	0.803357	0.0950914	0.898	-0.15	0.922695	0.0349416	1.253	0.33	0.503654	0.297868	0	22.579	34	5	26	1	1	189	20.9	4.94	31.11	113	33.97	28	28	34	9	8	9	4	4	5	1	111.7	89.1	99.2	19.55	15.74	21.53	5	5	6
Csa18g022850.1	AT5G51970		1.18	0.24	0.066431	1.17763	1.13	0.18	0.794409	0.099956	1.045	0.06	0.509686	0.292698	0	81.119	62	16	130	2	4	364	39.1	6.38	122.06	710	134.54	43	50	62	38	43	49	12	13	16	7	107	102.4	90.6	5.63	6.5	12.46	5	5	6
Csa18g022690.1	AT5G51830		1.324	0.4	0.0377679	1.42288	1.077	0.11	0.640069	0.193773	1.229	0.3	0.469914	0.327981	0	58.929	49	13	81	3	3	338	36.4	5.29	69.03	277	78.06	37	38	37	25	27	29	8	11	11	0	116.8	95	88.2	4.84	7.58	20	5	5	6
Csa18g022680.1	AT5G51820		1.168	0.22	0.343757	0.463748	1.309	0.39	0.206899	0.684241	0.893	-0.16	0.975841	0.0106211	0	36.607	20	9	42	1	1	619	67.2	5.59	32.82	144	42.67	19	20	20	12	14	16	8	9	9	2	100.8	112.9	86.3	12.13	15.72	22.3	5	5	6
Csa18g022320.1	AT5G51500		0.55	-0.86	6.54051e-05	4.18439	0.859	-0.22	0.188316	0.725113	0.64	-0.64	0.00634266	2.19773	0	42.969	17	12	81	0	12	1041	114.8	9.67	60.04	268	61.76	12	17	15	21	29	31	9	12	11	0	68.5	107	124.5	15.58	6.52	18.26	5	5	6
Csa18g022020.1	AT5G51210		0.352	-1.51	9.82966e-06	5.00746	0.626	-0.68	0.00561067	2.25099	0.562	-0.83	0.0207512	1.68296	0	27.359	29	4	158	1	1	143	15.1	10.49	36.17	198	89.48	24	29	29	12	61	85	3	4	4	1	53.4	95	151.7	27.3	17.05	5.48	5	5	6
Csa18g021990.1	AT5G51180		1.55	0.63	0.00374286	2.4268	1.029	0.04	1	1.31263e-08	1.506	0.59	0.0184404	1.73423	0.03	1.976	1	1	1	0	1	773	88	5.17	2.83			1			1			1			0	129.9	86.3	83.8	14.98	9.51	19.59	5	5	6
Csa18g021550.1	AT5G50870	AT5G50870 UBC27 | ubiquitin-conjugating enzyme 27 | chr5:20699626-20700998 REVERSE LENGTH=192|Csa02g040480.1AT5G50870 | Subgenome-G3	1.578	0.66	0.150461	0.822575	0.823	-0.28	1	1.31263e-08	1.918	0.94	0.256164	0.591482	0	6.939	10	2	7	1	2	192	21.1	5.01	2.83	0	4.87	7	10	10	1	3	3	1	2	2	0	139.2	72.6	88.2	16.31	38.78	33.33	5	5	6
Csa18g021370.1	AT5G50700		0.607	-0.72	1.07481e-05	4.96867	0.733	-0.45	0.00147155	2.83223	0.828	-0.27	0.115333	0.938045	0	145.456	65	20	416	1	1	350	39.1	6.55	476.21	2833	478.81	65	65	65	135	126	155	20	20	20	0	77.8	94	128.2	4.62	11.19	8.26	5	5	6
Csa18g021360.1	AT5G50690		1.112	0.15	0.939141	0.0272691	0.934	-0.1	1	1.31263e-08	1.19	0.25	1	8.84277e-09	0	9.758	5	2	9	0	2	601	67	7.5	9.27	78	7.7	5	5	5	3	3	3	2	2	2	0	109.5	92	98.5	17.28	33.31	40.12	5	5	6
Csa18g020820.1	AT5G50240		0.645	-0.63	0.000436366	3.36015	0.872	-0.2	0.651495	0.186089	0.739	-0.44	0.0104664	1.9802	0	23.301	28	8	64	2	4	293	31.9	8.31	34.1	154	47.22	25	28	28	14	24	26	7	8	8	3	76.8	104	119.2	19.24	5.22	7.1	5	5	6
Csa18g020810.1	AT5G50230														0	7.722	6	3	6	1	3	509	56.3	6.02	2.79	29	2.25	3	5	6	1	2	3	1	2	3	0
Csa18g020540.1	AT5G49970														0	16.275	9	4	16	0	1	537	59.8	7.72	10.14	59	15.14	6	9	9	3	6	7	2	4	4	0
Csa18g020460.1	AT5G49930		1.024	0.03	0.640762	0.193303	0.862	-0.21	1	1.31263e-08	1.187	0.25	0.914471	0.0388301	0	38.316	10	10	48	2	3	1080	121.6	7.3	40.3	188	55.14	7	9	10	13	16	19	7	9	10	0	106.4	89.6	104	15.94	27.13	34.58	5	5	6
Csa18g020420.1	AT5G49910														0	83.339	25	21	211	0	2	775	83.2	5.19	127.89	504	180.32	18	20	24	49	73	89	14	18	20	0
Csa18g020370.1		Csa18g020370.1													0.003	3.767	3	1	4	0	1	811	91.2	7.4	5.87	28	2.96	3	3	3	2	1	1	1	1	1	0
Csa18g020360.1	AT5G49840														0	14.074	7	4	12	0	4	673	74	5.76	3.52	39	8.77	2	5	7	1	4	7	1	3	4	0
Csa18g020130.1	AT5G49700														0.01	2.446	3	1	2	0	1	273	28.8	7.9	2.07		2.05	3		3	1		1	1		1	0
Csa18g019070.1		Csa18g019070.1	1.152	0.2	0.417834	0.378996	0.762	-0.39	0.222278	0.653104	1.511	0.6	0.0310164	1.50841	0	143.486	14	31	160	0	4	4787	528.1	5.44	148.72	687	154.18	11	12	10	47	54	59	22	28	28	0	118.6	78.5	103	21.19	5.9	18.39	5	5	6
Csa18g019040.1	AT5G49650		0.795	-0.33	0.00548726	2.26064	0.911	-0.13	0.298978	0.52436	0.873	-0.2	0.283935	0.546782	0	47.647	21	10	37	1	2	559	61.5	5.71	34.15	103	39.74	17	17	19	11	11	15	7	7	9	4	88.1	101	110.9	6.09	4.4	9.79	5	5	6
Csa18g018940.1	AT5G49570														0	5.754	3	1	7	1	1	725	82.7	5.29	12.47	69	9.56	3	3	3	3	2	2	1	1	1	0
Csa18g018830.1	AT5G49460		1.457	0.54	0.0110454	1.95682	1.241	0.31	0.537532	0.269596	1.174	0.23	0.253494	0.596033	0	84.925	40	18	132	1	2	608	65.8	7.81	123.83	413	153.36	35	36	38	38	45	49	15	16	17	0	118.2	100.7	81.1	17.85	11.64	18.82	5	5	6
Csa18g018780.1	AT5G49360		0.752	-0.41	0.15538	0.808604	0.796	-0.33	0.886984	0.0520841	0.944	-0.08	0.716081	0.145038	0	68.038	24	15	94	8	8	775	83.4	8.57	95.74	425	92.77	21	23	24	31	30	33	12	14	15	3	88.5	93.8	117.7	20.96	27.24	25.75	5	5	6
Csa18g018540.1	AT5G49190		0.38	-1.39	0.00398628	2.39943	0.782	-0.36	0.960942	0.0173027	0.487	-1.04	0.0377929	1.42259	0	150.747	33	31	238	1	3	926	105.7	6.49	176.34	780	237.79	24	29	33	58	82	98	22	28	30	18	52.8	108.5	138.8	25.43	18.88	36.33	5	5	6
Csa18g014700.1	AT5G48570		0.84	-0.25	0.831825	0.079968	0.816	-0.29	0.638222	0.195028	1.029	0.04	1	8.84277e-09	0	27.661	14	8	50	1	3	578	65	5.43	30.7	82	56.87	7	12	14	10	19	21	4	7	8	0	94.9	92.2	113	22.9	19.68	17.56	5	5	6
Csa18g014570.1	AT5G48480														0	28.962	35	6	42	1	1	174	18.1	4.7	44.33	60	33.15	35	34	34	15	12	15	6	5	5	0
Csa18g014560.1	AT5G48470														0.012	2.398	4	1	1	0	1	412	46.1	6.47			0			4			1			1	0
Csa18g014400.1	AT5G48330														0.004	3.114	4	1	2	1	1	462	48.9	5.72	2.19		2.65	4		4	1		1	1		1	0
Csa18g014380.1	AT5G48300														0	102.311	49	18	143	1	1	518	56.6	6.24	163.95	594	151.13	44	42	48	48	44	51	15	16	16	0
Csa18g014310.1	AT5G48230		1.302	0.38	0.0320188	1.4946	1.209	0.27	0.478453	0.320161	1.077	0.11	0.580186	0.236433	0	46.35	38	10	60	2	2	403	41.4	6.55	41.43	227	57.98	30	38	38	14	21	25	8	10	10	6	111.2	103.3	85.4	15.84	9.95	16.66	5	5	6
Csa18g013940.1	AT5G47870														0	16.748	32	4	18	1	1	198	21.7	8.94	9.86	24	21.78	21	24	24	4	5	9	2	3	3	0
Csa18g013920.1	AT5G47890	AT5G47890 NADH-ubiquinone oxidoreductase B8 subunit, putative | chr5:19388806-19390409 FORWARD LENGTH=97|Csa02g031970.1AT5G47890 | Subgenome-G3;AT5G47890 | NADH-ubiquinone oxidoreductase B8 subunit, putative | chr5:19388806-19390409 FORWARD LENGTH=97 |Subgenoome-Cs-G1	0.603	-0.73	0.041913	1.37765	0.939	-0.09	0.976738	0.0102218	0.643	-0.64	0.243527	0.613454	0	15.268	36	3	17	3	3	97	10.8	9.29	17.68	60	17.53	36	36	36	6	5	6	3	3	3	0	71.2	110.8	118	21.08	21.56	26.99	5	5	6
Csa18g012770.1	AT5G42220		1.241	0.31	0.0102043	1.99122	1.048	0.07	0.393183	0.405406	1.184	0.24	0.337358	0.471909	0	46.428	24	14	56	0	5	905	95.2	5.17	58.18	66	33.06	18	13	10	20	15	21	10	10	9	1	113.2	95.6	91.2	13.25	13.07	9.19	5	5	6
Csa18g012590.1		Csa18g012590.1													0.017	2.25	3	1	1	1	1	325	37.5	9.77			0			3			1			1	0
Csa18g011280.1		Csa18g011280.1	1.179	0.24	0.805726	0.0938125	1.2	0.26	0.325283	0.487738	0.982	-0.03	0.757956	0.120356	0	24.687	14	4	21	0	4	434	48.6	7.2	17.96	78	25.79	14	14	14	6	7	8	4	4	4	0	104.7	106.6	88.8	13.71	18.17	18.26	5	5	6
Csa18g011230.1	AT5G42740		1.733	0.79	4.46192e-09	8.35048	1.143	0.19	0.0040715	2.39025	1.516	0.6	3.87073e-07	6.41221	0	131.763	49	27	251	4	7	560	61.6	6.65	160.08	358	203.77	38	45	46	60	77	114	21	24	26	14	134.1	88.5	77.4	5.65	1.91	2.91	5	5	6
Csa18g011090.1	AT5G42850		0.771	-0.37	0.0283011	1.5482	0.936	-0.09	0.920888	0.0357932	0.824	-0.28	0.212841	0.671945	0	33.063	60	8	48	0	1	134	15.2	5.9	54.31	204	47.53	34	46	60	15	13	20	4	6	8	0	85.5	103.7	110.8	13.57	13.69	23.38	5	5	6
Csa18g011070.1	AT5G42870														0.001	4.459	3	2	4	0	2	937	101.3	4.86	2.59	0	2.73	2	2	3	1	1	2	1	1	2	0
Csa18g010950.1	AT5G42950		1.116	0.16	0.0393264	1.40532	1.101	0.14	0.109971	0.958723	1.014	0.02	1	8.84277e-09	0	159.39	31	39	190	5	5	2011	219.3	6.46	182.26	715	194.04	23	29	29	57	62	71	30	33	36	10	104.1	102.7	93.3	9.61	4.12	6.11	5	5	6
Csa18g010940.1	AT5G42960		1.404	0.49	0.00379566	2.42071	1.119	0.16	0.349711	0.456291	1.255	0.33	0.179475	0.745996	0	14.727	18	4	31	0	4	227	25.1	9.14	25.84	157	31.49	18	18	18	10	10	11	4	4	4	0	119.6	95.3	85.2	13.92	8.58	18.73	5	5	6
Csa18g010910.1	AT5G42990														0.003	3.906	8	1	6	0	1	177	20.1	7.75	5.41	25	5.55	8	8	8	2	2	2	1	1	1	0
Csa18g010890.1	AT5G43010		1.357	0.44	7.3212e-05	4.13542	1.186	0.25	0.0122359	1.91236	1.145	0.2	0.115069	0.939041	0	160.113	62	24	278	1	7	399	44.7	8.19	243	950	282.58	54	56	59	76	89	113	18	20	23	12	114.9	100.4	84.7	10.06	5.2	3.6	5	5	6
Csa18g010850.1	AT5G43060		0.645	-0.63	0.00012631	3.89856	0.827	-0.27	0.0511891	1.29082	0.781	-0.36	0.0514238	1.28884	0	31.165	11	5	44	0	5	467	51.7	6.61	41.72	208	45.94	11	11	11	14	14	16	5	5	5	0	78.3	100.3	121.3	11.99	7.21	9.62	5	5	6
Csa18g010350.1	AT5G43440		0.852	-0.23	0.974657	0.0111482	0.995	-0.01	1	1.31263e-08	0.857	-0.22	1	8.84277e-09	0	12.718	10	4	16	0	1	388	43.8	5.68	7.72	66	20.7	5	7	10	3	4	9	2	3	4	1	89.8	104.8	105.4	21.86	19.13	21.76	5	5	6
Csa18g010250.1	AT5G43600		1.028	0.04	0.475024	0.323284	1.166	0.22	0.0731035	1.13606	0.882	-0.18	0.44748	0.349226	0	82.368	47	19	136	0	3	475	51.4	5.47	91.36	381	119.38	43	38	40	30	49	57	17	17	18	11	96.6	109.5	93.9	4.17	8.04	9.81	5	5	6
Csa18g010100.1	AT5G43780														0	5.425	3	2	5	0	1	474	52.8	9.01		28	3.45		1	3		2	3		1	2	0
Csa18g010030.1	AT5G43830														0	7.284	9	2	5	0	2	390	43.3	5.59	6.61	34	7.06	9	3	9	2	1	2	2	1	2	0
Csa18g009900.1	AT5G43940		0.86	-0.22	0.19308	0.714264	0.891	-0.17	0.756204	0.121361	0.966	-0.05	0.901222	0.0451681	0	118.766	66	19	231	1	2	379	40.8	6.77	251.24	909	220.99	64	55	46	77	76	78	18	18	16	0	93.8	97.1	109	19.75	18.92	15.91	5	5	6
Csa18g009870.1	AT5G43960		1.144	0.19	0.267195	0.573172	0.983	-0.02	1	1.31263e-08	1.164	0.22	0.412214	0.384878	0	48.271	36	10	65	2	2	436	48.8	5.17	73.08	221	57.84	33	33	26	22	19	24	9	9	9	0	109.8	94.3	95.9	11.8	20.77	6.61	5	5	6
Csa18g009860.1	AT5G43970		1.614	0.69	0.000228477	3.64116	1.437	0.52	0.00644177	2.19099	1.124	0.17	0.624747	0.204296	0	22.951	34	5	42	3	4	101	10.6	9.7	33.76	106	40.86	33	34	34	13	14	15	4	5	5	0	119.5	106.4	74.1	4.24	7.32	15.85	5	5	6
Csa18g009720.1	AT5G44070		1.282	0.36	0.472701	0.325414	0.917	-0.13	0.95419	0.0203653	1.398	0.48	0.28189	0.54992	0	7.183	4	2	4	0	2	485	54.3	6.11	2.65	34	5.74	1	1	4	1	1	2	1	1	2	0	120.2	86	93.8	16.1	10.12	19.43	5	5	6
Csa18g009700.1	AT5G44090		1.325	0.41	0.0104411	1.98126	1.283	0.36	0.0913726	1.03918	1.033	0.05	0.921519	0.0354958	0	16.314	10	6	26	0	1	641	74.8	5.25	9.29	63	27.37	4	8	10	4	10	12	3	5	6	1	110.2	106.7	83.1	18.55	13.5	9.47	5	5	6
Csa18g009690.1	AT5G44100														0	5.551	4	2	6	0	1	517	57.8	9.99		0	1.66		4	4		3	3		2	2	0
Csa18g009670.1	AT5G44120		0.122	-3.04	2.45945e-09	8.60916	0.517	-0.95	0.000311902	3.50598	0.235	-2.09	3.73022e-07	6.42827	0	376.388	75	34	3981	5	5	465	51.9	7.09	5152.31	13855	3781.87	74	75	58	1576	1082	1323	33	33	29	0	22.3	94.6	183.1	21.21	10.96	5.84	5	5	6
Csa18g009630.1	AT5G44150														0	11.616	12	3	7	0	1	440	48.2	4.94	6.48	46	7.92	9	9	12	2	2	3	2	2	3	0
Csa18g009340.1	AT5G44360		0.54	-0.89	5.44482e-05	4.26402	0.656	-0.61	0.0134785	1.87036	0.823	-0.28	0.0728555	1.13754	0	56.847	24	13	58	0	11	547	62.5	9.35	49.42	212	59.96	15	18	24	14	18	26	7	10	13	0	73.8	89.6	136.6	9.04	9.87	14.81	5	5	6
Csa18g009120.1	AT5G44560														0	6.365	17	2	5	1	2	204	22.3	9.31	2.06	20	4.77	5	17	17	1	2	2	1	2	2	0
Csa18g008940.1	AT5G44780														0.001	5.286	2	1	3	0	1	740	79.7	7.94	2.95	34	3.55	2	2	2	1	1	1	1	1	1	0
Csa18g008700.1		Csa18g008700.1	1.103	0.14	0.997344	0.00115512	1.176	0.23	0.563285	0.249272	0.938	-0.09	0.421952	0.374737	0	131.866	52	18	285	0	1	477	51.9	6.28	316.66	1284	268.99	50	51	38	93	90	102	16	16	15	0	100.9	107.6	91.5	17.53	8.73	14.19	5	5	6
Csa18g008500.1	AT5G45020														0	11.274	7	2	18	0	1	325	37.6	6.11	18.35	109	22.25	7	7	7	6	6	6	2	2	2	0
Csa18g008250.1		Csa18g008250.1													0	6.429	18	3	14	1	1	213	23.1	4.93	12.35	33	4.82	4	4	15	6	6	2	1	1	2	0
Csa18g008230.1	AT5G45170		1.502	0.59	0.00337245	2.47205	1.134	0.18	0.272927	0.563954	1.324	0.41	0.212841	0.671945	0	12.544	13	5	11	0	5	378	41.2	8.07		0	12.16		4	13		3	8		2	5	0	123.9	93.6	82.5	6.33	5.85	21.18	5	5	6
Csa18g008220.1	AT5G45190														0	13.203	6	3	16	0	3	641	72.1	6.49	14.89	55	17.04	4	4	6	6	5	5	2	2	3	0
Csa18g006030.1	AT5G45280		1.891	0.92	4.58344e-07	6.33881	1.439	0.53	0.000942091	3.02591	1.314	0.39	0.00153689	2.81336	0	40.943	32	10	67	0	7	391	41.9	8.81	51.16	158	69	24	30	32	18	23	26	7	9	10	0	131	99.7	69.3	5.66	10.67	7.32	5	5	6
Csa18g005530.1	AT5G45680		0.524	-0.93	0.0126028	1.89953	0.613	-0.71	0.193097	0.714224	0.856	-0.22	0.699798	0.155027	0	9.182	10	3	18	0	3	252	27.3	8.51	11.7	35	20.13	7	10	10	5	5	8	2	3	3	0	73.6	86	140.4	18.31	12.93	27.74	5	5	6
Csa18g004070.1		Csa18g004070.1													0.004	3.111	1	1	2	1	1	851	95.9	8.85		20	1.9		1	1		1	1		1	1	0
Csa18g003950.1	AT5G46110		1.305	0.38	0.111448	0.952929	0.76	-0.4	0.038727	1.41199	1.717	0.78	0.00156654	2.80506	0.016	2.278	3	1	4	0	1	417	45.2	9.79		19	4.78		3	3		2	2		1	1	0	127.7	74.4	97.9	10.77	14.87	20.38	5	5	6
Csa18g003900.1	AT5G46160		1.37	0.45	0.278372	0.555374	1.451	0.54	0.145967	0.835746	0.944	-0.08	0.930059	0.0314895	0.003	3.821	5	1	10	0	1	213	23.2	11.18	4.85	51	6.57	5	5	5	2	4	4	1	1	1	0	107.6	113.9	78.5	17.04	13.09	19.32	5	5	6
Csa18g003850.1	AT5G46210		1.042	0.06	0.879289	0.0558683	0.973	-0.04	0.564163	0.248595	1.071	0.1	0.923785	0.0344292	0	14.263	7	5	16	0	1	778	89.4	8.54	4.89	39	12.18	3	7	7	2	7	7	2	5	5	2	103.7	96.8	99.5	14.19	10.32	20.32	5	5	6
Csa18g003820.1	AT5G46230	AT5G46230 | Protein of unknown function, DUF538 | chr5:18742593-18743024 REVERSE LENGTH=143 |Subgenoome-Cs-G1	4.147	2.05	2.5675e-08	7.59049	3.386	1.76	3.38579e-06	5.47034	1.225	0.29	0.0685721	1.16385	0	49.446	61	8	105	1	8	145	16.4	7.97	132.05	539	124.19	52	52	52	39	33	33	7	7	7	0	145.8	119.1	35.2	8.35	15.6	12.41	5	5	6
Csa18g003280.1	AT5G46750														0	63.786	40	13	70	1	1	408	44.1	8.5	53.43	475	83.41	30	35	35	16	27	27	8	12	12	0
Csa18g003190.1	AT5G46840														0	8.623	7	3	9	1	1	500	56.3	9.95	1.95	18	10.14	2	7	7	1	3	5	1	3	3	0
Csa18g003050.1	AT5G46960														0	27.209	50	6	55	2	2	175	19.2	6.55	44.27	138	51.18	37	50	50	16	19	20	5	6	6	0
Csa18g002990.1	AT5G47010		1.166	0.22	0.459988	0.337253	1	0	1	1.31263e-08	1.167	0.22	0.659787	0.180596	0	33.181	9	10	48	0	10	1248	136.1	6.55	23.35	71	54.02	6	8	9	10	16	22	6	8	10	0	110.5	94.7	94.7	14.77	10.3	7.47	5	5	6
Csa18g002960.1	AT5G47030		0.766	-0.38	0.0296116	1.52854	1.065	0.09	1	1.31263e-08	0.72	-0.47	0.0325923	1.48689	0	15.404	17	3	35	0	1	203	21.5	6.7	27.7	105	41.16	17	17	17	10	12	13	3	3	3	2	81.2	112.8	106	18.3	8.05	14.04	5	5	6
Csa18g002950.1	AT5G47040		3.058	1.61	1.81344e-06	5.7415	1.746	0.8	0.00538926	2.26847	1.751	0.81	0.00187275	2.72752	0	29.661	11	8	50	0	8	897	99.1	7.21	44.65	204	61.05	8	11	11	13	17	20	5	8	8	0	158.1	90.3	51.7	10.96	15.88	19.68	5	5	6
Csa18g002890.1	AT5G47070														0.002	4.069	3	1	3	0	1	417	47.3	9.61	3.02	31	0	3	3	3	1	1	1	1	1	1	0
Csa18g002770.1	AT5G47090														0	8.934	7	2	7	2	2	312	36.4	4.56	1.84	0	7.35	4	7	7	1	3	3	1	2	2	0
Csa18g002640.1	AT5G47200	AT5G47200 |ATRABD2B, ATRAB1A, RAB1A | RAB GTPase homolog 1A | chr5:19167029-19168718 FORWARD LENGTH=202 |Subgenoome-Cs-G1;AT5G47200 ATRABD2B, ATRAB1A, RAB1A | RAB GTPase homolog 1A | chr5:19167029-19168718 FORWARD LENGTH=202|Csa20g081630.1AT5G47200 | Subgenome-G3	1.496	0.58	0.00238245	2.62298	1.043	0.06	1	1.31263e-08	1.434	0.52	0.0064361	2.19138	0	83.911	81	14	171	3	3	202	22.3	5.43	157.02	769	191.53	58	73	81	51	55	65	13	13	14	7	126.8	88.4	84.8	6.29	13.35	15.24	5	5	6
Csa18g002600.1	AT5G47210		1.011	0.02	0.936172	0.0286443	1.087	0.12	1	1.31263e-08	0.929	-0.11	0.816299	0.0881509	0	109.674	37	17	176	0	0	405	42.7	9.51	154.93	525	169.94	34	37	37	49	59	68	16	17	17	13	97.9	105.3	96.8	3.99	7.08	11.86	5	5	6
Csa18g002330.1	AT5G47480		1.052	0.07	0.810837	0.0910662	1.048	0.07	0.882465	0.0543025	1.004	0.01	1	8.84277e-09	0	49.249	8	14	46	1	1	2842	307.4	5.21	40.56	73	42.58	4	7	8	13	16	17	6	12	14	5	101.8	101.4	96.8	11.15	8.68	10.32	5	5	6
Csa18g002110.1	AT5G47700														0	7.595	50	2	5	1	1	114	11.5	4.28	11.15	30	3.66	50	14	14	3	1	1	2	1	1	0
Csa18g002090.1	AT5G47720		2.249	1.17	2.15986e-06	5.66557	1.386	0.47	0.00403838	2.39379	1.623	0.7	0.00331241	2.47986	0	104.088	58	15	185	2	4	405	42.1	6.43	223.7	1206	219.33	49	58	55	62	61	62	12	15	14	8	145.6	89.7	64.7	8.84	12.84	14.94	5	5	6
Csa17g099370.1		Csa17g099370.1	0.657	-0.61	0.000952732	3.02103	0.825	-0.28	0.207084	0.683853	0.796	-0.33	0.092595	1.03341	0	26.245	10	7	32	2	3	715	76.9	4.41	17.46	55	32.72	7	7	10	7	9	16	4	4	7	0	79.4	99.8	120.9	12.58	12.77	8.53	5	5	6
Csa17g099120.1	AT1G56660	AT1G56660 | unknown protein; Has 665200 Blast hits to 205811 proteins in 4684 species: Archae - 3320; Bacteria - 107592; Metazoa - 249086; Fungi - 76753; Plants - 38542; Viruses - 3008; Other Eukaryotes - 186899 (source: NCBI BLink). | chr1:21238809-21240377 FORWARD LENGTH=522 |Subgenoome-Cs-G1													0	62.102	37	16	89	7	7	509	59.7	8.87	58.41	185	86.29	35	36	37	19	33	37	12	14	15	0
Csa17g098960.1	AT1G56560	AT1G56560 | Plant neutral invertase family protein | chr1:21192593-21194948 FORWARD LENGTH=616 |Subgenoome-Cs-G1													0	6.1	3	1	13	0	1	722	82.7	5.97	17	55	16.45	3	3	3	5	4	4	1	1	1	0
Csa17g098650.1	AT1G56340	AT1G56340 |CRT1, CRT1a, AtCRT1a | calreticulin 1a | chr1:21090059-21092630 REVERSE LENGTH=425 |Subgenoome-Cs-G1	0.838	-0.25	0.00518849	2.28496	0.879	-0.19	0.0671779	1.17277	0.954	-0.07	0.830955	0.0804226	0	142.625	52	26	307	3	4	419	47.7	4.56	292.69	1097	347.01	47	48	48	94	98	115	24	24	24	2	92.5	97	110.4	8.72	4.97	8.31	5	5	6
Csa17g098600.1	AT1G56290	AT1G56290 | CwfJ-like family protein | chr1:21075939-21078608 FORWARD LENGTH=692 |Subgenoome-Cs-G1													0	5.443	3	2	7	0	2	863	98.4	8.27		14	2		2	3		2	5		1	2	0
Csa17g098500.1	AT1G56220	AT1G56220 | Dormancy/auxin associated family protein | chr1:21043414-21044469 FORWARD LENGTH=137 |Subgenoome-Cs-G1	0.521	-0.94	1.21471e-05	4.91553	0.707	-0.5	0.0269036	1.57019	0.736	-0.44	0.00558714	2.25281	0	8.951	17	2	12	0	2	138	14.5	9.45	9.59	67	11.93	17	17	17	4	3	5	2	2	2	0	70.1	95.2	134.7	12.58	13.17	5.09	5	5	6
Csa17g098440.1	AT1G55020	AT1G55020 |LOX1, ATLOX1 | lipoxygenase 1 | chr1:20525798-20530143 FORWARD LENGTH=859 |Subgenoome-Cs-G1	1.081	0.11	0.364644	0.438131	0.979	-0.03	1	1.31263e-08	1.104	0.14	0.427351	0.369216	0	66.878	22	16	85	0	7	860	98	5.64	70.29	236	93.24	16	21	22	22	29	34	10	15	15	5	106	96	98	15.59	7.74	15.15	5	5	6
Csa17g098230.1		Csa17g098230.1													0	84.36	61	11	178	2	2	161	17.6	7.99	175.26	809	176.5	61	61	61	54	52	72	10	10	10	0
Csa17g097100.1	AT1G54340	AT1G54340 |ICDH | isocitrate dehydrogenase | chr1:20283520-20286506 FORWARD LENGTH=416 |Subgenoome-Cs-G1	1.154	0.21	0.267229	0.573117	1.096	0.13	0.72766	0.138071	1.053	0.07	1	8.84277e-09	0	65.105	30	13	178	0	5	415	47	7.71	196.19	891	200.31	30	30	30	61	56	61	12	13	13	0	106.5	101.2	92.3	6.54	7.94	19.59	5	5	6
Csa17g096040.1		Csa17g096040.1	1.052	0.07	0.321325	0.493056	1.14	0.19	0.910239	0.0408444	0.922	-0.12	0.943752	0.025142	0	98.169	39	24	136	0	14	563	64	7.3	86.89	337	142.26	28	36	39	29	49	58	14	21	24	4	98.8	107.2	94	16.22	13.43	7.02	5	5	6
Csa17g096010.1		Csa17g096010.1													0	493.828	55	59	1192	0	1	1128	125.4	6.95	1426.69	4599	1297.66	50	52	52	421	349	422	49	52	55	0
Csa17g095990.1		Csa17g095990.1	1.293	0.37	0.00038024	3.41994	1.312	0.39	0.00375471	2.42542	0.985	-0.02	1	8.84277e-09	0	511.224	73	60	1266	2	3	886	98.7	6.18	1478.9	4627	1335.32	65	71	68	438	389	439	52	55	56	0	107.6	109.2	83.2	2.39	6.59	8.67	5	5	6
Csa17g095790.1		Csa17g095790.1	1.113	0.15	0.548213	0.26105	0.895	-0.16	1	1.31263e-08	1.244	0.31	1	8.84277e-09	0	25.577	3	7	26	2	2	4302	472.3	5.33	24.37	117	23.73	2	2	3	8	9	9	4	5	6	1	111	89.3	99.7	14.22	16.12	36.67	5	5	6
Csa17g095570.1	AT1G55670	AT1G55670 |PSAG | photosystem I subunit G | chr1:20802874-20803356 REVERSE LENGTH=160 |Subgenoome-Cs-G1	0.109	-3.2	1.30625e-05	4.88397	0.483	-1.05	0.147446	0.831367	0.226	-2.15	0.00129391	2.8881	0	7.895	10	2	26	0	2	162	17.2	9.57	14.44	100	26.94	10	10	10	6	8	12	2	2	2	0	20.5	91	188.5	31.21	37.4	41.17	5	5	6
Csa17g095310.1	AT1G55480	AT1G55480 |ZKT | protein containing PDZ domain, a K-box domain, and a TPR region | chr1:20713822-20715351 FORWARD LENGTH=335 |Subgenoome-Cs-G1	0.218	-2.2	7.52447e-06	5.12352	0.504	-0.99	0.0380661	1.41946	0.433	-1.21	0.00208507	2.68088	0	22.768	18	6	32	0	6	340	37.9	7.78	20.01	68	28.25	13	15	18	8	11	13	4	5	6	0	38	87.8	174.2	28.11	24.7	23.83	5	5	6
Csa17g095080.1	AT1G55265	AT1G55265 | Protein of unknown function, DUF538 | chr1:20617326-20617853 FORWARD LENGTH=175 |Subgenoome-Cs-G1	0.405	-1.31	4.30337e-06	5.36619	0.745	-0.42	0.158921	0.798817	0.543	-0.88	0.00034305	3.46464	0	8.114	11	2	35	1	1	161	17.4	5.22	17.82	129	20.65	11	11	11	8	13	14	2	2	2	0	56.5	104	139.5	15.72	18.28	10.17	5	5	6
Csa17g094930.1	AT1G55160	AT1G55160 | unknown protein; FUNCTIONS IN: molecular_function unknown; INVOLVED IN: biological_process unknown; LOCATED IN: mitochondrion, plastid; EXPRESSED IN: 24 plant structures; EXPRESSED DURING: 13 growth stages; BEST Arabidopsis thaliana protein match is: unknown protein (TAIR:AT2G19530.1); Has 63 Blast hits to 63 proteins in 14 species: Archae - 0; Bacteria - 0; Metazoa - 0; Fungi - 0; Pl…													0	7.498	14	2	8	1	1	170	18.8	9.7	5.49	0	5.7	7	14	14	2	3	3	1	2	2	0
Csa17g094920.1	AT1G55150	AT1G55150 | DEA(D/H)-box RNA helicase family protein | chr1:20574634-20577141 FORWARD LENGTH=501 |Subgenoome-Cs-G1	1.158	0.21	0.0459969	1.33727	1.038	0.05	0.698208	0.156015	1.116	0.16	0.482442	0.316555	0	13.776	9	4	19	0	3	532	58.8	8.13	13.81	40	22.75	5	7	9	4	6	9	2	3	4	1	108.7	97.4	93.9	12.17	5.65	10.62	5	5	6
Csa17g094770.1	AT1G54270	AT1G54270 |EIF4A-2 | eif4a-2 | chr1:20260495-20262018 FORWARD LENGTH=412 |Subgenoome-Cs-G1	1.215	0.28	0.0750666	1.12455	1.385	0.47	0.0716268	1.14492	0.877	-0.19	1	8.84277e-09	0	219.072	67	24	470	0	2	412	46.7	5.68	460.21	1792	444.02	62	67	59	149	154	167	21	24	23	0	101.2	115.4	83.3	5.64	13.56	17.58	5	5	6
Csa17g094740.1	AT1G54220	AT1G54220 | Dihydrolipoamide acetyltransferase, long form protein | chr1:20246460-20250208 REVERSE LENGTH=539 |Subgenoome-Cs-G1	1.238	0.31	0.0780065	1.10787	1.262	0.34	0.315323	0.501244	0.981	-0.03	1	8.84277e-09	0	87.022	41	17	151	2	2	539	58.5	7.34	141.82	611	152.56	35	31	37	44	46	61	14	13	16	0	106.1	108.2	85.7	13.59	8.97	21.05	5	5	6
Csa17g094610.1	AT1G54100	AT1G54100 |ALDH7B4 | aldehyde dehydrogenase 7B4 | chr1:20195435-20198853 REVERSE LENGTH=508 |Subgenoome-Cs-G1	1.353	0.44	0.00650443	2.18679	1.138	0.19	0.716199	0.144966	1.189	0.25	0.105041	0.97864	0	137.437	66	22	280	2	2	509	54.4	5.86	301.39	1082	283.7	61	58	53	95	90	95	19	19	20	0	116.3	97.8	85.9	14.21	11.25	14.84	5	5	6
Csa17g094580.1	AT1G54080	AT1G54080 |UBP1A | oligouridylate-binding protein 1A | chr1:20183923-20186824 REVERSE LENGTH=426 |Subgenoome-Cs-G1	1.334	0.42	0.0194686	1.71067	1.251	0.32	0.295817	0.528977	1.066	0.09	0.653091	0.185026	0	18.126	11	4	18	1	3	477	53.6	9.16	26.83	83	15.64	11	5	8	9	4	5	4	2	3	0	111.6	104.7	83.7	11.34	9.93	16.17	5	5	6
Csa17g094550.1	AT1G54050	AT1G54050 | HSP20-like chaperones superfamily protein | chr1:20179558-20180122 REVERSE LENGTH=155 |Subgenoome-Cs-G1													0	27.295	34	7	45	2	2	160	17.5	8.29	42.36	242	52.99	24	29	34	14	14	17	4	6	7	0
Csa17g094350.1	AT1G53830	AT1G53830 |ATPME2, PME2 | pectin methylesterase 2 | chr1:20098562-20100745 FORWARD LENGTH=587 |Subgenoome-Cs-G1	0.596	-0.75	8.10838e-06	5.09107	0.82	-0.29	0.0624144	1.20471	0.727	-0.46	0.00153689	2.81336	0	68.493	27	12	161	1	1	594	64.8	9.13	150.78	908	164.52	23	27	22	47	55	59	9	12	11	6	74	101.8	124.1	13.93	6.9	3.07	5	5	6
Csa17g094250.1	AT1G53750	AT1G53750 |RPT1A | regulatory particle triple-A 1A | chr1:20065921-20068324 REVERSE LENGTH=426 |Subgenoome-Cs-G1	1.258	0.33	0.03737	1.42748	1.091	0.13	0.796623	0.0987472	1.153	0.21	0.339384	0.469309	0	122.52	50	23	207	16	23	426	47.7	6.65	167.86	634	189.87	42	49	50	56	71	80	17	21	22	0	112.7	97.7	89.6	10.23	6.13	10.26	5	5	6
Csa17g094230.1	AT1G53720	AT1G53720 |ATCYP59, CYP59 | cyclophilin 59 | chr1:20057012-20059508 FORWARD LENGTH=506 |Subgenoome-Cs-G1	1.111	0.15	0.403289	0.394384	1.158	0.21	0.0534208	1.27229	0.96	-0.06	0.405372	0.392146	0	12.132	8	3	10	0	3	550	63.6	5.76	12.51	30	12.67	6	6	8	4	2	4	2	2	3	0	102	106.2	91.8	7.69	17.68	8.98	5	5	6
Csa17g094120.1	AT1G53645	AT1G53645 | hydroxyproline-rich glycoprotein family protein | chr1:20026434-20028587 REVERSE LENGTH=523 |Subgenoome-Cs-G1	0.798	-0.33	0.0738588	1.1316	0.795	-0.33	0.11878	0.925256	1.003	0	1	8.84277e-09	0	7.199	7	2	6	1	2	514	55.7	7.18	5.97	0	5.19	4	7	7	2	2	2	1	2	2	0	92.3	92	115.7	11.75	13.96	27.58	5	5	6
Csa17g094030.1	AT1G53590	AT1G53590 |NTMC2TYPE6.1, NTMC2T6.1 | Calcium-dependent lipid-binding (CaLB domain) family protein | chr1:19996556-20000127 FORWARD LENGTH=751 |Subgenoome-Cs-G1													0.003	3.995	3	2	2	1	1	755	85.4	6.13	2.75		1.89	2		1	1		1	1		1	0
Csa17g094020.1	AT1G53580	AT1G53580 |GLX2-3, ETHE1, GLY3 | glyoxalase II 3 | chr1:19991542-19993250 REVERSE LENGTH=294 |Subgenoome-Cs-G1	0.813	-0.3	0.00176427	2.75344	0.941	-0.09	0.587233	0.231189	0.864	-0.21	0.0474549	1.32372	0	39.963	31	6	55	0	3	298	32.7	7.61	65.99	272	62.27	31	31	31	20	16	19	6	6	6	3	88.6	102.5	108.9	10.34	8.21	8.81	5	5	6
Csa17g094010.1	AT1G53570	AT1G53570 |MAP3KA, MAPKKK3 | mitogen-activated protein kinase kinase kinase 3 | chr1:19987391-19990733 FORWARD LENGTH=609 |Subgenoome-Cs-G1													0.004	3.152	2	1	3	0	1	619	67.7	9.2	9.08			2			3			1			0
Csa17g093940.1	AT1G53520	AT1G53520 | Chalcone-flavanone isomerase family protein | chr1:19976485-19977915 REVERSE LENGTH=287 |Subgenoome-Cs-G1	0.509	-0.97	0.00391034	2.40779	0.613	-0.71	0.337404	0.47185	0.831	-0.27	0.192127	0.716412	0	28.074	19	6	63	0	6	634	68.2	9.07	61.22	246	69.73	18	19	19	21	20	22	5	6	6	0	72	86.6	141.4	22.79	27.9	21.48	5	5	6
Csa17g093890.1	AT1G53460	AT1G53460 | BEST Arabidopsis thaliana protein match is: Ran BP2/NZF zinc finger-like superfamily protein (TAIR:AT1G70650.2); Has 485 Blast hits to 413 proteins in 88 species: Archae - 11; Bacteria - 27; Metazoa - 119; Fungi - 17; Plants - 101; Viruses - 2; Other Eukaryotes - 208 (source: NCBI BLink). | chr1:19954558-19956509 REVERSE LENGTH=314 |Subgenoome-Cs-G1													0.004	3.296	5	1	1	1	1	328	38.3	9.13			2.74			5			1			1	0
Csa17g093600.1	AT1G53280	AT1G53280 | Class I glutamine amidotransferase-like superfamily protein | chr1:19864942-19867341 REVERSE LENGTH=438 |Subgenoome-Cs-G1	0.991	-0.01	0.975198	0.010907	0.879	-0.19	0.975821	0.0106299	1.128	0.17	0.78747	0.103766	0	141.989	50	18	251	1	1	445	47.5	7.4	279.89	1185	249.8	50	44	44	84	82	85	18	17	16	1	103.6	91.9	104.6	10.78	15.01	13.12	5	5	6
Csa17g093540.1	AT1G53240	AT1G53240 |mMDH1 | Lactate/malate dehydrogenase family protein | chr1:19854966-19856802 REVERSE LENGTH=341 |Subgenoome-Cs-G1	1.266	0.34	9.99147e-05	4.00037	1.28	0.36	0.000820025	3.08617	0.989	-0.02	1	8.84277e-09	0	228.233	40	30	439	0	3	892	90.6	7.56	507.64	1738	449.59	35	40	40	148	132	159	27	28	29	18	107.1	108.3	84.6	9.03	5.47	2.18	5	5	6
Csa17g093370.1	AT1G53120	AT1G53120 | RNA-binding S4 domain-containing protein | chr1:19792798-19794605 FORWARD LENGTH=320 |Subgenoome-Cs-G1	0.861	-0.22	0.708222	0.149831	0.935	-0.1	1	1.31263e-08	0.922	-0.12	0.959303	0.018044	0	5.672	6	2	9	0	2	320	34.6	9.22	7.07	32	8.31	6	6	6	3	3	3	2	2	2	0	92.4	100.3	107.3	21.26	19.58	22.39	5	5	6
Csa17g093320.1	AT1G53070	AT1G53070 | Legume lectin family protein | chr1:19778371-19779189 FORWARD LENGTH=272 |Subgenoome-Cs-G1	0.318	-1.65	7.08553e-06	5.14963	0.515	-0.96	0.0051739	2.28618	0.616	-0.7	0.0146326	1.83468	0	22.046	27	5	33	1	1	270	29.9	8.16	17.54	127	27.12	20	19	19	6	13	14	3	4	4	0	52	84.3	163.7	23.6	21.12	10.78	5	5	6
Csa17g092830.1		Csa17g092830.1													0.038	1.871	3	1	1	1	1	350	39.2	9.07		0			3			1			1		0
Csa17g092740.1	AT1G52690	AT1G52690 | Late embryogenesis abundant protein (LEA) family protein | chr1:19619842-19620589 FORWARD LENGTH=169 |Subgenoome-Cs-G1	1.292	0.37	0.00288204	2.5403	1.135	0.18	0.355682	0.448939	1.138	0.19	0.136949	0.86344	0	257.171	90	26	1148	3	3	169	18	7.69	1067.45	3042	1162.85	82	87	85	355	374	419	23	23	22	29	113.1	99.4	87.5	5.53	6.4	14.28	5	5	6
Csa17g092560.1	AT1G52560	AT1G52560 | HSP20-like chaperones superfamily protein | chr1:19574783-19575766 REVERSE LENGTH=232 |Subgenoome-Cs-G1													0	50.56	38	11	48	1	1	234	26.7	8.31	46.15	106	49.5	32	33	37	14	15	19	9	9	10	0
Csa17g092500.1	AT1G52510	AT1G52510 | alpha/beta-Hydrolases superfamily protein | chr1:19563039-19565260 REVERSE LENGTH=380 |Subgenoome-Cs-G1													0	7.802	10	2	6	0	2	382	42.1	6.71	6.34	50	7.45	5	10	10	2	2	2	1	2	2	0
Csa17g092390.1	AT1G52380	AT1G52380 | NUP50 (Nucleoporin 50 kDa) protein | chr1:19509979-19511301 FORWARD LENGTH=440 |Subgenoome-Cs-G1													0	49.066	26	12	71	2	2	473	50.3	4.81	53.42	286	60.6	18	26	26	17	25	29	7	12	12	0
Csa17g092370.1	AT1G52360	AT1G52360 | Coatomer, beta' subunit | chr1:19499282-19505397 FORWARD LENGTH=926 |Subgenoome-Cs-G1													0	120.444	32	26	175	2	2	925	104.3	4.96	161.28	623	183.5	28	30	32	53	58	64	22	25	26	0
Csa17g092340.1	AT1G52340	AT1G52340 |ABA2, SIS4, GIN1, SDR1, ISI4, SRE1, ATABA2, ATSDR1 | NAD(P)-binding Rossmann-fold superfamily protein | chr1:19489997-19491527 REVERSE LENGTH=285 |Subgenoome-Cs-G1													0	21.08	23	5	47	0	1	284	29.8	6.61	41.19	244	54.97	15	23	23	12	17	18	3	5	5	0
Csa17g092180.1	AT1G52220	AT1G52220 | FUNCTIONS IN: molecular_function unknown; INVOLVED IN: biological_process unknown; LOCATED IN: chloroplast thylakoid membrane, chloroplast; EXPRESSED IN: 23 plant structures; EXPRESSED DURING: 13 growth stages; BEST Arabidopsis thaliana protein match is: photosystem I P subunit (TAIR:AT2G46820.2); Has 291 Blast hits to 291 proteins in 50 species: Archae - 0; Bacteria - 90; Metazoa - 0…													0.001	4.619	5	1	6	0	1	158	17.2	8.13	2.14	0	2.63	5	5	5	1	1	4	1	1	1	0
Csa17g091760.1	AT1G51780	AT1G51780 |ILL5 | IAA-leucine resistant (ILR)-like gene 5 | chr1:19204602-19206453 FORWARD LENGTH=435 |Subgenoome-Cs-G1	0.194	-2.37	8.25839e-09	8.0831	0.458	-1.13	8.25406e-05	4.08333	0.424	-1.24	1.59099e-05	4.79833	0	16.492	16	5	24	1	4	440	48	5.47	6.34	36	12.89	9	10	13	2	9	13	2	3	4	0	35.2	83.2	181.6	14.35	16.65	6.14	5	5	6
Csa17g090690.1	AT1G51740	AT1G51740 |SYP81, ATUFE1, ATSYP81, UFE1 | syntaxin of plants 81 | chr1:19189063-19191188 FORWARD LENGTH=310 |Subgenoome-Cs-G1													0	7.489	8	1	6	0	1	314	36.2	6.98	9.49	86	10.69	8	8	8	2	2	2	1	1	1	0
Csa17g090680.1	AT1G51730	AT1G51730 | Ubiquitin-conjugating enzyme family protein | chr1:19186812-19188638 REVERSE LENGTH=252 |Subgenoome-Cs-G1	0.358	-1.48	9.67124e-05	4.01452	0.576	-0.8	0.00882252	2.05441	0.622	-0.69	0.220414	0.656761	0	8.03	9	2	13	0	2	266	30.4	4.25	15.19	27	11.69	9	9	9	5	4	4	2	2	2	0	55.6	89.4	155.1	26.89	14.39	26.5	5	5	6
Csa17g090640.1	AT1G51690	AT1G51690 |ATB ALPHA, B ALPHA | protein phosphatase 2A 55 kDa regulatory subunit B alpha isoform | chr1:19166218-19169974 FORWARD LENGTH=513 |Subgenoome-Cs-G1													0	24.769	18	7	38	1	1	497	55.1	5.63	19.69	28	43.29	16	18	18	7	14	17	6	7	7	0
Csa17g090560.1	AT1G51660	AT1G51660 |ATMKK4, MKK4, ATMEK4 | mitogen-activated protein kinase kinase 4 | chr1:19154575-19155675 FORWARD LENGTH=366 |Subgenoome-Cs-G1													0.001	5.329	5	2	5	0	2	406	44	8.69	2.44	0	4.36	3	5	5	1	2	2	1	2	2	0
Csa17g090480.1	AT1G51580	AT1G51580 | RNA-binding KH domain-containing protein | chr1:19125612-19128102 FORWARD LENGTH=621 |Subgenoome-Cs-G1	1.2	0.26	0.567277	0.246205	0.945	-0.08	1	1.31263e-08	1.271	0.35	0.678529	0.168431	0	9.26	5	3	9	1	3	617	66.3	6.2	2.51	27	6.89	2	5	5	1	4	4	1	3	3	0	114.5	90.1	95.4	14.27	15.52	18.96	5	5	6
Csa17g090260.1	AT1G51390	AT1G51390 |NFU5, ATNFU1 | NFU domain protein 5 | chr1:19050427-19051753 FORWARD LENGTH=275 |Subgenoome-Cs-G1	0.848	-0.24	0.522497	0.281916	0.898	-0.16	1	1.31263e-08	0.945	-0.08	0.995735	0.00185631	0	15.101	16	3	14	1	3	277	30.2	5.15	9.5	41	15.3	13	16	16	3	5	6	2	3	3	0	92.7	98.1	109.3	16.39	19.93	30.96	5	5	6
Csa17g089910.1	AT1G51140	AT1G51140 | basic helix-loop-helix (bHLH) DNA-binding superfamily protein | chr1:18943802-18945613 REVERSE LENGTH=379 |Subgenoome-Cs-G1													0.002	4.563	6	1	4	1	1	432	48.2	9.28	3.19	17	7.08	6	6	6	1	1	2	1	1	1	0
Csa17g089880.1	AT1G51110	AT1G51110 | Plastid-lipid associated protein PAP / fibrillin family protein | chr1:18935380-18937484 FORWARD LENGTH=409 |Subgenoome-Cs-G1	1.804	0.85	0.000643411	3.19151	1.172	0.23	0.192328	0.715957	1.539	0.62	0.0698338	1.15593	0.04	1.836	2	1	6	0	1	428	48.2	8.75		0	5.96		2	2		3	3		1	1	0	136.1	88.4	75.4	7.12	9.8	26.74	5	5	6
Csa17g088650.1		Csa17g088650.1													0.013	2.362	7	1	2	1	1	203	23.8	8.51	2.46	0		7	7		1	1		1	1		0
Csa17g088470.1	AT1G50710	AT1G50710 | unknown protein; Has 109 Blast hits to 109 proteins in 44 species: Archae - 0; Bacteria - 2; Metazoa - 61; Fungi - 8; Plants - 36; Viruses - 0; Other Eukaryotes - 2 (source: NCBI BLink). | chr1:18784719-18787615 REVERSE LENGTH=423 |Subgenoome-Cs-G1													0.002	4.359	3	1	3	0	1	426	47.8	5.16	2.79	21	2.78	3	3	3	1	1	1	1	1	1	0
Csa17g088410.1	AT1G50670	AT1G50670 | OTU-like cysteine protease family protein | chr1:18775086-18776552 REVERSE LENGTH=208 |Subgenoome-Cs-G1													0	16.185	25	4	15	1	1	208	23.5	5.2	12.75	51	10.34	18	16	16	5	4	6	3	3	3	0
Csa17g088360.1	AT1G50620	AT1G50620 | RING/FYVE/PHD zinc finger superfamily protein | chr1:18748537-18751005 FORWARD LENGTH=629 |Subgenoome-Cs-G1													0.002	4.044	2	1	3	0	1	766	83.1	5.83	3.04	23	3.18	2	2	2	1	1	1	1	1	1	0
Csa17g088320.1	AT1G50590	AT1G50590 | RmlC-like cupins superfamily protein | chr1:18732378-18734053 REVERSE LENGTH=310 |Subgenoome-Cs-G1													0.025	2.072	2	1	4	0	1	447	49.7	6.42			0			2			4			1	0
Csa17g088270.1	AT1G50510	AT1G50510 | indigoidine synthase A family protein | chr1:18716578-18719060 FORWARD LENGTH=330 |Subgenoome-Cs-G1	1.844	0.88	2.79059e-07	6.5543	1.354	0.44	0.00132146	2.87895	1.362	0.45	0.000440079	3.35647	0	22.062	19	7	37	0	7	333	35.1	7.93	25.07	128	36.74	17	15	19	9	12	16	6	5	7	0	131.8	96.8	71.5	6.96	3.9	9.6	5	5	6
Csa17g088240.1	AT1G50480	AT1G50480 |THFS | 10-formyltetrahydrofolate synthetase | chr1:18702064-18704687 FORWARD LENGTH=634 |Subgenoome-Cs-G1	1.462	0.55	0.000172469	3.76329	1.175	0.23	0.400474	0.397426	1.244	0.31	0.00804124	2.09468	0	152.827	38	21	265	0	1	718	77.1	7.84	328.76	993	281.79	34	36	33	93	82	90	18	20	20	0	120.6	96.9	82.5	5.22	10.98	8.25	5	5	6
Csa17g088150.1	AT1G50380	AT1G50380 | Prolyl oligopeptidase family protein | chr1:18662480-18666185 FORWARD LENGTH=710 |Subgenoome-Cs-G1	1.75	0.81	7.46936e-06	5.12672	1.151	0.2	0.181642	0.740785	1.521	0.6	0.000572086	3.24254	0	65.699	32	16	97	2	2	773	87.3	5.88	97.24	425	120.76	26	32	28	28	33	36	12	16	15	4	134.6	88.5	76.9	17.5	4.91	4.05	5	5	6
Csa17g088140.1	AT1G50370	AT1G50370 | Calcineurin-like metallo-phosphoesterase superfamily protein | chr1:18658894-18661672 FORWARD LENGTH=303 |Subgenoome-Cs-G1	0.565	-0.82	1.90815e-05	4.71939	0.665	-0.59	0.000905458	3.04313	0.85	-0.23	0.444052	0.352566	0	12.938	10	3	15	0	3	415	47.7	5.05	11.95	90	16.73	8	10	10	4	5	6	2	3	3	0	76	89.4	134.5	6.56	9.47	13.33	5	5	6
Csa17g088090.1	AT1G50300	AT1G50300 |TAF15 | TBP-associated factor 15 | chr1:18628818-18631662 REVERSE LENGTH=372 |Subgenoome-Cs-G1													0.001	5.131	4	1	6	0	1	384	42.6	8.25	6.29	64	8.39	4	4	4	2	2	2	1	1	1	0
Csa17g088050.1		Csa17g088050.1	0.776	-0.37	0.866077	0.0624433	0.864	-0.21	1	1.31263e-08	0.899	-0.15	1	8.84277e-09	0	9.751	36	3	10	1	3	111	12.5	9.48	6.88	22	10.18	21	36	36	3	3	4	2	3	3	0	88.2	98.2	113.6	23.93	16.69	18.8	5	5	6
Csa17g088030.1	AT1G50250	AT1G50250 |FTSH1 | FTSH protease 1 | chr1:18614398-18616930 REVERSE LENGTH=716 |Subgenoome-Cs-G1	0.229	-2.13	0.00081665	3.08796	0.539	-0.89	0.0826506	1.08275	0.424	-1.24	0.208602	0.680681	0	70.417	28	16	83	0	5	737	79.1	6.06	68.45	302	83.32	22	26	25	22	26	35	13	15	15	0	38.8	91.5	169.7	46.38	42.3	29.44	5	5	6
Csa17g088010.1	AT1G50200	AT1G50200 |ALATS, ACD | Alanyl-tRNA synthetase | chr1:18591429-18598311 REVERSE LENGTH=1003 |Subgenoome-Cs-G1	1.396	0.48	4.72452e-06	5.32564	1.162	0.22	0.0223789	1.65016	1.202	0.26	0.00188863	2.72385	0	182.965	40	36	322	0	8	1011	111.2	6.38	264.45	673	330.3	35	37	38	89	103	130	30	32	34	17	117.7	98	84.3	6.49	1.57	6.79	5	5	6
Csa17g087980.1	AT1G50170	AT1G50170 |ATSIRB, SIRB | sirohydrochlorin ferrochelatase B | chr1:18582087-18583514 FORWARD LENGTH=225 |Subgenoome-Cs-G1													0.009	2.506	5	1	2	0	1	230	25.5	8.88		0	2.26		5	5		1	1		1	1	0
Csa17g085670.1	AT1G49820	AT1G49820 |ATMTK, MTK | S-methyl-5-thioribose kinase | chr1:18443005-18444907 FORWARD LENGTH=420 |Subgenoome-Cs-G1													0	23.923	19	7	34	0	2	419	47.6	5.52	24.13	103	23.86	13	19	19	8	13	13	4	7	7	0
Csa17g085530.1		Csa17g085530.1	0.515	-0.96	4.54311e-07	6.34265	0.769	-0.38	0.00212489	2.67266	0.67	-0.58	0.000640068	3.19377	0	20.79	23	7	43	0	1	361	39.9	8.12	30.96	54	43.56	16	12	17	11	12	20	4	4	6	4	67.7	101	131.3	10.26	8.24	5.41	5	5	6
Csa17g084480.1	AT1G49670	AT1G49670 |NQR | ARP protein (REF) | chr1:18381591-18386021 REVERSE LENGTH=629 |Subgenoome-Cs-G1	2.038	1.03	3.29977e-07	6.48152	1.389	0.47	0.00403003	2.39469	1.467	0.55	0.000208612	3.68066	0	73.525	28	16	93	1	1	629	67.6	9.03	85.27	425	109.36	27	26	28	26	30	37	14	14	16	10	138.1	94.1	67.8	3.37	10.62	10.34	5	5	6
Csa17g084470.1	AT1G49660	AT1G49660 |AtCXE5, CXE5 | carboxyesterase 5 | chr1:18378777-18379736 REVERSE LENGTH=319 |Subgenoome-Cs-G1													0.005	2.911	3	1	3	1	1	628	69.5	7.15	2.89	23	3.23	3	3	3	1	1	1	1	1	1	0
Csa17g083300.1	AT1G49600	AT1G49600 |ATRBP47A, RBP47A | RNA-binding protein 47A | chr1:18357236-18360150 REVERSE LENGTH=445 |Subgenoome-Cs-G1	1.158	0.21	0.0629542	1.20098	1.103	0.14	0.654315	0.184213	1.05	0.07	0.623678	0.20504	0	42.651	26	8	82	0	7	454	49.6	6.46	104.21	282	55.98	26	22	16	35	23	24	8	7	6	1	106.5	101.4	92	8.77	7.58	6.09	5	5	6
Csa17g083190.1	AT1G49480	AT1G49480 |RTV1 | related to vernalization1 1 | chr1:18314596-18315460 REVERSE LENGTH=226 |Subgenoome-Cs-G1													0	6.683	9	2	4	0	2	228	26	9.47	5.63	13	2.36	9	9	9	2	1	1	2	1	1	0
Csa17g080630.1	AT1G48990	AT1G48990 | Oleosin family protein | chr1:18121470-18121979 FORWARD LENGTH=169 |Subgenoome-Cs-G1	0.31	-1.69	0.000130337	3.88493	0.574	-0.8	0.0313493	1.50377	0.541	-0.89	0.0853068	1.06902	0	21.937	29	4	43	1	1	169	18.3	9.63	32.82	110	45.09	29	29	29	12	14	17	4	4	4	0	49.4	91.4	159.3	40.84	24.07	10.16	5	5	6
Csa17g080560.1		Csa17g080560.1	0.905	-0.14	0.867725	0.0616178	1.175	0.23	0.979232	0.00911449	0.77	-0.38	0.647637	0.188668	0	111.098	34	22	239	3	3	554	58	5.24	185.79	616	245.29	33	34	34	65	82	92	19	22	22	18	88.1	114.5	97.4	15.65	23.05	11.96	5	5	6
Csa17g080520.1	AT1G48880	AT1G48880 |TBL7 | TRICHOME BIREFRINGENCE-LIKE 7 | chr1:18081033-18082650 FORWARD LENGTH=445 |Subgenoome-Cs-G1													0	14.57	5	4	13	1	1	1015	114.6	7.24	6.34	76	8.76	1	5	5	2	5	6	1	4	4	0
Csa17g080500.1	AT1G48850	AT1G48850 |EMB1144 | chorismate synthase, putative / 5-enolpyruvylshikimate-3-phosphate phospholyase, putative | chr1:18065154-18067956 REVERSE LENGTH=436 |Subgenoome-Cs-G1	1.11	0.15	1	1.73756e-07	1.21	0.27	0.541372	0.266504	0.918	-0.12	0.72197	0.141481	0	30.331	27	6	44	0	6	436	47.2	8.12	55.06	142	55.03	27	21	27	16	13	15	6	5	6	0	100.3	109.3	90.4	14.69	16.11	17.19	5	5	6
Csa17g080440.1	AT1G48760	AT1G48760 |delta-ADR | delta-adaptin | chr1:18036652-18039261 REVERSE LENGTH=869 |Subgenoome-Cs-G1													0.027	2.026	2	1	2	0	1	867	96.9	6.21		0	0		2	2		1	1		1	1	0
Csa17g080380.1	AT1G48670	AT1G48670 | auxin-responsive GH3 family protein | chr1:17998946-18001200 REVERSE LENGTH=525 |Subgenoome-Cs-G1	0.694	-0.53	0.00120032	2.9207	0.899	-0.15	0.48787	0.311696	0.772	-0.37	0.0436081	1.36043	0	85.762	40	18	129	6	7	577	65	5.86	114.71	412	128.31	31	31	35	36	43	50	12	15	17	6	80.3	104	115.7	15.41	6.54	11.62	5	5	6
Csa17g079290.1	AT1G48620	AT1G48620 |HON5 | high mobility group A5 | chr1:17974148-17976301 REVERSE LENGTH=479 |Subgenoome-Cs-G1	1.19	0.25	0.859704	0.0656512	0.955	-0.07	1	1.31263e-08	1.246	0.32	1	8.84277e-09	0	9.408	4	3	12	0	3	480	51.5	10.23	5.11	29	10.36	2	4	4	2	5	5	2	3	3	0	113.5	91.1	95.4	12.34	19.64	18.65	5	5	6
Csa17g079280.1	AT1G48610	AT1G48610 | AT hook motif-containing protein | chr1:17971027-17972798 REVERSE LENGTH=212 |Subgenoome-Cs-G1													0.001	5.37	15	2	3	2	2	213	21.8	11.6	2.48	0	2.27	8	7	7	1	1	1	1	1	1	0
Csa17g079190.1	AT1G48470	AT1G48470 |GLN1;5 | glutamine synthetase 1;5 | chr1:17913784-17915926 FORWARD LENGTH=353 |Subgenoome-Cs-G1	1.276	0.35	7.20853e-05	4.14215	1.154	0.21	0.0337027	1.47234	1.105	0.14	0.0403031	1.39466	0	110.759	50	19	212	3	3	337	37.2	5.91	189.75	789	212.91	42	48	36	59	73	80	14	18	16	10	111.6	101	87.5	4.7	7.43	3.55	5	5	6
Csa17g079090.1	AT1G48410	AT1G48410 |AGO1 | Stabilizer of iron transporter SufD / Polynucleotidyl transferase | chr1:17886285-17891892 REVERSE LENGTH=1048 |Subgenoome-Cs-G1	0.946	-0.08	0.774023	0.111246	0.902	-0.15	0.498894	0.301991	1.048	0.07	0.962447	0.0166233	0	69.954	17	16	87	0	16	1072	118.7	9.33	68.14	354	82.98	13	14	17	21	28	38	10	12	16	0	99.6	95	105.3	13.28	3.98	9.38	5	5	6
Csa17g076560.1	AT1G48110	AT1G48110 |ECT7 | evolutionarily conserved C-terminal region 7 | chr1:17770339-17772806 REVERSE LENGTH=639 |Subgenoome-Cs-G1													0	26.119	14	7	28	3	3	647	71.1	6.25	20.15	123	33.58	10	13	14	6	10	12	4	6	7	0
Csa17g076530.2		Csa17g076530.2	1.096	0.13	0.364054	0.438834	0.943	-0.08	1	1.31263e-08	1.161	0.22	0.376745	0.423952	0	72.947	6	18	69	0	18	4130	459.4	6.3	50.56	254	78.53	5	5	6	17	23	29	13	16	17	0	108.2	93.1	98.7	10.94	13.81	14.17	5	5	6
Csa17g075390.1		Csa17g075390.1	0.801	-0.32	0.0420734	1.37599	0.898	-0.15	0.279555	0.553532	0.892	-0.16	0.907664	0.0420749	0	34.86	34	7	60	0	2	308	33.8	9.5	60.79	425	71.08	25	20	22	16	15	29	4	5	6	0	89	99.8	111.1	11.78	14.81	12.21	5	5	6
Csa17g074270.1	AT1G47840	AT1G47840 |HXK3 | hexokinase 3 | chr1:17616243-17618859 REVERSE LENGTH=493 |Subgenoome-Cs-G1	0.331	-1.59	0.00582581	2.23464	0.659	-0.6	0.955859	0.0196063	0.503	-0.99	0.0531486	1.27451	0	17.117	13	4	18	1	4	528	58.1	7.43	13.71	68	15.53	13	13	13	5	6	7	4	4	4	0	49.9	99.3	150.7	25.61	27.04	36.77	5	5	6
Csa17g073210.1	AT1G47750	AT1G47750 |PEX11A | peroxin 11A | chr1:17569388-17570134 REVERSE LENGTH=248 |Subgenoome-Cs-G1													0.033	1.931	2	1	1	0	1	372	41.3	8.9			0			2			1			1	0
Csa17g072940.1	AT1G47420	AT1G47420 |SDH5 | succinate dehydrogenase 5 | chr1:17395774-17397176 REVERSE LENGTH=257 |Subgenoome-Cs-G1	1.103	0.14	0.879599	0.0557151	1.231	0.3	0.239169	0.621295	0.896	-0.16	0.531388	0.274588	0	86.091	56	11	171	4	4	239	26.2	5.54	177.32	567	208.19	56	56	56	53	55	63	11	11	11	0	99.2	110.8	90	18.89	9.44	21.22	5	5	6
Csa17g072640.1	AT1G47200	AT1G47200 |WPP2 | WPP domain protein 2 | chr1:17298181-17298723 REVERSE LENGTH=180 |Subgenoome-Cs-G1													0	9.423	17	2	10	0	2	181	19.2	4.53	13.96	45	7.57	17	17	17	6	2	2	2	2	2	0
Csa17g071630.1	AT1G47128	AT1G47128 |RD21, RD21A | Granulin repeat cysteine protease family protein | chr1:17283139-17285609 REVERSE LENGTH=462 |Subgenoome-Cs-G1	1.422	0.51	0.00986379	2.00596	1.011	0.02	0.852804	0.0691509	1.407	0.49	0.00690414	2.16089	0	49.371	16	8	69	1	1	462	50.8	6.06	65.8	367	84.96	14	16	16	20	22	27	7	8	8	0	124.3	88.3	87.4	12.19	6.23	19.82	5	5	6
Csa17g071310.1	AT1G45150	AT1G45150 | unknown protein; Has 219 Blast hits to 202 proteins in 78 species: Archae - 0; Bacteria - 166; Metazoa - 0; Fungi - 0; Plants - 36; Viruses - 0; Other Eukaryotes - 17 (source: NCBI BLink). | chr1:17077615-17082330 REVERSE LENGTH=643 |Subgenoome-Cs-G1	1.155	0.21	0.637885	0.195257	0.97	-0.04	1	1.31263e-08	1.191	0.25	0.8241	0.08402	0.005	2.916	1	1	6	0	1	644	72.4	5.02	4.64	39	4.84	1	1	1	2	2	2	1	1	1	0	110.9	93.1	96	19.18	16.6	20.51	5	5	6
Csa17g071290.1	AT1G45145	AT1G45145 |ATTRX5, ATH5, LIV1, TRX5 | thioredoxin H-type 5 | chr1:17075264-17076256 REVERSE LENGTH=118 |Subgenoome-Cs-G1	0.971	-0.04	1	1.73756e-07	1.153	0.21	0.861683	0.0646526	0.842	-0.25	0.8617	0.064644	0	12.242	32	4	20	2	2	118	13.2	5.54	2.86	0	7.62	7	32	32	1	9	10	1	4	4	1	93.2	110.7	96	21.75	16.12	37.08	5	5	6
Csa17g070970.1	AT1G44575	AT1G44575 |NPQ4, PSBS | Chlorophyll A-B binding family protein | chr1:16871768-16873194 FORWARD LENGTH=265 |Subgenoome-Cs-G1	0.313	-1.67	0.000266509	3.57429	0.694	-0.53	0.59069	0.228641	0.451	-1.15	0.00766738	2.11535	0	33.466	28	7	75	0	7	496	52.4	9.45	60.85	350	77.93	16	23	28	20	25	30	5	6	7	0	46.8	103.7	149.4	16.79	12.57	42.9	5	5	6
Csa17g070860.1	AT1G44170	AT1G44170 |ALDH3H1, ALDH4 | aldehyde dehydrogenase 3H1 | chr1:16796564-16800031 REVERSE LENGTH=484 |Subgenoome-Cs-G1	1.32	0.4	0.00211577	2.67453	1.023	0.03	0.960942	0.0173027	1.29	0.37	0.0209762	1.67827	0	45.439	25	10	63	2	2	485	53.3	8.09	34.51	154	68.08	15	25	25	13	24	26	6	10	10	4	118.4	91.8	89.7	13.33	8.31	7.78	5	5	6
Csa17g070720.1	AT1G43900	AT1G43900 | Protein phosphatase 2C family protein | chr1:16654045-16655810 FORWARD LENGTH=371 |Subgenoome-Cs-G1													0	5.962	5	2	12	0	1	378	41.3	6.13	9.22	43	11.51	0	3	5	4	3	5	1	1	2	0
Csa17g069370.1	AT1G43170	AT1G43170 |ARP1, emb2207, RPL3A, RP1 | ribosomal protein 1 | chr1:16266992-16268631 FORWARD LENGTH=389 |Subgenoome-Cs-G1													0	127.114	54	25	300	1	1	389	44.6	10.15	200.12	581	266.03	36	42	50	71	102	127	17	21	24	0
Csa17g069260.1	AT1G42960	AT1G42960 | expressed protein localized to the inner membrane of the chloroplast. | chr1:16125863-16127080 FORWARD LENGTH=168 |Subgenoome-Cs-G1	0.503	-0.99	0.00361559	2.44182	0.598	-0.74	0.0576504	1.2392	0.841	-0.25	0.770338	0.113319	0	31.598	34	6	72	0	6	157	16.7	7.97	73.23	354	65.26	29	34	34	24	24	24	5	5	5	0	71.8	85.4	142.8	12.73	8.66	26.8	5	5	6
Csa17g069230.1	AT1G42480	AT1G42480 | unknown protein; FUNCTIONS IN: molecular_function unknown; INVOLVED IN: biological_process unknown; LOCATED IN: endomembrane system; EXPRESSED IN: 24 plant structures; EXPRESSED DURING: 13 growth stages; CONTAINS InterPro DOMAIN/s: Protein of unknown function DUF3456 (InterPro:IPR021852); Has 177 Blast hits to 177 proteins in 59 species: Archae - 0; Bacteria - 0; Metazoa - 140; Fungi …	1.001	0	0.929561	0.0317223	0.95	-0.07	0.835166	0.0782271	1.054	0.08	0.558205	0.253206	0	13.889	22	4	16	0	4	184	20.7	5.01	8.62	27	21.09	16	14	19	3	4	9	3	2	3	0	101.8	96.6	101.7	12.87	8.14	6.5	5	5	6
Csa17g069120.1		Csa17g069120.1	0.58	-0.79	0.000708602	3.1496	0.832	-0.27	0.542229	0.265817	0.697	-0.52	0.0222652	1.65237	0	32.51	16	5	43	0	1	444	49.4	9.76	32.62	121	46.86	11	16	16	10	16	17	4	5	5	0	72.1	103.5	124.4	12.25	19.93	19.19	5	5	6
Csa17g065910.1	AT1G35720	AT1G35720 |ANNAT1, OXY5, ATOXY5 | annexin 1 | chr1:13225304-13226939 FORWARD LENGTH=317 |Subgenoome-Cs-G1	1.913	0.94	0.000524157	3.28054	1.181	0.24	0.467571	0.330153	1.619	0.7	0.0201463	1.6958	0	123.955	76	25	359	25	25	317	36.3	5.38	271.35	1559	357.34	63	68	76	96	119	144	20	23	25	0	140.2	86.6	73.3	35.98	10.78	11.1	5	5	6
Csa17g065800.1	AT1G35620	AT1G35620 |ATPDIL5-2, ATPDI8, PDI8, PDIL5-2 | PDI-like 5-2 | chr1:13156504-13158280 FORWARD LENGTH=440 |Subgenoome-Cs-G1	1.178	0.24	0.649154	0.187652	1.212	0.28	0.98923	0.00470274	0.972	-0.04	1	8.84277e-09	0	17.32	23	5	15	1	5	434	48.7	5.15	13.61	45	13.26	14	19	15	4	6	5	3	4	4	0	104.2	107.3	88.5	10.41	34.23	18.02	5	5	6
Csa17g064660.1	AT1G35470	AT1G35470 | SPla/RYanodine receptor (SPRY) domain-containing protein | chr1:13051636-13054922 REVERSE LENGTH=465 |Subgenoome-Cs-G1													0	8.994	11	3	8	0	3	471	52.6	6.89	3.58	27	8.83	4	6	11	1	3	4	1	2	3	0
Csa17g062220.1	AT1G34760	AT1G34760 |GRF11, GF14 OMICRON, RHS5 | general regulatory factor 11 | chr1:12744062-12745603 REVERSE LENGTH=255 |Subgenoome-Cs-G1													0	25.005	20	5	53	0	1	237	26.9	5.3	38.16	139	48.83	11	20	20	14	21	18	4	5	5	0
Csa17g061040.1		Csa17g061040.1													0.023	2.107	7	1	1	1	1	123	13.8	8.94			0			7			1			1	0
Csa17g060970.1	AT1G31440	AT1G31440 | SH3 domain-containing protein | chr1:11256150-11258479 REVERSE LENGTH=439 |Subgenoome-Cs-G1	1.139	0.19	0.253285	0.59639	1.056	0.08	0.839087	0.0761932	1.078	0.11	0.920956	0.0357613	0	96.006	42	21	130	4	4	438	49.2	6.55	109.08	529	129.33	39	39	42	37	44	49	16	18	21	9	106.9	99.2	93.9	9.13	5.04	9.2	5	5	6
Csa17g060860.1	AT1G31340	AT1G31340 |RUB1, NEDD8, ATRUB1 | related to ubiquitin 1 | chr1:11218076-11219417 REVERSE LENGTH=156 |Subgenoome-Cs-G1	1.359	0.44	0.000216422	3.6647	1.182	0.24	0.103806	0.983779	1.15	0.2	0.0454347	1.34261	0	42.417	46	8	283	0	8	156	17.3	6.06	156.62	617	276.79	40	46	46	57	85	141	7	8	8	0	115.1	100.1	84.7	9.21	5.69	8.56	5	5	6
Csa17g059730.1	AT1G34430	AT1G34430 |EMB3003 | 2-oxoacid dehydrogenases acyltransferase family protein | chr1:12588027-12590084 REVERSE LENGTH=465 |Subgenoome-Cs-G1	0.75	-0.41	0.204234	0.689872	0.84	-0.25	0.72974	0.136832	0.894	-0.16	0.938168	0.0277194	0	103.35	46	17	223	2	2	441	45.6	7.99	208.56	876	244.73	43	43	40	67	74	82	15	15	16	0	86.9	97.3	115.8	17.27	22.8	23.49	5	5	6
Csa17g059540.1	AT1G34220	AT1G34220 | Regulator of Vps4 activity in the MVB pathway protein | chr1:12463102-12465911 REVERSE LENGTH=649 |Subgenoome-Cs-G1	1.04	0.06	0.951305	0.0216803	0.988	-0.02	0.832094	0.0798274	1.053	0.07	0.585354	0.232581	0	7.87	5	3	4	0	3	655	72.8	5.12	3.25	0	5.03	2	1	4	1	1	2	1	1	2	0	103	97.9	99.1	16.24	27.07	20.26	5	5	6
Csa17g059380.1	AT1G34130	AT1G34130 |STT3B | staurosporin and temperature sensitive 3-like b | chr1:12430000-12432985 FORWARD LENGTH=735 |Subgenoome-Cs-G1													0	14.541	7	5	17	1	5	755	85	8.81	11.97	33	17.58	6	5	7	5	5	7	4	4	5	0
Csa17g055850.1	AT1G33490	AT1G33490 | unknown protein; CONTAINS InterPro DOMAIN/s: Protein of unknown function DUF2062 (InterPro:IPR018639); BEST Arabidopsis thaliana protein match is: unknown protein (TAIR:AT4G10140.1); Has 88 Blast hits to 88 proteins in 29 species: Archae - 0; Bacteria - 28; Metazoa - 0; Fungi - 0; Plants - 54; Viruses - 0; Other Eukaryotes - 6 (source: NCBI BLink). | chr1:12150941-12152276 REVERSE LEN…													0.007	2.704	4	1	2	0	1	217	23.5	9.69		0	0		4	4		1	1		1	1	0
Csa17g055810.1	AT1G33440	AT1G33440 | Major facilitator superfamily protein | chr1:12127712-12130327 REVERSE LENGTH=601 |Subgenoome-Cs-G1													0.013	2.355	1	1	3	0	1	599	66.5	8.47		0	1.9		1	1		2	1		1	1	0
Csa17g055680.1		Csa17g055680.1	1.368	0.45	0.00565902	2.24726	1.021	0.03	1	1.31263e-08	1.34	0.42	0.0214448	1.66868	0	27.111	34	7	26	1	5	191	22	6.25	14.51	88	24.03	17	28	28	5	10	11	3	6	6	1	121.1	90.4	88.5	21.99	10.28	12.3	5	5	6
Csa17g055660.1	AT1G33330	AT1G33330 | Class I peptide chain release factor | chr1:12084968-12086238 FORWARD LENGTH=257 |Subgenoome-Cs-G1	0.913	-0.13	0.323117	0.49064	1.185	0.24	0.794583	0.0998609	0.771	-0.38	0.12648	0.897979	0	9.185	8	3	10	0	3	353	38.3	10.4	7.67	51	8.26	6	8	6	3	4	3	2	3	2	0	88.4	114.7	96.8	20.58	16.7	30.44	5	5	6
Csa17g055640.1	AT1G33320	AT1G33320 | Pyridoxal phosphate (PLP)-dependent transferases superfamily protein | chr1:12081009-12083462 FORWARD LENGTH=412 |Subgenoome-Cs-G1													0	49.239	30	11	79	0	2	392	43.3	8.34	49.78	84	77.38	26	28	30	18	27	34	9	10	11	0
Csa17g055360.1	AT1G32990	AT1G32990 |PRPL11 | plastid ribosomal protein l11 | chr1:11955827-11957139 FORWARD LENGTH=222 |Subgenoome-Cs-G1	1.068	0.09	0.981168	0.0082566	1.181	0.24	0.124925	0.903349	0.904	-0.15	0.217394	0.662753	0	34.137	43	7	45	7	7	222	23.1	9.66	44.13	190	56.65	20	30	43	13	15	17	3	5	7	0	98.6	109.1	92.4	6.69	6.72	8.85	5	5	6
Csa17g054240.1		Csa17g054240.1													0	11.254	20	2	12	1	1	181	20.7	4.63	11.96	84	18.5	20	20	20	3	4	5	2	2	2	0
Csa17g054190.1	AT1G32790	AT1G32790 |CID11 | CTC-interacting domain 11 | chr1:11875174-11877188 REVERSE LENGTH=358 |Subgenoome-Cs-G1	1.215	0.28	0.0146105	1.83534	1.075	0.1	1	1.31263e-08	1.13	0.18	0.0857101	1.06697	0	19.772	15	4	16	1	1	358	38.8	7.12	17.52	159	14.04	8	12	15	5	5	6	2	3	4	0	110.8	98.1	91.2	8.37	7.67	7.47	5	5	6
Csa17g053080.1		Csa17g053080.1													0.035	1.902	3	1	2	1	1	209	22.5	5.44		0	1.89		3	3		1	1		1	1	0
Csa17g051820.1	AT1G32400	AT1G32400 |TOM2A | tobamovirus multiplication 2A | chr1:11689393-11690873 REVERSE LENGTH=280 |Subgenoome-Cs-G1	0.838	-0.25	0.842251	0.0745583	0.879	-0.19	0.960942	0.0173027	0.954	-0.07	1	8.84277e-09	0	11.241	17	3	12	1	1	281	31.6	5.47	10.59	19	8.1	11	11	17	4	3	5	2	2	3	1	92.6	97.1	110.4	4.54	24.1	24.61	5	5	6
Csa17g051640.1		Csa17g051640.1													0	26.535	23	5	25	2	2	268	29.7	5.53	23.84	115	25.9	23	23	23	8	8	9	5	5	5	0
Csa17g050430.1		Csa17g050430.1	0.547	-0.87	0.0707895	1.15003	0.755	-0.41	0.833585	0.0790499	0.725	-0.46	0.499308	0.301631	0	24.337	21	6	41	0	3	318	35.7	5.99	33.15	100	43.04	16	16	21	13	13	15	5	5	6	0	71.3	98.4	130.3	30.32	14.51	31.49	5	5	6
Csa17g050240.1	AT1G31970	AT1G31970 |STRS1 | DEA(D/H)-box RNA helicase family protein | chr1:11479921-11482707 FORWARD LENGTH=537 |Subgenoome-Cs-G1	1.129	0.17	0.178659	0.747974	1.218	0.29	0.0823926	1.08411	0.927	-0.11	0.881873	0.0545941	0	33.269	25	11	34	1	2	544	60.5	8.72	28.28	85	30.73	16	16	17	10	11	13	6	8	9	3	101.2	109.2	89.6	12.26	9.42	7.39	5	5	6
Csa17g050140.1	AT1G31870	AT1G31870 | unknown protein; FUNCTIONS IN: molecular_function unknown; INVOLVED IN: biological_process unknown; LOCATED IN: cytosol, nucleus; EXPRESSED IN: 25 plant structures; EXPRESSED DURING: 15 growth stages; CONTAINS InterPro DOMAIN/s: Protein of unknown function DUF2050, pre-mRNA-splicing factor (InterPro:IPR018609); Has 13303 Blast hits to 9618 proteins in 489 species: Archae - 8; Bacteria…	0.862	-0.21	0.300144	0.52267	0.903	-0.15	0.572801	0.241997	0.954	-0.07	1	8.84277e-09	0.004	3.377	2	1	4	0	1	561	64.3	9.8	5.7	18	3.74	2	2	2	2	1	1	1	1	1	0	93.5	98	108.5	25.5	23.45	13.94	5	5	6
Csa17g050060.1	AT1G31817	AT1G31817 |NFD3 | Ribosomal L18p/L5e family protein | chr1:11414932-11416356 REVERSE LENGTH=314 |Subgenoome-Cs-G1													0	9.163	10	3	9	1	1	310	33.8	10.83	7.93	19	4.93	7	6	10	3	3	3	2	2	3	0
Csa17g049950.1	AT1G31730	AT1G31730 | Adaptin family protein | chr1:11359907-11363916 FORWARD LENGTH=938 |Subgenoome-Cs-G1	0.99	-0.01	1	1.73756e-07	0.889	-0.17	0.923858	0.0343947	1.113	0.15	1	8.84277e-09	0	63.787	19	17	76	0	17	937	103.6	5.57	54.81	155	74.58	13	15	17	19	26	31	12	14	16	0	103.2	92.7	104.2	15.8	5.38	16.41	5	5	6
Csa17g049920.1	AT1G31690	AT1G31690 | Copper amine oxidase family protein | chr1:11343980-11347767 FORWARD LENGTH=677 |Subgenoome-Cs-G1													0	6.938	5	2	4	1	2	676	76.6	7.91		22	5.37		5	5		2	2		2	2	0
Csa17g048840.1	AT1G31280	AT1G31280 |AGO2 | Argonaute family protein | chr1:11181777-11185112 FORWARD LENGTH=1014 |Subgenoome-Cs-G1	2.661	1.41	0.00106278	2.97356	1.806	0.85	0.163894	0.785437	1.473	0.56	0.134429	0.871508	0	25.842	9	7	30	1	2	1119	124.3	9.26	21.21	81	36.92	6	9	9	7	11	12	4	7	7	0	146	99.1	54.9	10.87	12	48.92	5	5	6
Csa17g047390.1	AT1G30910	AT1G30910 | Molybdenum cofactor sulfurase family protein | chr1:11000912-11002801 FORWARD LENGTH=318 |Subgenoome-Cs-G1	1.488	0.57	7.14988e-05	4.1457	1.34	0.42	0.00304034	2.51708	1.11	0.15	0.461786	0.335559	0	9.687	7	2	16	0	2	331	36.6	6.9	14.86	46	16.23	3	3	7	5	5	6	1	1	2	0	116.6	105	78.4	7.98	6.23	10.16	5	5	6
Csa17g046090.1		Csa17g046090.1	0.764	-0.39	0.0125426	1.90161	0.903	-0.15	0.472295	0.325787	0.846	-0.24	0.32032	0.494415	0	43.535	22	12	79	1	7	563	63.9	9.36	61.38	296	90.71	18	22	22	21	27	31	10	12	12	1	85.9	101.6	112.5	12.28	10.38	10.5	5	5	6
Csa17g045980.1	AT1G30630	AT1G30630 | Coatomer epsilon subunit | chr1:10858546-10860173 REVERSE LENGTH=292 |Subgenoome-Cs-G1													0	38.885	48	9	56	3	3	292	32.6	5.57	45.35	224	69.13	24	44	48	12	21	23	4	8	9	0
Csa17g045950.1	AT1G30600	AT1G30600 | Subtilase family protein | chr1:10841341-10844906 REVERSE LENGTH=832 |Subgenoome-Cs-G1	0.967	-0.05	0.540525	0.267184	1.039	0.06	1	1.31263e-08	0.931	-0.1	0.929254	0.0318654	0	12.655	5	5	25	0	5	834	88.6	8.41	10.57	69	19.55	3	3	5	5	10	10	3	4	5	0	96.5	103.7	99.8	14.57	12.59	16.3	5	5	6
Csa17g045930.1	AT1G30580	AT1G30580 | GTP binding | chr1:10831953-10835454 REVERSE LENGTH=394 |Subgenoome-Cs-G1	1.15	0.2	0.677862	0.168859	0.941	-0.09	0.940888	0.0264619	1.222	0.29	0.414392	0.382589	0	142.06	68	28	269	1	1	394	44.5	6.81	266.72	1164	308.63	60	64	68	79	90	100	22	26	28	0	111.6	91.4	97	9.53	7.17	26.35	5	5	6
Csa17g043700.1	AT1G30510	AT1G30510 |ATRFNR2, RFNR2 | root FNR 2 | chr1:10807150-10808984 REVERSE LENGTH=381 |Subgenoome-Cs-G1	0.677	-0.56	0.000210188	3.67739	0.833	-0.26	0.263786	0.578748	0.813	-0.3	0.0161547	1.7917	0	31.871	24	11	37	0	6	382	42.8	8.75	20.86	125	35.04	9	19	24	7	13	17	3	8	11	0	80.9	99.5	119.5	8.97	9.13	10.35	5	5	6
Csa17g043690.1	AT1G30500	AT1G30500 |NF-YA7 | nuclear factor Y, subunit A7 | chr1:10804736-10805896 REVERSE LENGTH=186 |Subgenoome-Cs-G1													0.006	2.733	5	1	2	0	1	190	21.2	9.01			0			5			2			1	0
Csa17g043640.1	AT1G30470	AT1G30470 | SIT4 phosphatase-associated family protein | chr1:10779423-10786415 FORWARD LENGTH=811 |Subgenoome-Cs-G1	0.969	-0.05	0.957781	0.0187339	0.971	-0.04	0.948715	0.0228641	0.997	0	1	8.84277e-09	0	15.528	6	4	13	0	1	806	89.2	4.6	8.7	35	14.04	5	6	6	3	5	5	3	4	4	0	98.8	99.1	102	16.45	12.66	15.06	5	5	6
Csa17g043550.1		Csa17g043550.1													0.002	4.032	1	1	3	0	1	1148	127.9	7.72	3.46	34	3.49	1	1	1	1	1	1	1	1	1	0
Csa17g043480.1	AT1G50110	AT1G50110 | D-aminoacid aminotransferase-like PLP-dependent enzymes superfamily protein | chr1:18558203-18560219 REVERSE LENGTH=356 |Subgenoome-Cs-G1	0.72	-0.47	0.017322	1.7614	0.92	-0.12	1	1.31263e-08	0.782	-0.35	0.064182	1.19259	0	34.902	32	11	55	2	4	359	39.3	6.55	35.55	142	48.74	24	23	25	13	18	24	7	9	10	3	81.8	104.6	113.6	4.57	16.74	17.87	5	5	6
Csa17g043240.1	AT1G30270	AT1G30270 |CIPK23, SnRK3.23, ATCIPK23, LKS1 | CBL-interacting protein kinase 23 | chr1:10655270-10658524 FORWARD LENGTH=482 |Subgenoome-Cs-G1	1.197	0.26	0.241846	0.616462	1.185	0.24	0.461412	0.335911	1.01	0.01	1	8.84277e-09	0	9.521	3	2	7	0	2	1205	133.2	7.55	8.78	99	11.03	2	2	3	2	2	3	1	1	2	0	106.2	105.1	88.7	11.95	14.79	12.02	5	5	6
Csa17g043020.1	AT1G30070	AT1G30070 | SGS domain-containing protein | chr1:10546794-10548072 REVERSE LENGTH=222 |Subgenoome-Cs-G1	0.948	-0.08	1	1.73756e-07	1.025	0.04	0.932432	0.030383	0.925	-0.11	0.800109	0.0968507	0	34.102	23	6	68	1	1	222	24.9	8.29	43.14	127	67.91	18	23	23	16	26	26	5	6	6	0	95.7	103.4	100.9	19.06	16.69	28.95	5	5	6
Csa17g042960.1	AT1G29990	AT1G29990 |PFD6 | prefoldin 6 | chr1:10507666-10508821 FORWARD LENGTH=129 |Subgenoome-Cs-G1	1.188	0.25	0.00865246	2.06286	1.22	0.29	0.0244451	1.61181	0.974	-0.04	1	8.84277e-09	0	61.121	46	10	77	0	1	165	18.9	9.64	74.36	237	77.5	46	46	46	26	23	28	10	10	10	9	104.6	107.4	88	10.57	7.34	5.75	5	5	6
Csa17g042850.1	AT1G29920	AT1G29920 |CAB2, AB165, LHCB1.1 | chlorophyll A/B-binding protein 2 | chr1:10475089-10475892 REVERSE LENGTH=267 |Subgenoome-Cs-G1	0.37	-1.44	0.0029216	2.53438	1.179	0.24	1	1.31263e-08	0.314	-1.67	0.00774448	2.11101	0	52.283	39	6	92	0	1	495	52.8	6.15	154.22	393	58.11	39	24	17	45	25	22	6	5	4	2	43.5	138.8	117.7	39.36	20.42	54.18	5	5	6
Csa17g042830.1	AT1G29900	AT1G29900 |CARB | carbamoyl phosphate synthetase B | chr1:10468164-10471976 FORWARD LENGTH=1187 |Subgenoome-Cs-G1	0.921	-0.12	0.785626	0.104784	0.99	-0.01	1	1.31263e-08	0.93	-0.1	0.595537	0.225091	0	87.411	18	18	121	1	1	1188	130	5.77	91.75	291	129.79	18	18	18	33	39	49	16	18	18	0	94.9	102	103.1	5.76	10.82	14.34	5	5	6
Csa17g042790.1	AT1G29850	AT1G29850 | double-stranded DNA-binding family protein | chr1:10447866-10449630 FORWARD LENGTH=129 |Subgenoome-Cs-G1	1.41	0.5	0.000539705	3.26784	1.249	0.32	0.0254903	1.59362	1.129	0.18	0.414392	0.382589	0	30.583	38	5	42	2	2	130	14.9	9.23	41.34	104	45.27	38	38	38	15	11	16	5	5	5	2	115.6	102.4	82	10.81	7.15	5.06	5	5	6
Csa17g042780.1	AT1G29840	AT1G29840 | alpha/beta-Hydrolases superfamily protein | chr1:10445735-10447422 REVERSE LENGTH=263 |Subgenoome-Cs-G1	1.459	0.54	4.01056e-05	4.3968	1.367	0.45	0.00100669	2.9971	1.067	0.09	0.747363	0.126468	0	30.756	20	8	29	2	3	524	58.5	5.85	19.58	48	28.59	15	20	20	7	10	12	5	8	8	2	114.4	107.2	78.4	1.51	10.65	9.22	5	5	6
Csa17g042770.1	AT1G29830	AT1G29830 | Magnesium transporter CorA-like family protein | chr1:10442181-10445129 FORWARD LENGTH=533 |Subgenoome-Cs-G1													0.001	4.77	4	2	3	0	1	537	60.8	6.49	2.8	0	2.93	2	2	2	1	1	1	1	1	1	0
Csa17g042760.1	AT1G29810	AT1G29810 | Transcriptional coactivator/pterin dehydratase | chr1:10435606-10437406 REVERSE LENGTH=187 |Subgenoome-Cs-G1	0.573	-0.8	0.000640032	3.1938	0.78	-0.36	0.15384	0.812929	0.736	-0.44	0.0875872	1.05756	0.001	4.988	10	1	6	1	1	142	15.8	7.02	5.21	28	5.25	10	10	10	2	2	2	1	1	1	0	73.1	99.4	127.5	22.82	20.63	12.46	5	5	6
Csa17g042560.1		Csa17g042560.1	0.217	-2.2	5.354e-06	5.27132	0.577	-0.79	0.0386323	1.41305	0.376	-1.41	0.00142114	2.84736	0	8.03	9	2	9	0	2	408	44.6	7.91	7.7	52	9.52	5	9	9	2	3	4	1	2	2	0	36.3	96.5	167.2	20.59	24.07	31.93	5	5	6
Csa17g042540.1	AT1G29690	AT1G29690 |CAD1 | MAC/Perforin domain-containing protein | chr1:10379310-10381861 REVERSE LENGTH=561 |Subgenoome-Cs-G1													0.004	3.297	2	1	4	0	1	565	63	8	2.44	16	3.91	2	2	2	1	1	2	1	1	1	0
Csa17g042310.1		Csa17g042310.1													0.001	4.801	1	1	3	0	1	912	102.6	5.1	2.84	0	4.16	1	1	1	1	1	1	1	1	1	0
Csa17g042220.1	AT1G29400	AT1G29400 |AML5, ML5 | MEI2-like protein 5 | chr1:10290393-10293696 REVERSE LENGTH=800 |Subgenoome-Cs-G1													0.003	3.877	1	1	6	0	1	891	98.5	7.14	4.81	51	5.96	1	1	1	2	2	2	1	1	1	0
Csa17g042170.1	AT1G29370	AT1G29370 | Kinase-related protein of unknown function (DUF1296) | chr1:10278080-10283024 REVERSE LENGTH=831 |Subgenoome-Cs-G1	1.171	0.23	0.306787	0.513164	1.12	0.16	0.481444	0.317454	1.046	0.06	1	8.84277e-09	0	60.148	20	13	73	4	6	844	92.5	5.58	59.14	238	64.99	18	15	16	20	23	30	10	11	12	3	106.8	102.1	91.1	12.93	4.41	9.83	5	5	6
Csa17g042140.1	AT1G29320	AT1G29320 | Transducin/WD40 repeat-like superfamily protein | chr1:10255355-10258238 FORWARD LENGTH=468 |Subgenoome-Cs-G1													0.006	2.839	2	1	4	0	1	501	56.1	7.28		31	5.65		2	2		1	3		1	1	0
Csa17g041870.1	AT1G29150	AT1G29150 |ATS9, RPN6 | non-ATPase subunit 9 | chr1:10181240-10182499 FORWARD LENGTH=419 |Subgenoome-Cs-G1	2.482	1.31	0.000218542	3.66046	1.333	0.41	0.976456	0.0103474	1.862	0.9	0.00233091	2.63247	0	145.546	79	25	259	0	2	515	57.3	6.04	234.59	1052	252.19	53	79	70	70	92	97	16	25	22	0	154.6	83.1	62.3	3.5	30.71	14.23	5	5	6
Csa17g040760.1	AT1G29041	AT1G29041 | unknown protein; FUNCTIONS IN: molecular_function unknown; INVOLVED IN: biological_process unknown; LOCATED IN: cellular_component unknown; Has 4 Blast hits to 4 proteins in 2 species: Archae - 0; Bacteria - 0; Metazoa - 2; Fungi - 0; Plants - 2; Viruses - 0; Other Eukaryotes - 0 (source: NCBI BLink). | chr1:10135451-10135987 FORWARD LENGTH=178 |Subgenoome-Cs-G1													0	7.54	10	2	6	0	2	400	43.4	5.12	6.04	30	3.74	3	3	10	2	2	2	1	1	2	0
Csa17g039510.1		Csa17g039510.1													0	18.819	27	5	27	2	2	304	33.5	5.31	30.02	154	28.14	25	15	15	10	8	9	4	4	4	0
Csa17g039360.1		Csa17g039360.1													0	11.353	17	2	9	1	2	227	24.4	6.79	10.24	95	14.18	12	17	17	2	4	3	1	2	2	0
Csa17g039210.1	AT1G28350	AT1G28350 | Nucleotidylyl transferase superfamily protein | chr1:9944483-9949577 FORWARD LENGTH=748 |Subgenoome-Cs-G1	1.503	0.59	1.2634e-05	4.89846	1.245	0.32	0.0180766	1.74288	1.207	0.27	0.00871506	2.05973	0	88.098	27	16	138	1	1	750	84.8	6.35	140.34	604	165.73	24	27	27	44	45	49	14	16	16	11	120.3	99.6	80.1	12.01	4.31	6.01	5	5	6
Csa17g039060.2		Csa17g039060.2	0.914	-0.13	0.194581	0.710899	1.057	0.08	0.779961	0.107927	0.865	-0.21	0.0728902	1.13733	0	64.091	61	12	98	0	12	256	27.8	6.54	86.26	162	74.1	57	46	46	31	27	40	10	11	11	0	92.3	106.7	101	5.66	3.47	10.85	5	5	6
Csa17g037570.1	AT1G27760	AT1G27760 |SAT32, ATSAT32 | interferon-related developmental regulator family protein / IFRD protein family | chr1:9668895-9671322 FORWARD LENGTH=437 |Subgenoome-Cs-G1													0	10.23	12	4	7	0	4	692	76.1	7.01		0	8.84		7	12		3	4		3	4	0
Csa17g037560.1	AT1G27752	AT1G27752 | Ubiquitin system component Cue protein | chr1:9662250-9667318 FORWARD LENGTH=873 |Subgenoome-Cs-G1	1.175	0.23	0.157975	0.801412	0.894	-0.16	1	1.31263e-08	1.314	0.39	0.12351	0.9083	0	5.428	2	2	6	0	2	932	102.4	6.34		23	2.76		2	2		3	3		2	2	0	114.9	87.4	97.7	13.73	13.23	12.41	5	5	6
Csa17g037430.1	AT1G27680	AT1G27680 |APL2 | ADPGLC-PPase large subunit | chr1:9631630-9634450 FORWARD LENGTH=518 |Subgenoome-Cs-G1	1.264	0.34	0.0625212	1.20397	1.028	0.04	0.956869	0.0191473	1.23	0.3	0.34864	0.457622	0	36.439	27	9	37	1	2	520	57.4	7.43	33.27	91	29.09	25	18	18	12	12	13	8	7	7	1	115.2	93.6	91.1	15.64	12.85	18.05	5	5	6
Csa17g036290.1	AT1G27530	AT1G27530 | CONTAINS InterPro DOMAIN/s: Ubiquitin-conjugating enzyme/RWD-like (InterPro:IPR016135), Ubiquitin-fold modifier-conjugating enzyme 1 (InterPro:IPR014806); Has 269 Blast hits to 269 proteins in 110 species: Archae - 0; Bacteria - 0; Metazoa - 175; Fungi - 0; Plants - 42; Viruses - 0; Other Eukaryotes - 52 (source: NCBI BLink). | chr1:9562761-9563887 REVERSE LENGTH=174 |Subgenoome-Cs-G1	1.142	0.19	0.162222	0.78989	0.945	-0.08	1	1.31263e-08	1.208	0.27	0.132886	0.876522	0	14.895	39	5	17	1	1	174	19.7	7.81	5.24	40	15.01	22	39	39	2	6	9	2	5	5	0	111	91.9	97.2	6.48	17.04	7.06	5	5	6
Csa17g036280.1		Csa17g036280.1													0.036	1.891	3	1	3	0	1	380	43.6	6.7		0	1.81		3	3		1	2		1	1	0
Csa17g036180.1	AT1G27461	AT1G27461 | unknown protein; Has 30201 Blast hits to 17322 proteins in 780 species: Archae - 12; Bacteria - 1396; Metazoa - 17338; Fungi - 3422; Plants - 5037; Viruses - 0; Other Eukaryotes - 2996 (source: NCBI BLink). | chr1:9537948-9539012 REVERSE LENGTH=354 |Subgenoome-Cs-G1													0	6.616	6	1	6	1	1	372	41.3	8.92	6.54	38	8.09	6	6	6	2	2	2	1	1	1	0
Csa17g036160.1	AT1G27450	AT1G27450 |APT1, ATAPT1 | adenine phosphoribosyl transferase 1 | chr1:9532042-9533807 FORWARD LENGTH=243 |Subgenoome-Cs-G1	1.546	0.63	8.93757e-05	4.04878	1.434	0.52	0.00433509	2.363	1.078	0.11	0.397854	0.400276	0	41.857	39	7	67	0	7	246	26.5	8	87.38	343	87.35	39	39	39	24	20	23	6	6	7	0	116.5	108.1	75.4	11.11	8.49	12	5	5	6
Csa17g036140.1	AT1G27430	AT1G27430 | GYF domain-containing protein | chr1:9521045-9526928 REVERSE LENGTH=1492 |Subgenoome-Cs-G1													0	76.835	19	19	84	5	5	1325	145.5	5.68	50.16	253	73.76	15	17	18	20	26	38	13	16	18	0
Csa17g036100.1	AT1G27390	AT1G27390 |TOM20-2 | translocase outer membrane 20-2 | chr1:9513469-9514912 REVERSE LENGTH=210 |Subgenoome-Cs-G1	1.505	0.59	0.00398296	2.39979	1.31	0.39	0.213076	0.671465	1.149	0.2	0.310686	0.507678	0	20.098	39	6	30	3	3	209	22.8	5.26	11.63	57	24.76	26	39	39	4	12	14	4	6	6	3	118.3	103	78.6	12.14	10.81	16.64	5	5	6
Csa17g036010.1	AT1G27310	AT1G27310 |NTF2A | nuclear transport factor 2A | chr1:9484615-9485790 REVERSE LENGTH=122 |Subgenoome-Cs-G1	1.077	0.11	0.0386517	1.41283	1.01	0.01	0.539041	0.268378	1.066	0.09	0.580186	0.236433	0	9.804	16	2	23	0	1	122	13.5	6.51	14.38	74	20.7	16	16	16	5	9	9	2	2	2	0	104.7	98.1	97.2	8.54	3.77	14.59	5	5	6
Csa17g035910.1	AT1G24300	AT1G24300 | GYF domain-containing protein | chr1:8614515-8620420 REVERSE LENGTH=1495 |Subgenoome-Cs-G1													0	73.171	15	16	75	1	2	1354	148.5	5.86	55.81	270	72.47	11	12	13	19	23	33	11	12	14	0
Csa17g035810.1	AT1G24360	AT1G24360 | NAD(P)-binding Rossmann-fold superfamily protein | chr1:8640820-8643283 FORWARD LENGTH=319 |Subgenoome-Cs-G1	0.538	-0.89	0.000223959	3.64983	0.742	-0.43	0.0935296	1.02905	0.726	-0.46	0.052827	1.27714	0	95.901	52	14	157	6	6	320	33.9	8.94	184.51	739	162.09	52	47	47	55	48	54	14	13	13	0	70.8	97.6	131.6	17.9	17.16	10.09	5	5	6
Csa17g035740.1	AT1G24450	AT1G24450 |NFD2 | Ribonuclease III family protein | chr1:8664201-8665077 FORWARD LENGTH=191 |Subgenoome-Cs-G1	0.302	-1.73	2.55232e-09	8.59306	0.564	-0.83	1.78676e-05	4.74793	0.536	-0.9	4.01754e-06	5.39604	0	17.416	25	3	19	3	3	189	20.4	9.25	20.01	97	21.86	16	25	25	6	7	6	2	3	3	0	48.6	90.7	160.7	3.3	8.66	9.07	5	5	6
Csa17g035730.1	AT1G24460	AT1G24460 | unknown protein; FUNCTIONS IN: molecular_function unknown; INVOLVED IN: biological_process unknown; LOCATED IN: cellular_component unknown; EXPRESSED IN: 23 plant structures; EXPRESSED DURING: 14 growth stages; BEST Arabidopsis thaliana protein match is: unknown protein (TAIR:AT4G31570.1); Has 181008 Blast hits to 85359 proteins in 3551 species: Archae - 3290; Bacteria - 48304; Metazo…	0.668	-0.58	0.0115853	1.93609	0.802	-0.32	0.728952	0.137301	0.833	-0.26	0.165523	0.781143	0	75.507	15	21	80	2	5	1766	196.9	4.64	58.99	199	77.62	9	13	15	20	27	33	12	18	20	6	81.1	97.4	121.4	12.85	20.95	9.29	5	5	6
Csa17g035640.1	AT1G24490	AT1G24490 |ALB4, ARTEMIS | OxaA/YidC-like membrane insertion protein | chr1:8682364-8684966 FORWARD LENGTH=499 |Subgenoome-Cs-G1	0.899	-0.15	0.981944	0.00791327	0.753	-0.41	1	1.31263e-08	1.195	0.26	1	8.84277e-09	0	6.627	5	3	10	0	3	509	55.7	6.83	6.09	25	7.68	5	3	5	3	2	5	3	2	3	0	101.7	85.1	113.1	18.93	25.59	32.39	5	5	6
Csa17g035630.1	AT1G24510	AT1G24510 | TCP-1/cpn60 chaperonin family protein | chr1:8685504-8688101 REVERSE LENGTH=535 |Subgenoome-Cs-G1	1.426	0.51	0.000107569	3.96831	1.219	0.29	0.0276324	1.55858	1.17	0.23	0.0785083	1.10508	0	195.534	58	27	381	0	27	577	64.4	6.38	433.31	1686	413.05	49	53	53	126	118	137	23	25	25	0	117.4	100.3	82.3	9.11	3.22	8.01	5	5	6
Csa17g035380.1	AT1G25155	AT1G25155 | Glutamine amidotransferase type 1 family protein | chr1:8823052-8824821 REVERSE LENGTH=222 |Subgenoome-Cs-G1	0.857	-0.22	0.468665	0.329138	0.921	-0.12	0.608358	0.215841	0.93	-0.1	1	8.84277e-09	0	11.556	12	3	11	0	3	317	35.2	8.94	4.96	27	10.18	6	12	12	2	5	4	2	3	3	0	92.5	99.5	108	13.09	19.03	7.16	5	5	6
Csa17g035320.1	AT1G25270	AT1G25270 | nodulin MtN21 /EamA-like transporter family protein | chr1:8857726-8859909 FORWARD LENGTH=355 |Subgenoome-Cs-G1													0.035	1.906	3	1	3	0	1	371	39.9	9.06	2.66	0		3	3		1	2		1	1		0
Csa17g035270.1	AT1G25290	AT1G25290 |ATRBL10, RBL10 | RHOMBOID-like protein 10 | chr1:8867157-8868945 FORWARD LENGTH=343 |Subgenoome-Cs-G1	0.81	-0.3	0.204234	0.689873	0.895	-0.16	0.910239	0.0408444	0.905	-0.14	0.788118	0.103409	0	6.33	3	1	21	0	1	480	51.7	10.07	30.57	159	27.88	3	3	3	8	6	7	1	1	1	0	89.9	99.2	110.9	21.88	7.13	21.28	5	5	6
Csa17g035170.1	AT1G25350	AT1G25350 |OVA9 | glutamine-tRNA ligase, putative / glutaminyl-tRNA synthetase, putative / GlnRS, putative | chr1:8889280-8894205 REVERSE LENGTH=795 |Subgenoome-Cs-G1	1.161	0.22	0.11433	0.941841	0.976	-0.04	1	1.31263e-08	1.19	0.25	0.312163	0.505618	0	93.274	35	25	119	0	5	795	91.2	6.44	97.12	374	132.37	21	30	32	28	42	49	12	22	23	8	111.1	93.3	95.6	16.67	10.56	9.21	5	5	6
Csa17g035080.1		Csa17g035080.1	1.363	0.45	0.19308	0.714264	1.14	0.19	0.498894	0.301991	1.195	0.26	1	8.84277e-09	0	25.449	25	6	20	0	6	345	38.3	6.8	12.32	36	23.9	16	22	25	4	6	10	3	5	6	0	116.7	97.6	85.6	21.99	5.32	21.16	5	5	6
Csa17g034980.1	AT1G25490	AT1G25490 |RCN1, REGA, ATB BETA BETA, EER1 | ARM repeat superfamily protein | chr1:8951700-8954899 FORWARD LENGTH=588 |Subgenoome-Cs-G1	1.155	0.21	0.900133	0.0456932	0.975	-0.04	0.736399	0.132887	1.185	0.24	0.435625	0.360887	0	63.842	29	15	118	1	1	588	65.5	5.05	115.84	512	129.2	18	25	29	35	39	44	9	13	15	0	110.7	93.4	95.9	18.46	5	24.35	5	5	6
Csa17g034860.1	AT1G26090	AT1G26090 | P-loop containing nucleoside triphosphate hydrolases superfamily protein | chr1:9020509-9022619 FORWARD LENGTH=455 |Subgenoome-Cs-G1	0.838	-0.26	0.020512	1.68799	0.867	-0.21	0.175601	0.755474	0.967	-0.05	0.886962	0.0520948	0	17.734	12	5	20	0	5	445	48.8	9.09	12.28	54	17.9	11	12	12	5	7	8	4	5	5	0	92.9	96.1	110.9	12.31	9.34	5.64	5	5	6
Csa17g034840.1	AT1G26110	AT1G26110 |DCP5 | decapping 5 | chr1:9024616-9027556 REVERSE LENGTH=611 |Subgenoome-Cs-G1	1.125	0.17	0.0297562	1.52642	1.237	0.31	0.0174958	1.75707	0.909	-0.14	0.878222	0.0563956	0	38.41	20	9	55	0	1	612	64.5	7.71	42.79	167	68.65	14	18	20	13	19	23	6	8	9	4	100.4	110.4	89.2	9.21	6.46	6.33	5	5	6
Csa17g034580.1	AT1G26340	AT1G26340 |B5 #6, ATCB5-A, CB5-A | cytochrome B5 isoform A | chr1:9113992-9114755 FORWARD LENGTH=135 |Subgenoome-Cs-G1	0.877	-0.19	0.573759	0.241271	0.837	-0.26	0.51994	0.284047	1.048	0.07	1	8.84277e-09	0	13.634	22	3	17	3	3	186	21.1	5.47	12.82	58	20.82	7	22	22	4	6	7	1	3	3	0	96.9	92.5	110.5	10.49	9.48	15.37	5	5	6
Csa17g034360.1	AT1G26550	AT1G26550 | FKBP-like peptidyl-prolyl cis-trans isomerase family protein | chr1:9171800-9172716 FORWARD LENGTH=142 |Subgenoome-Cs-G1	0.921	-0.12	0.922136	0.0352052	0.983	-0.02	1	1.31263e-08	0.937	-0.09	0.869494	0.0607336	0	29.275	44	5	31	1	1	143	14.9	9.52	27.45	92	26.74	36	40	40	9	9	13	4	4	4	0	95.2	101.5	103.3	7.39	18	22.08	5	5	6
Csa17g034340.1	AT1G26570	AT1G26570 |UGD1, ATUGD1 | UDP-glucose dehydrogenase 1 | chr1:9182801-9184246 FORWARD LENGTH=481 |Subgenoome-Cs-G1	0.888	-0.17	1	1.73756e-07	0.948	-0.08	1	1.31263e-08	0.937	-0.09	1	8.84277e-09	0	46.959	25	10	79	0	7	481	52.9	6.13	60.78	270	77.77	16	25	25	21	29	29	6	10	10	0	93.9	100.3	105.8	18.22	4.89	20.02	5	5	6
Csa17g034230.1	AT1G26670	AT1G26670 |VTI12, ATVTI12, VTI1B | Vesicle transport v-SNARE family protein | chr1:9216103-9217793 FORWARD LENGTH=222 |Subgenoome-Cs-G1													0.022	2.125	3	1	6	0	1	265	30.4	9.7	3.91	24	2.45	3	3	3	2	2	2	1	1	1	0
Csa17g034210.1	AT1G26690	AT1G26690 | emp24/gp25L/p24 family/GOLD family protein | chr1:9224299-9225682 REVERSE LENGTH=214 |Subgenoome-Cs-G1													0	9.079	7	2	11	0	1	264	29.8	7.96	3.95	23	3.77	3	7	7	2	4	5	1	2	2	0
Csa17g034150.1	AT1G26740	AT1G26740 | Ribosomal L32p protein family | chr1:9245280-9246555 REVERSE LENGTH=134 |Subgenoome-Cs-G1													0.004	3.303	8	1	3	1	1	140	15.3	9.2	2.77	42	3.01	8	8	8	1	1	1	1	1	1	0
Csa17g034140.1	AT1G26750	AT1G26750 | unknown protein; Has 44 Blast hits to 44 proteins in 16 species: Archae - 0; Bacteria - 0; Metazoa - 0; Fungi - 0; Plants - 44; Viruses - 0; Other Eukaryotes - 0 (source: NCBI BLink). | chr1:9246857-9248053 FORWARD LENGTH=195 |Subgenoome-Cs-G1	0.907	-0.14	1	1.73756e-07	1.002	0	1	1.31263e-08	0.906	-0.14	1	8.84277e-09	0	19.003	32	5	24	0	1	203	23.1	9.64	15.87	82	19.23	22	27	32	6	6	12	3	4	5	0	93.6	103.3	103.1	19.92	13.67	27.78	5	5	6
Csa17g033840.1	AT1G26940	AT1G26940 | Cyclophilin-like peptidyl-prolyl cis-trans isomerase family protein | chr1:9343193-9344962 FORWARD LENGTH=226 |Subgenoome-Cs-G1	1.279	0.36	0.0131544	1.88093	1.165	0.22	0.40492	0.39263	1.098	0.13	0.397681	0.400465	0	6.868	9	3	11	0	3	266	29.7	7.2	2.02	0	6.62	3	9	9	1	5	5	1	3	3	0	111.4	101.5	87.1	7.2	9.26	11.26	5	5	6
Csa17g033660.1	AT1G27090	AT1G27090 | glycine-rich protein | chr1:9404041-9406098 REVERSE LENGTH=420 |Subgenoome-Cs-G1	0.522	-0.94	0.00168235	2.77408	0.6	-0.74	0.0464537	1.33298	0.871	-0.2	0.583661	0.233839	0	29.889	22	7	42	1	1	421	46.2	5.4	22.39	71	39.16	19	18	18	8	15	19	6	6	6	0	73.9	84.8	141.4	32.48	14.42	13.78	5	5	6
Csa17g032310.1	AT1G24100	AT1G24100 |UGT74B1 | UDP-glucosyl transferase 74B1 | chr1:8525547-8527010 REVERSE LENGTH=460 |Subgenoome-Cs-G1													0.029	2.004	2	1	2	1	1	465	52.1	5.26		0	2.05		2	2		1	1		1	1	0
Csa17g031300.1	AT1G24090	AT1G24090 | RNase H family protein | chr1:8520834-8522737 FORWARD LENGTH=353 |Subgenoome-Cs-G1													0.007	2.621	2	1	2	0	1	367	40.2	7.55			1.65			2			2			1	0
Csa17g031030.1	AT1G23900	AT1G23900 |GAMMA-ADAPTIN 1, Gamma-ADR | gamma-adaptin 1 | chr1:8441379-8447152 FORWARD LENGTH=876 |Subgenoome-Cs-G1													0	24.895	6	7	34	0	1	1379	154.8	6.96	27.57	100	31.14	6	6	6	9	12	13	7	7	7	0
Csa17g030940.1	AT1G23820	AT1G23820 |SPDS1 | spermidine synthase 1 | chr1:8420278-8422724 FORWARD LENGTH=378 |Subgenoome-Cs-G1	1.092	0.13	0.199637	0.699758	1.068	0.1	0.671716	0.172815	1.022	0.03	0.975071	0.010964	0	70.36	55	12	144	1	7	338	36.9	4.86	138.33	854	155.62	55	46	39	44	49	51	12	11	10	0	103.6	101.4	94.9	3.93	4.78	12.27	5	5	6
Csa17g030920.1		Csa17g030920.1	2.498	1.32	9.71055e-07	6.01276	1.531	0.61	0.0182101	1.73969	1.632	0.71	0.000290817	3.53638	0	55.831	25	12	97	2	5	534	58.2	6.99	85.25	443	103.27	25	25	25	29	34	34	12	12	12	4	149	91.3	59.6	6.28	17.34	7.67	5	5	6
Csa17g030870.1	AT1G23740	AT1G23740 | Oxidoreductase, zinc-binding dehydrogenase family protein | chr1:8398245-8399656 REVERSE LENGTH=386 |Subgenoome-Cs-G1	0.286	-1.81	0.000427115	3.36945	0.624	-0.68	0.337138	0.472192	0.459	-1.12	0.0248169	1.60525	0	38.783	34	9	54	0	2	324	34.5	6.4	42.08	194	68.36	27	32	34	14	17	23	6	8	9	0	45	98	157.1	23.33	28.95	32.95	5	5	6
Csa17g030470.1	AT1G23290	AT1G23290 |RPL27A, RPL27AB | Ribosomal protein L18e/L15 superfamily protein | chr1:8263007-8263447 FORWARD LENGTH=146 |Subgenoome-Cs-G1	1.121	0.16	1	1.73756e-07	0.931	-0.1	1	1.31263e-08	1.204	0.27	1	8.84277e-09	0	29.111	36	7	44	1	7	192	21.5	10.21	35.2	205	35.16	14	35	36	11	14	19	3	6	7	0	110.2	91.5	98.3	17.46	22.13	7.6	5	5	6
Csa17g030460.1	AT1G23280	AT1G23280 | MAK16 protein-related | chr1:8260865-8262650 REVERSE LENGTH=303 |Subgenoome-Cs-G1													0.004	3.611	4	1	3	1	1	297	35	6.24	2.58	33	3.01	4	4	4	1	1	1	1	1	1	0
Csa17g030300.1	AT1G23190	AT1G23190 |PGM3 | Phosphoglucomutase/phosphomannomutase family protein | chr1:8219946-8224186 FORWARD LENGTH=583 |Subgenoome-Cs-G1	1.586	0.67	0.000307773	3.51177	1.51	0.59	0.00291732	2.53502	1.05	0.07	1	8.84277e-09	0	267.031	73	37	511	2	2	583	63.2	6.38	502.69	1991	551.52	68	71	73	161	164	186	32	34	36	0	116.2	110.6	73.2	11.87	13.02	9.51	5	5	6
Csa17g030280.1	AT1G23170	AT1G23170 | Protein of unknown function DUF2359, transmembrane | chr1:8212724-8215516 FORWARD LENGTH=569 |Subgenoome-Cs-G1	0.924	-0.11	0.383132	0.416651	1.02	0.03	1	1.31263e-08	0.906	-0.14	0.398937	0.399096	0	14.373	6	4	11	0	2	612	66.6	8.9	4.97	39	12.35	3	5	6	2	4	5	2	3	4	0	94.2	103.9	101.9	8.82	9.89	14.22	5	5	6
Csa17g030230.1		Csa17g030230.1	0.458	-1.13	0.101651	0.992887	0.588	-0.77	0.859862	0.0655711	0.778	-0.36	0.592201	0.227531	0	88.969	31	20	139	7	9	669	75.2	5.99	100.95	220	136.48	25	28	31	35	42	62	16	17	19	8	67.1	86.2	146.7	38.65	42.18	44.52	5	5	6
Csa17g030150.1	AT1G23070	AT1G23070 | Protein of unknown function (DUF300) | chr1:8174011-8175758 REVERSE LENGTH=403 |Subgenoome-Cs-G1	0.806	-0.31	0.174218	0.758907	0.893	-0.16	0.47095	0.327025	0.903	-0.15	1	8.84277e-09	0	9.416	8	2	10	0	2	372	42.5	6.46	9.98	77	10.1	8	8	8	3	3	4	2	2	2	0	89.6	99.2	111.1	6.42	26.94	22.29	5	5	6
Csa17g029990.1	AT1G22940	AT1G22940 |TH1, TH-1, THIE | thiamin biosynthesis protein, putative | chr1:8122384-8124908 FORWARD LENGTH=522 |Subgenoome-Cs-G1	1.139	0.19	0.979319	0.00907576	0.793	-0.33	0.745154	0.127754	1.436	0.52	0.558713	0.252811	0	7.964	6	2	5	0	2	594	64	6.92	4.36	39	6.37	4	6	6	1	2	2	1	2	2	0	116.5	81.1	102.3	22.73	30.6	23.44	5	5	6
Csa17g029810.1	AT1G22870	AT1G22870 | Protein kinase family protein with ARM repeat domain | chr1:8089501-8094173 FORWARD LENGTH=913 |Subgenoome-Cs-G1													0	8.332	4	3	7	1	3	913	99.9	7.37	3.12	41	4.32	2	3	4	1	2	4	1	2	3	0
Csa17g029590.1	AT1G22660	AT1G22660 | Polynucleotide adenylyltransferase family protein | chr1:8017410-8021538 FORWARD LENGTH=605 |Subgenoome-Cs-G1													0	6.728	7	3	4	0	1	599	68.4	6.68	3.17	0	0	4	2	3	1	1	2	1	1	2	0
Csa17g029470.1	AT1G22530	AT1G22530 |PATL2 | PATELLIN 2 | chr1:7955773-7958326 REVERSE LENGTH=683 |Subgenoome-Cs-G1	0.879	-0.19	0.864369	0.063301	0.778	-0.36	0.651495	0.186089	1.13	0.18	1	8.84277e-09	0	51.883	20	13	54	0	11	712	78.6	4.93	22.77	110	58.36	11	16	20	7	20	27	7	11	13	0	99.2	87.8	112.9	23.79	9.66	16.29	5	5	6
Csa17g029460.1	AT1G22520	AT1G22520 | Domain of unknown function (DUF543) | chr1:7953299-7954304 REVERSE LENGTH=99 |Subgenoome-Cs-G1	1.469	0.56	1.72173e-05	4.76404	1.288	0.37	0.00369399	2.4325	1.141	0.19	0.072577	1.1392	0	14.909	42	3	23	3	3	100	10.6	5.01	14.09	50	22.19	26	42	42	5	7	11	2	3	3	0	117.3	102.8	79.8	6.57	5.34	8.3	5	5	6
Csa17g029360.1	AT1G22400	AT1G22400 |UGT85A1, ATUGT85A1 | UDP-Glycosyltransferase superfamily protein | chr1:7903851-7906607 REVERSE LENGTH=489 |Subgenoome-Cs-G1													0	5.654	8	2	5	1	1	398	44.4	5.15	2.77	0	5.37	3	8	8	1	2	2	1	2	2	0
Csa17g029340.1	AT1G22380	AT1G22380 |AtUGT85A3, UGT85A3 | UDP-glucosyl transferase 85A3 | chr1:7900522-7902332 REVERSE LENGTH=488 |Subgenoome-Cs-G1													0	9.632	1	3	12	0	1	1456	164.8	5.94	9.3	22	8.95	1	1	1	4	4	4	3	3	3	0
Csa17g029270.1	AT1G22300	AT1G22300 |GRF10, 14-3-3EPSILON, GF14 EPSILON | general regulatory factor 10 | chr1:7879146-7881103 REVERSE LENGTH=254 |Subgenoome-Cs-G1	0.995	-0.01	0.871515	0.059725	1.037	0.05	0.84929	0.0709442	0.96	-0.06	1	8.84277e-09	0	147.441	75	26	296	2	4	254	28.9	4.81	286.27	1312	322.45	74	69	69	85	95	116	23	24	24	12	98.5	102.6	98.9	7.11	1.8	7.91	5	5	6
Csa17g028950.1	AT1G22060	AT1G22060 | LOCATED IN: vacuole; EXPRESSED IN: 23 plant structures; EXPRESSED DURING: 13 growth stages; BEST Arabidopsis thaliana protein match is: FBD, F-box and Leucine Rich Repeat domains containing protein (TAIR:AT1G22000.1); Has 84739 Blast hits to 38714 proteins in 2257 species: Archae - 1436; Bacteria - 11314; Metazoa - 40747; Fungi - 7706; Plants - 4675; Viruses - 308; Other Eukaryotes - …													0.006	2.747	1	1	2	0	1	2002	229.2	5.11		13	2.48		1	1		1	1		1	1	0
Csa17g028740.1	AT1G21930	AT1G21930 | unknown protein; BEST Arabidopsis thaliana protein match is: unknown protein (TAIR:AT3G42150.3); Has 43 Blast hits to 43 proteins in 13 species: Archae - 0; Bacteria - 0; Metazoa - 0; Fungi - 0; Plants - 43; Viruses - 0; Other Eukaryotes - 0 (source: NCBI BLink). | chr1:7713466-7714298 FORWARD LENGTH=98 |Subgenoome-Cs-G1													0	8.641	30	2	11	1	1	102	11	4.92	11.65	59	12.19	23	30	30	3	4	4	1	2	2	0
Csa17g028530.1	AT1G21770	AT1G21770 | Acyl-CoA N-acyltransferases (NAT) superfamily protein | chr1:7651843-7652249 REVERSE LENGTH=111 |Subgenoome-Cs-G1	2.147	1.1	0.000378997	3.42136	1.447	0.53	0.444963	0.351676	1.483	0.57	0.015599	1.8069	0	25.133	45	6	49	1	1	112	12.6	7.11	18.37	59	28.6	30	38	45	6	13	30	3	5	6	0	140.2	94.5	65.3	15.6	27.63	13.38	5	5	6
Csa17g028510.1	AT1G21750	AT1G21750 |ATPDIL1-1, ATPDI5, PDI5, PDIL1-1 | PDI-like 1-1 | chr1:7645767-7648514 FORWARD LENGTH=501 |Subgenoome-Cs-G1	1.058	0.08	0.182022	0.739875	1.095	0.13	0.298851	0.524545	0.966	-0.05	1	8.84277e-09	0	281.481	34	42	772	6	7	1031	115.5	5.35	719.08	2473	830.54	31	33	34	233	251	288	39	39	40	25	100.7	104.2	95.1	7.07	6.44	7.29	5	5	6
Csa17g028460.1	AT1G21700	AT1G21700 |ATSWI3C, CHB4, SWI3C | SWITCH/sucrose nonfermenting 3C | chr1:7620156-7623978 REVERSE LENGTH=807 |Subgenoome-Cs-G1													0.001	4.803	2	1	3	1	1	710	77	5.08	3.49	24	3.41	2	2	2	1	1	1	1	1	1	0
Csa17g028440.1	AT1G21690	AT1G21690 |EMB1968, RFC4 | ATPase family associated with various cellular activities (AAA) | chr1:7615675-7618362 FORWARD LENGTH=339 |Subgenoome-Cs-G1	0.907	-0.14	0.467499	0.330219	1.021	0.03	1	1.31263e-08	0.888	-0.17	0.889723	0.050745	0	19.292	16	3	22	1	1	339	37.7	5.29	26.88	207	27.84	16	16	16	8	7	7	3	3	3	0	92.9	104.6	102.5	14.35	11.22	15.2	5	5	6
Csa17g028430.1	AT1G21680	AT1G21680 | DPP6 N-terminal domain-like protein | chr1:7613028-7615148 FORWARD LENGTH=706 |Subgenoome-Cs-G1	0.26	-1.95	1.62419e-08	7.78936	0.563	-0.83	0.000213048	3.67152	0.462	-1.12	2.30883e-05	4.63661	0	106.817	42	22	178	11	11	711	79	6.35	149.69	459	172.85	33	36	33	52	56	70	18	20	20	0	42.7	92.6	164.6	15.61	9.96	6.9	5	5	6
Csa17g027310.1	AT1G21380	AT1G21380 | Target of Myb protein 1 | chr1:7485806-7488032 REVERSE LENGTH=506 |Subgenoome-Cs-G1	1.207	0.27	0.743387	0.128785	1.147	0.2	1	1.31263e-08	1.052	0.07	1	8.84277e-09	0	23.472	10	4	18	0	4	513	56.1	4.94	14.76	160	21.47	5	8	10	4	6	8	2	3	4	0	108	102.6	89.5	7.11	31.69	11.78	5	5	6
Csa17g026960.1	AT1G21090	AT1G21090 | Cupredoxin superfamily protein | chr1:7384854-7386199 FORWARD LENGTH=242 |Subgenoome-Cs-G1													0.021	2.137	3	1	2	0	1	245	26.6	8.44		0	1.99		3	3		1	1		1	1	0
Csa17g026950.1	AT1G21080	AT1G21080 | DNAJ heat shock N-terminal domain-containing protein | chr1:7378822-7382275 REVERSE LENGTH=391 |Subgenoome-Cs-G1	0.977	-0.03	0.846202	0.0725258	0.999	0	1	1.31263e-08	0.979	-0.03	0.990141	0.00430276	0	47.726	30	10	63	0	2	398	44.6	6.23	44.78	168	67.4	22	30	30	15	21	27	6	10	9	3	98.5	100.7	100.8	14.02	5.91	5.39	5	5	6
Csa17g026800.1	AT1G20910	AT1G20910 | ARID/BRIGHT DNA-binding domain-containing protein | chr1:7277209-7280635 REVERSE LENGTH=398 |Subgenoome-Cs-G1	1.002	0	1	1.73756e-07	1.023	0.03	1	1.31263e-08	0.979	-0.03	1	8.84277e-09	0	18.654	14	7	20	1	5	414	46.1	6.23	4.2	41	12.82	3	11	11	2	7	11	1	5	6	0	99.3	101.5	99.2	5.59	13.28	4.5	5	5	6
Csa17g026500.1	AT1G20693	AT1G20693 |HMGB2, HMG BETA 1, NFD2, NFD02 | high mobility group B2 | chr1:7177282-7178487 FORWARD LENGTH=144 |Subgenoome-Cs-G1	0.532	-0.91	7.94465e-06	5.09993	0.857	-0.22	0.411303	0.385838	0.62	-0.69	0.000298687	3.52478	0	17.044	32	6	42	1	3	144	15.9	5.9	25.62	35	41.81	14	20	32	9	14	19	3	4	6	3	66.8	107.7	125.6	9.32	10.78	10.6	5	5	6
Csa17g026430.1	AT1G20630	AT1G20630 |CAT1 | catalase 1 | chr1:7146812-7149609 FORWARD LENGTH=492 |Subgenoome-Cs-G1	2.477	1.31	1.53757e-07	6.81317	1.548	0.63	0.000757584	3.12057	1.599	0.68	0.000332436	3.47829	0	181.631	45	34	434	1	2	974	111.9	7.23	415.3	1546	452.79	41	44	45	132	141	161	29	33	34	23	147.9	92.4	59.7	15.21	6.7	8.21	5	5	6
Csa17g026370.1	AT1G20560	AT1G20560 |AAE1 | acyl activating enzyme 1 | chr1:7119927-7121730 REVERSE LENGTH=556 |Subgenoome-Cs-G1	2.62	1.39	3.16388e-06	5.49978	1.672	0.74	0.00230032	2.63821	1.566	0.65	0.0121796	1.91437	0	48.265	23	10	60	1	3	551	60.3	8.18	62.24	186	68.24	22	19	19	19	20	21	9	9	9	4	148.5	94.8	56.7	11.04	7.14	19.35	5	5	6
Csa17g026340.1	AT1G20530	AT1G20530 | Protein of unknown function (DUF630 and DUF632) | chr1:7108370-7110377 REVERSE LENGTH=614 |Subgenoome-Cs-G1	1.755	0.81	0.0256722	1.59054	1.246	0.32	0.797811	0.0980999	1.408	0.49	0.260902	0.583522	0	24.517	3	6	21	2	3	2915	322.7	7.12	17.72	107	24.71	2	2	3	5	6	10	3	4	6	0	131.6	93.4	75	15.28	23.73	26.76	5	5	6
Csa17g026310.1	AT1G20450	AT1G20450 |LTI29, LTI45, ERD10 | Dehydrin family protein | chr1:7088235-7089107 REVERSE LENGTH=260 |Subgenoome-Cs-G1	0.173	-2.53	0.00469508	2.32836	0.26	-1.95	0.158976	0.798669	0.667	-0.58	0.458286	0.338863	0	20.417	25	5	27	1	1	255	29.2	5.62	28.5	98	33.84	22	25	25	8	9	10	4	5	5	0	36.3	54.4	209.4	46.28	57.48	42.59	5	5	6
Csa17g026130.1	AT1G20260	AT1G20260 | ATPase, V1 complex, subunit B protein | chr1:7016971-7020290 FORWARD LENGTH=487 |Subgenoome-Cs-G1	1.04	0.06	0.950226	0.022173	1.072	0.1	0.958946	0.0182057	0.97	-0.04	1	8.84277e-09	0	234.28	78	30	437	1	2	487	54.3	5.1	452.28	1775	411.02	71	71	60	138	141	158	25	29	26	0	100.3	103.3	96.4	14.9	17.86	14.35	5	5	6
Csa17g026080.1	AT1G20200	AT1G20200 |EMB2719, HAP15 | PAM domain (PCI/PINT associated module) protein | chr1:7001409-7004154 REVERSE LENGTH=488 |Subgenoome-Cs-G1	2.568	1.36	7.72212e-07	6.11226	1.255	0.33	0.18401	0.735158	2.046	1.03	4.59137e-05	4.33806	0	76.073	38	17	146	1	1	568	65.1	8.73	118.42	532	149.5	31	38	37	39	48	59	14	17	16	1	159.7	78.1	62.2	7.8	8.81	17.25	5	5	6
Csa17g025840.1	AT1G20020	AT1G20020 |ATLFNR2, FNR2 | ferredoxin-NADP(+)-oxidoreductase 2 | chr1:6942851-6944868 FORWARD LENGTH=369 |Subgenoome-Cs-G1													0	41.238	27	10	45	0	1	371	41.3	8.7	35.46	108	61.91	19	22	27	10	14	21	5	6	10	0
Csa17g025740.1	AT1G19920	AT1G19920 |APS2, ASA1 | Pseudouridine synthase/archaeosine transglycosylase-like family protein | chr1:6914835-6916657 REVERSE LENGTH=476 |Subgenoome-Cs-G1	0.962	-0.06	0.999407	0.000257795	1.066	0.09	0.726042	0.139039	0.902	-0.15	0.903962	0.0438496	0	54.74	37	15	62	2	2	484	54.3	6.77	41.65	140	53.91	29	35	35	14	21	27	10	13	14	5	95.3	105.7	99.1	16.24	7.16	15.01	5	5	6
Csa17g025720.1	AT1G19900	AT1G19900 | glyoxal oxidase-related protein | chr1:6907038-6908684 REVERSE LENGTH=548 |Subgenoome-Cs-G1	0.588	-0.77	9.34146e-05	4.02959	0.883	-0.18	0.769235	0.113941	0.666	-0.59	0.00167246	2.77664	0	60.691	29	12	124	3	5	550	61.1	8.84	91.18	357	113.09	21	29	29	31	41	52	10	12	12	4	71.4	107.2	121.4	13.12	10	9.56	5	5	6
Csa17g025680.1	AT1G19870	AT1G19870 |iqd32 | IQ-domain 32 | chr1:6895400-6898539 REVERSE LENGTH=794 |Subgenoome-Cs-G1	0.455	-1.14	0.000866525	3.06222	0.87	-0.2	0.875703	0.0576432	0.522	-0.94	0.0119087	1.92413	0	13.19	9	5	10	2	5	789	85.8	5.26	2.72	25	9.46	3	7	6	1	4	5	1	4	4	0	58.7	112.3	129	28.04	16.38	27.87	5	5	6
Csa17g025630.1	AT1G19835	AT1G19835 | Plant protein of unknown function (DUF869) | chr1:6856212-6859513 REVERSE LENGTH=982 |Subgenoome-Cs-G1													0.003	3.817	2	2	4	0	1	977	109.1	5.19		0	2.09		2	2		2	2		2	2	0
Csa17g025510.1	AT1G19690	AT1G19690 | NAD(P)-binding Rossmann-fold superfamily protein | chr1:6807925-6809562 REVERSE LENGTH=352 |Subgenoome-Cs-G1													0	8.605	11	3	13	1	3	380	43	7.42	3.05	20	12.15	6	11	11	1	6	6	1	3	3	0
Csa17g025390.1	AT1G19580	AT1G19580 |GAMMA CA1 | gamma carbonic anhydrase 1 | chr1:6774937-6777092 FORWARD LENGTH=275 |Subgenoome-Cs-G1	1.051	0.07	0.787231	0.103898	1.067	0.09	1	1.31263e-08	0.985	-0.02	1	8.84277e-09	0	43.954	32	7	75	0	2	319	35.4	7.88	71	269	75.78	32	32	32	24	22	29	7	7	7	3	101.1	102.6	96.2	7.23	10.81	7.85	5	5	6
Csa17g025380.1	AT1G19570	AT1G19570 |DHAR1, ATDHAR1, DHAR5 | dehydroascorbate reductase | chr1:6773462-6774413 REVERSE LENGTH=213 |Subgenoome-Cs-G1	0.609	-0.72	0.000113774	3.94396	0.893	-0.16	0.553929	0.256546	0.682	-0.55	0.00341642	2.46643	0	115.746	87	18	293	4	4	213	23.7	6.05	365.31	1034	309.98	87	87	87	108	83	102	17	16	17	1	73	107.1	119.9	17.69	8.53	8.23	5	5	6
Csa17g025370.1	AT1G19540	AT1G19540 | NmrA-like negative transcriptional regulator family protein | chr1:6765713-6767247 FORWARD LENGTH=310 |Subgenoome-Cs-G1	2.286	1.19	0.000494818	3.30555	1.481	0.57	0.155767	0.807525	1.543	0.63	0.0685155	1.16421	0	73.253	56	13	137	3	6	308	34.1	5.77	119.74	459	154.74	45	56	56	41	42	54	11	13	13	0	143.9	93.2	62.9	2.53	15.11	33.61	5	5	6
Csa17g025350.1	AT1G19520	AT1G19520 |NFD5 | pentatricopeptide (PPR) repeat-containing protein | chr1:6760032-6762581 FORWARD LENGTH=725 |Subgenoome-Cs-G1	1.1	0.14	0.322477	0.491502	1.137	0.19	0.354311	0.450615	0.967	-0.05	1	8.84277e-09	0	20.664	8	7	23	0	7	723	82.2	5.47	9.95	41	18.79	3	7	8	4	8	11	3	6	7	0	101.9	105.4	92.7	9.79	9.42	13.7	5	5	6
Csa17g025160.1	AT1G19370	AT1G19370 | unknown protein; LOCATED IN: endoplasmic reticulum; EXPRESSED IN: 22 plant structures; EXPRESSED DURING: 13 growth stages; BEST Arabidopsis thaliana protein match is: unknown protein (TAIR:AT1G75140.1); Has 45 Blast hits to 43 proteins in 15 species: Archae - 0; Bacteria - 0; Metazoa - 0; Fungi - 0; Plants - 44; Viruses - 0; Other Eukaryotes - 1 (source: NCBI BLink). | chr1:6692904-66…													0	7.294	3	2	8	0	2	706	79.2	7.9	2.44	36	10.3	1	3	3	1	3	4	1	2	2	0
Csa17g025110.1	AT1G19320	AT1G19320 | Pathogenesis-related thaumatin superfamily protein | chr1:6679327-6680178 FORWARD LENGTH=247 |Subgenoome-Cs-G1													0.002	4.184	4	1	3	1	1	249	25.9	7.59	3.29	29	3.59	4	4	4	1	1	1	1	1	1	0
Csa17g025060.1		Csa17g025060.1	0.858	-0.22	0.335148	0.474763	0.764	-0.39	0.292441	0.533961	1.122	0.17	1	8.84277e-09	0	42.686	12	6	67	0	1	587	63.1	7.59	93.77	288	76.09	8	12	12	26	21	20	4	5	5	1	98.1	87.4	114.4	17.95	11.33	15.6	5	5	6
Csa17g024940.1	AT1G19130	AT1G19130 | CONTAINS InterPro DOMAIN/s: Protein of unknown function DUF985 (InterPro:IPR009327), RmlC-like jelly roll fold (InterPro:IPR014710); Has 1465 Blast hits to 1465 proteins in 584 species: Archae - 10; Bacteria - 1038; Metazoa - 19; Fungi - 43; Plants - 51; Viruses - 0; Other Eukaryotes - 304 (source: NCBI BLink). | chr1:6609545-6610555 REVERSE LENGTH=192 |Subgenoome-Cs-G1	1.262	0.34	0.201692	0.695311	0.945	-0.08	1	1.31263e-08	1.335	0.42	0.516649	0.286804	0	6.433	19	2	10	2	2	188	21.1	5.76	10.69	84	8.29	19	5	5	4	3	3	2	1	1	0	118	88.4	93.5	21.69	22.26	22.62	5	5	6
Csa17g024930.1	AT1G19120	AT1G19120 | Small nuclear ribonucleoprotein family protein | chr1:6608288-6609162 FORWARD LENGTH=128 |Subgenoome-Cs-G1													0	10.296	13	2	15	0	2	181	20.6	4.73	15.83	125	17.49	9	13	13	5	5	5	1	2	2	0
Csa17g024680.1	AT1G18850	AT1G18850 | unknown protein; FUNCTIONS IN: molecular_function unknown; INVOLVED IN: biological_process unknown; LOCATED IN: nucleolus; EXPRESSED IN: 22 plant structures; EXPRESSED DURING: 13 growth stages; Has 40 Blast hits to 40 proteins in 13 species: Archae - 0; Bacteria - 0; Metazoa - 0; Fungi - 0; Plants - 40; Viruses - 0; Other Eukaryotes - 0 (source: NCBI BLink). | chr1:6504928-6506127 REV…													0.009	2.468	4	1	4	1	1	416	46.2	5.49		19	6.3		4	4		2	2		1	1	0
Csa17g024670.1	AT1G18840	AT1G18840 |IQD30 | IQ-domain 30 | chr1:6501068-6503435 REVERSE LENGTH=572 |Subgenoome-Cs-G1	0.578	-0.79	0.00397065	2.40114	0.874	-0.19	1	1.31263e-08	0.662	-0.59	0.0259305	1.58619	0	10.128	5	4	15	0	4	615	68.4	8.48	4.21	20	11.55	2	5	5	2	5	8	2	4	4	0	70.8	106.9	122.3	10.85	23.69	22.66	5	5	6
Csa17g024620.1	AT1G18800	AT1G18800 |NRP2 | NAP1-related protein 2 | chr1:6481466-6483463 REVERSE LENGTH=256 |Subgenoome-Cs-G1	0.599	-0.74	0.000108585	3.96423	0.912	-0.13	0.768874	0.114145	0.656	-0.61	0.00191704	2.71737	0	54.343	38	8	59	0	7	253	29.1	4.35	63.12	145	64.98	38	38	38	18	21	20	8	8	8	1	71.5	109	119.5	12.98	10.21	10.55	5	5	6
Csa17g024340.1	AT1G18540	AT1G18540 | Ribosomal protein L6 family protein | chr1:6377448-6378548 REVERSE LENGTH=233 |Subgenoome-Cs-G1													0	43.453	38	11	69	1	1	234	26.2	10.1	34.3	205	69.15	23	35	38	13	22	34	5	9	11	0
Csa17g024230.1	AT1G18450	AT1G18450 |ATARP4, ARP4 | actin-related protein 4 | chr1:6348199-6351766 FORWARD LENGTH=441 |Subgenoome-Cs-G1	1.013	0.02	0.838775	0.0763546	1.001	0	1	1.31263e-08	1.012	0.02	0.836653	0.0774549	0	48.946	39	13	65	1	3	439	48.7	5.43	53.18	166	80.93	28	37	39	16	22	27	8	12	13	5	100.8	99.6	99.6	14.04	9.64	8.91	5	5	6
Csa17g024040.1	AT1G18270	AT1G18270 | ketose-bisphosphate aldolase class-II family protein | chr1:6283634-6293772 REVERSE LENGTH=1373 |Subgenoome-Cs-G1	1.127	0.17	0.233854	0.631054	1.033	0.05	0.930888	0.0311026	1.092	0.13	0.810335	0.0913353	0	101.926	24	26	117	1	3	1376	147.5	6.29	81.34	292	114.92	15	20	22	27	42	48	15	23	25	9	107	98	94.9	12.1	12.1	9.47	5	5	6
Csa17g024020.1	AT1G18260	AT1G18260 | HCP-like superfamily protein | chr1:6279047-6282008 REVERSE LENGTH=678 |Subgenoome-Cs-G1													0.001	4.632	2	1	5	0	1	722	80.9	6.2	2.01	0	4.89	2	2	2	1	2	2	1	1	1	0
Csa17g023840.1	AT1G18080	AT1G18080 |ATARCA, RACK1A_AT, RACK1A | Transducin/WD40 repeat-like superfamily protein | chr1:6222325-6223901 FORWARD LENGTH=327 |Subgenoome-Cs-G1	1.01	0.01	0.846818	0.0722098	1.018	0.03	0.960043	0.0177091	0.992	-0.01	1	8.84277e-09	0	147.36	69	22	372	0	10	328	35.8	7.69	362.86	2089	404.84	59	69	69	114	118	140	19	21	22	10	100.1	100.9	99.1	7.33	8.07	6.78	5	5	6
Csa17g023830.1	AT1G18070	AT1G18070 | Translation elongation factor EF1A/initiation factor IF2gamma family protein | chr1:6214236-6218211 REVERSE LENGTH=532 |Subgenoome-Cs-G1	1.21	0.27	0.0163729	1.78587	1.116	0.16	0.127392	0.894858	1.084	0.12	0.93652	0.0284831	0	151.193	49	28	264	2	2	532	58.9	5.34	213.1	729	284.46	46	48	49	73	87	104	24	24	27	0	109.1	100.7	90.2	10.09	11.14	8.51	5	5	6
Csa17g023790.1	AT1G18020	AT1G18020 | FMN-linked oxidoreductases superfamily protein | chr1:6202272-6203572 FORWARD LENGTH=269 |Subgenoome-Cs-G1	4.735	2.24	7.97682e-07	6.09817	2.221	1.15	0.00147155	2.83223	2.132	1.09	0.00216682	2.66418	0	7.586	6	2	10	1	2	367	40.9	5.8	6.82	26	8.29	6	6	6	3	3	4	2	2	2	0	178.6	83.7	37.7	10.48	28.16	19.35	5	5	6
Csa17g023670.1	AT1G17890	AT1G17890 |GER2 | NAD(P)-binding Rossmann-fold superfamily protein | chr1:6154478-6155596 REVERSE LENGTH=328 |Subgenoome-Cs-G1	0.419	-1.26	0.000202005	3.69464	0.602	-0.73	0.0140492	1.85235	0.695	-0.52	0.29447	0.53096	0	29.451	28	6	25	2	2	309	34.2	6.74	31.76	57	20.91	19	19	28	8	7	10	3	4	6	0	62.2	89.4	148.4	24.03	15.68	18.66	5	5	6
Csa17g023640.1	AT1G17860	AT1G17860 | Kunitz family trypsin and protease inhibitor protein | chr1:6149343-6149933 FORWARD LENGTH=196 |Subgenoome-Cs-G1	0.542	-0.88	0.000125897	3.89998	0.744	-0.43	0.0827446	1.08226	0.729	-0.46	0.0317381	1.49842	0	91.693	66	12	193	4	4	195	21.9	8.53	187.9	983	229.46	61	66	66	56	62	75	11	12	12	7	71.1	97.6	131.2	12.19	10.06	16.66	5	5	6
Csa17g023370.1	AT1G17620	AT1G17620 | Late embryogenesis abundant (LEA) hydroxyproline-rich glycoprotein family | chr1:6062313-6063107 FORWARD LENGTH=264 |Subgenoome-Cs-G1	0.364	-1.46	1.47424e-07	6.83143	0.644	-0.63	0.00109235	2.96164	0.565	-0.82	0.000211568	3.67455	0	11.508	13	3	14	1	1	268	28.5	10.04	11.23	37	13.85	13	13	13	4	5	5	3	3	3	2	54.3	96.2	149.4	13.2	7.03	9.38	5	5	6
Csa17g023230.1	AT1G17490	AT1G17490 | unknown protein; BEST Arabidopsis thaliana protein match is: unknown protein (TAIR:AT1G72690.1); Has 57 Blast hits to 45 proteins in 9 species: Archae - 0; Bacteria - 0; Metazoa - 0; Fungi - 0; Plants - 57; Viruses - 0; Other Eukaryotes - 0 (source: NCBI BLink). | chr1:6008669-6009165 FORWARD LENGTH=77 |Subgenoome-Cs-G1													0.001	4.651	16	1	3	1	1	77	8.5	5.1	3.02	47	3.23	16	16	16	1	1	1	1	1	1	0
Csa17g023130.1	AT1G17410	AT1G17410 | Nucleoside diphosphate kinase family protein | chr1:5968627-5969780 REVERSE LENGTH=181 |Subgenoome-Cs-G1													0	6.866	16	2	16	0	2	178	19.8	6.8	7.62	46	13.56	16	16	16	3	6	7	2	2	2	0
Csa17g023100.1	AT1G17370	AT1G17370 |UBP1B | oligouridylate binding protein 1B | chr1:5951842-5954825 REVERSE LENGTH=419 |Subgenoome-Cs-G1													0	10.838	7	3	12	0	2	467	51.8	8.18	9.89	24	12.89	5	3	7	4	3	5	2	2	3	0
Csa17g022900.1	AT1G17210	AT1G17210 |ATILP1, ILP1 | IAP-like protein 1 | chr1:5880502-5884657 REVERSE LENGTH=958 |Subgenoome-Cs-G1													0	22.738	13	8	21	0	8	1208	130.5	5.06	8.52	24	9.51	3	9	11	3	8	10	2	6	7	0
Csa17g022880.1	AT1G17190	AT1G17190 |ATGSTU26, GSTU26 | glutathione S-transferase tau 26 | chr1:5875452-5876375 FORWARD LENGTH=220 |Subgenoome-Cs-G1	0.725	-0.46	0.00631447	2.19966	0.87	-0.2	0.566862	0.246523	0.833	-0.26	0.149679	0.824838	0	14.698	20	6	22	2	4	219	25.7	5.4	10.71	27	22.74	10	16	20	4	7	11	3	4	6	0	83.8	100.6	115.6	10.21	11.7	13.42	5	5	6
Csa17g022870.1	AT1G17180	AT1G17180 |ATGSTU25, GSTU25 | glutathione S-transferase TAU 25 | chr1:5872208-5872958 FORWARD LENGTH=221 |Subgenoome-Cs-G1													0	19.907	22	7	50	0	3	251	29	6.39	22.05	61	46.38	17	22	22	10	18	22	6	7	7	0
Csa17g022840.1	AT1G17170	AT1G17170 |ATGSTU24, GST, GSTU24 | glutathione S-transferase TAU 24 | chr1:5869895-5870691 FORWARD LENGTH=218 |Subgenoome-Cs-G1	5.114	2.35	2.23819e-07	6.6501	2.104	1.07	0.00117163	2.93121	2.43	1.28	0.000147119	3.83233	0	26.624	23	8	37	2	4	221	25.7	5.21	26.01	50	35.59	19	19	19	10	13	14	5	6	7	1	186.7	76.8	36.5	11.64	14.56	22.88	5	5	5
Csa17g022830.1	AT1G17160	AT1G17160 | pfkB-like carbohydrate kinase family protein | chr1:5867678-5869215 FORWARD LENGTH=379 |Subgenoome-Cs-G1													0	60.624	39	12	100	2	2	399	42.7	7.49	112.94	371	66.93	38	39	22	33	34	33	11	12	9	0
Csa17g022730.1	AT1G17100	AT1G17100 | SOUL heme-binding family protein | chr1:5844766-5845539 FORWARD LENGTH=232 |Subgenoome-Cs-G1	0.27	-1.89	3.98297e-09	8.39979	0.569	-0.81	7.25595e-05	4.13931	0.474	-1.08	3.39356e-06	5.46934	0	93.46	45	13	209	3	6	445	48.5	5.48	249.73	1129	244.96	43	40	45	73	61	75	12	11	13	5	44	92.8	163.2	9.9	8.85	9.89	5	5	6
Csa17g022650.1	AT1G17020	AT1G17020 |SRG1, ATSRG1 | senescence-related gene 1 | chr1:5820258-5821741 FORWARD LENGTH=358 |Subgenoome-Cs-G1	0.832	-0.27	0.358874	0.445058	0.923	-0.12	1	1.31263e-08	0.902	-0.15	0.661473	0.179488	0	14.07	5	3	12	1	3	1016	115.9	5.55	9.68	21	15.08	5	4	4	3	2	7	3	2	2	0	90.6	100.5	108.9	19.27	22.53	22.06	5	5	6
Csa17g022530.1	AT1G16920	AT1G16920 |RAB11, ATRABA1B, RABA1b | RAB GTPase homolog A1B | chr1:5787489-5789147 REVERSE LENGTH=216 |Subgenoome-Cs-G1	1.475	0.56	0.0300946	1.52151	1.304	0.38	0.616407	0.210133	1.131	0.18	0.424912	0.371701	0	35.269	30	7	49	0	2	261	29.2	6.05	33.67	210	55.2	22	25	30	12	17	20	5	6	7	0	117.1	103.5	79.4	17.44	13.83	21.52	5	5	6
Csa17g022480.1	AT1G16890	AT1G16890 |UBC36, UBC13B | ubiquitin-conjugating enzyme 36 | chr1:5776550-5777903 REVERSE LENGTH=120 |Subgenoome-Cs-G1	1.137	0.19	0.0533466	1.27289	1.09	0.12	0.350934	0.454774	1.043	0.06	0.889044	0.0510765	0	41.995	69	7	75	2	2	153	17.2	7.34	61.17	225	87.71	52	69	69	19	26	30	6	7	7	5	105.7	101.3	92.9	4.19	6.14	6.73	5	5	6
Csa17g022460.1	AT1G16870	AT1G16870 | mitochondrial 28S ribosomal protein S29-related | chr1:5770964-5773157 REVERSE LENGTH=480 |Subgenoome-Cs-G1													0	17.632	12	3	16	1	2	482	53.7	8.98	18.19	94	20.97	12	12	12	6	4	6	3	3	3	0
Csa17g022440.1	AT1G16850	AT1G16850 | unknown protein; FUNCTIONS IN: molecular_function unknown; INVOLVED IN: response to salt stress; LOCATED IN: endomembrane system; EXPRESSED IN: leaf apex, leaf whorl, male gametophyte, flower, leaf; EXPRESSED DURING: LP.06 six leaves visible, LP.04 four leaves visible, LP.10 ten leaves visible, petal differentiation and expansion stage, LP.08 eight leaves visible; BEST Arabidopsis tha…	1.242	0.31	0.699898	0.154966	1.204	0.27	0.529658	0.276004	1.031	0.04	1	8.84277e-09	0	55.191	58	9	160	3	3	156	17.2	7.03	153.13	471	156.47	53	58	58	54	47	59	7	8	9	0	108.1	104.8	87	21.46	17.96	27.27	5	5	6
Csa17g022400.1	AT1G16810	AT1G16810 | unknown protein; CONTAINS InterPro DOMAIN/s: Protein of unknown function DUF1754, eukaryotic (InterPro:IPR013865); Has 395 Blast hits to 394 proteins in 162 species: Archae - 0; Bacteria - 0; Metazoa - 181; Fungi - 91; Plants - 65; Viruses - 0; Other Eukaryotes - 58 (source: NCBI BLink). | chr1:5756150-5756694 FORWARD LENGTH=144 |Subgenoome-Cs-G1	0.773	-0.37	0.211439	0.674815	1.024	0.03	1	1.31263e-08	0.755	-0.41	0.362038	0.441246	0	11.582	21	2	12	1	2	173	19.5	5.96	13.7	104	15.76	21	21	21	4	4	4	2	2	2	0	82.9	109.8	107.2	17.84	20.85	13.35	5	5	6
Csa17g022360.2		Csa17g022360.2	0.689	-0.54	0.0196442	1.70677	0.779	-0.36	0.070747	1.15029	0.884	-0.18	1	8.84277e-09	0	33.329	32	8	38	0	6	326	36.3	5.71	28.87	80	45.71	31	32	32	9	13	16	7	8	8	1	83.7	94.7	121.6	12.15	20.74	13.8	5	5	6
Csa17g022300.1		Csa17g022300.1	2.153	1.11	1.17227e-05	4.93097	1.493	0.58	0.00874994	2.05799	1.442	0.53	0.0164419	1.78405	0	66.888	54	11	100	0	3	211	22.7	5.52	109.48	329	111.52	41	46	51	32	30	38	9	9	10	6	139	96.4	64.6	8.01	7.87	18.31	5	5	6
Csa17g022260.1	AT1G16700	AT1G16700 | Alpha-helical ferredoxin | chr1:5710012-5711694 FORWARD LENGTH=222 |Subgenoome-Cs-G1	1.13	0.18	0.936939	0.0282887	1.22	0.29	0.162988	0.787845	0.926	-0.11	0.328366	0.483642	0	46.158	48	12	66	0	12	222	25.4	5.54	40.52	158	57.07	31	48	48	13	21	32	7	11	11	0	101.2	109.3	89.6	15.26	6.69	11.05	5	5	6
Csa17g022200.1		Csa17g022200.1	0.25	-2	1.03699e-07	6.98422	0.623	-0.68	0.00216487	2.66457	0.401	-1.32	6.54636e-05	4.184	0	29.629	64	8	35	6	6	176	19.5	6.01	22.78	122	36.43	36	36	48	6	12	17	4	6	7	0	40	99.8	160.2	10.36	17.11	15.23	5	5	6
Csa17g022160.1	AT1G16610	AT1G16610 |SR45, RNPS1 | arginine/serine-rich 45 | chr1:5675925-5678686 REVERSE LENGTH=414 |Subgenoome-Cs-G1	1.261	0.33	0.0865116	1.06293	1.254	0.33	0.395717	0.402616	1.006	0.01	0.976971	0.0101182	0	17.697	11	4	17	1	1	417	45.7	12.47	7.8	30	14.26	8	11	11	3	6	8	3	4	4	2	107.6	107	85.3	19.18	19.97	13.24	5	5	6
Csa17g021910.1	AT1G16350	AT1G16350 | Aldolase-type TIM barrel family protein | chr1:5590951-5592872 FORWARD LENGTH=502 |Subgenoome-Cs-G1	1.569	0.65	1.93535e-05	4.71324	1.274	0.35	0.0177993	1.7496	1.232	0.3	0.015661	1.80518	0	139.458	50	21	233	3	3	505	54.3	6.23	245.67	991	252.52	45	50	50	70	73	90	18	20	20	12	122.5	99.5	78.1	4.86	12.06	8.87	5	5	6
Csa17g021900.1	AT1G16340	AT1G16340 |ATKDSA2, ATKSDA | Aldolase superfamily protein | chr1:5588123-5590469 REVERSE LENGTH=291 |Subgenoome-Cs-G1													0	22.917	36	6	27	1	1	323	35.4	7.12	21.47	66	31.54	28	31	26	6	10	11	4	5	5	0
Csa17g021790.1	AT1G16240	AT1G16240 |SYP51, ATSYP51 | syntaxin of plants 51 | chr1:5555183-5556340 REVERSE LENGTH=232 |Subgenoome-Cs-G1													0	9.225	10	3	9	0	2	290	33	8.37	4.82	37	7.48	4	10	10	2	3	4	2	3	3	0
Csa17g021670.1	AT1G16080	AT1G16080 | unknown protein; LOCATED IN: apoplast, chloroplast stroma, chloroplast, chloroplast envelope; EXPRESSED IN: 23 plant structures; EXPRESSED DURING: 14 growth stages; Has 81 Blast hits to 81 proteins in 28 species: Archae - 0; Bacteria - 2; Metazoa - 0; Fungi - 0; Plants - 62; Viruses - 0; Other Eukaryotes - 17 (source: NCBI BLink). | chr1:5514394-5515761 FORWARD LENGTH=313 |Subgenoome-…	0.81	-0.3	0.00402144	2.39562	0.945	-0.08	0.954391	0.0202736	0.858	-0.22	0.0387309	1.41194	0	11.366	17	4	18	1	4	312	33.9	5.77	5.89	33	17.91	9	17	12	2	8	8	2	4	3	0	88.2	102.9	108.9	5.59	9.68	7.34	5	5	6
Csa17g021630.1	AT1G16030	AT1G16030 |Hsp70b | heat shock protein 70B | chr1:5502386-5504326 REVERSE LENGTH=646 |Subgenoome-Cs-G1	0.742	-0.43	0.0393925	1.40459	0.78	-0.36	0.177335	0.751207	0.952	-0.07	1	8.84277e-09	0	240.197	59	29	533	3	3	502	55.4	6.18	509.64	2319	530.22	55	59	52	153	163	217	22	27	27	0	88.3	92.8	118.9	16.7	10.25	11.35	5	5	6
Csa17g021530.1	AT1G15940	AT1G15940 | Tudor/PWWP/MBT superfamily protein | chr1:5473672-5478050 FORWARD LENGTH=990 |Subgenoome-Cs-G1													0	12.459	5	3	11	0	3	981	107.9	5.25	9.03	30	10.38	4	5	5	3	4	4	2	3	3	0
Csa17g021510.1	AT1G15930	AT1G15930 | Ribosomal protein L7Ae/L30e/S12e/Gadd45 family protein | chr1:5471702-5472741 FORWARD LENGTH=144 |Subgenoome-Cs-G1	0.764	-0.39	0.186972	0.728223	1.034	0.05	1	1.31263e-08	0.738	-0.44	0.432035	0.364481	0	52.622	59	9	96	0	5	143	15.3	5.83	92.66	464	114.88	59	59	59	28	33	35	9	9	9	3	81.9	110.9	107.2	19.3	12.05	24.79	5	5	6
Csa17g021270.1	AT1G15710	AT1G15710 | prephenate dehydrogenase family protein | chr1:5404505-5405581 FORWARD LENGTH=358 |Subgenoome-Cs-G1													0	5.565	4	1	3	0	1	354	40.5	7.78	2.65	32	3.09	4	4	4	1	1	1	1	1	1	0
Csa17g021090.1	AT1G15500	AT1G15500 |ATNTT2 | TLC ATP/ADP transporter | chr1:5326426-5328688 FORWARD LENGTH=618 |Subgenoome-Cs-G1													0	13.606	5	2	19	1	1	689	75.6	9.44	24.87	148	27.71	5	5	5	6	6	7	2	2	2	0
Csa17g020980.1	AT1G15390	AT1G15390 |PDF1A, ATDEF1 | peptide deformylase 1A | chr1:5294653-5295625 FORWARD LENGTH=269 |Subgenoome-Cs-G1													0	10.07	14	3	14	1	1	258	28.8	8.95	9.68	66	10.97	14	14	14	4	4	6	3	3	3	0
Csa17g020920.1	AT1G15340	AT1G15340 |MBD10 | methyl-CPG-binding domain 10 | chr1:5275895-5277474 REVERSE LENGTH=384 |Subgenoome-Cs-G1	0.374	-1.42	2.54926e-06	5.59359	0.711	-0.49	0.10722	0.969724	0.526	-0.93	0.000253146	3.59663	0	72.464	38	14	87	3	3	387	42.5	4.65	86.68	415	100.71	33	33	36	25	29	33	10	12	13	0	53.8	102.3	143.9	17.82	12.79	16.43	5	5	6
Csa17g020910.1	AT1G15330	AT1G15330 | Cystathionine beta-synthase (CBS) protein | chr1:5274368-5275499 FORWARD LENGTH=352 |Subgenoome-Cs-G1	1.778	0.83	0.00128749	2.89025	1.262	0.34	0.220755	0.65609	1.409	0.49	0.115839	0.936145	0	79.363	40	13	122	1	1	353	38.6	6.16	104.95	681	152.33	37	39	40	30	41	51	10	12	13	1	132	93.7	74.3	16.62	21.29	17.06	5	5	6
Csa17g020860.1	AT1G15280	AT1G15280 | CASC3/Barentsz eIF4AIII binding | chr1:5252538-5256214 FORWARD LENGTH=584 |Subgenoome-Cs-G1													0	13.821	6	5	15	1	1	590	63.8	6.32	3.77	26	7.76	3	6	6	2	5	8	2	4	5	0
Csa17g020800.1	AT1G15250	AT1G15250 | Zinc-binding ribosomal protein family protein | chr1:5248825-5249381 REVERSE LENGTH=95 |Subgenoome-Cs-G1													0	6.797	16	2	9	0	1	96	10.8	11.96	6.37	28	8.49	16	16	16	3	2	4	2	2	2	0
Csa17g020780.1	AT1G15230	AT1G15230 | unknown protein; FUNCTIONS IN: molecular_function unknown; INVOLVED IN: biological_process unknown; LOCATED IN: cellular_component unknown; EXPRESSED IN: 24 plant structures; EXPRESSED DURING: 15 growth stages; Has 26 Blast hits to 26 proteins in 12 species: Archae - 0; Bacteria - 0; Metazoa - 0; Fungi - 0; Plants - 26; Viruses - 0; Other Eukaryotes - 0 (source: NCBI BLink). | chr1:52…													0	7.743	20	2	8	1	1	156	16.2	4.41	6.02	36	8.86	13	20	20	2	3	3	1	2	2	0
Csa17g020570.1	AT1G15000	AT1G15000 |scpl50 | serine carboxypeptidase-like 50 | chr1:5168613-5169947 FORWARD LENGTH=444 |Subgenoome-Cs-G1	0.441	-1.18	3.24508e-07	6.48878	0.872	-0.2	0.296775	0.527573	0.506	-0.98	1.16424e-05	4.93396	0	30.79	20	8	33	3	8	687	76.7	5.54	29.26	110	30.87	16	17	18	10	11	12	6	6	7	0	57.2	113.1	129.7	15.28	6.08	6.75	5	5	6
Csa17g020520.1	AT1G14950	AT1G14950 | Polyketide cyclase/dehydrase and lipid transport superfamily protein | chr1:5157588-5158144 REVERSE LENGTH=155 |Subgenoome-Cs-G1	0.846	-0.24	0.0219299	1.65896	0.804	-0.32	0.0523946	1.28071	1.053	0.07	1	8.84277e-09	0	16.077	28	4	24	2	3	155	17.9	6.95	17.11	49	22.67	17	23	28	6	8	10	2	3	4	0	95.8	91	113.2	5.72	8.29	9.05	5	5	6
Csa17g020390.1	AT1G14830	AT1G14830 |ADL1C, ADL5, DRP1C, DL1C | DYNAMIN-like 1C | chr1:5107699-5111470 REVERSE LENGTH=614 |Subgenoome-Cs-G1													0	58.867	29	13	68	1	1	614	68.6	7.78	71.11	278	75.01	27	28	29	23	22	23	12	12	13	0
Csa17g020250.1	AT1G14710	AT1G14710 | hydroxyproline-rich glycoprotein family protein | chr1:5062168-5064697 REVERSE LENGTH=601 |Subgenoome-Cs-G1													0	12.871	8	4	9	1	1	610	66.6	8.6	8.19	35	6.16	4	2	5	3	2	4	2	1	3	0
Csa17g020150.1	AT1G14670	AT1G14670 | Endomembrane protein 70 protein family | chr1:5037669-5040199 FORWARD LENGTH=592 |Subgenoome-Cs-G1	0.613	-0.71	0.0514666	1.28847	0.649	-0.62	0.0834376	1.07864	0.945	-0.08	1	8.84277e-09	0	8.204	4	2	5	0	1	592	68.1	7.24	4.04	64	5.78	3	4	4	1	2	2	1	2	2	1	81.3	86.1	132.6	22.1	21.09	18.61	5	5	6
Csa17g020100.1	AT1G14650	AT1G14650 | SWAP (Suppressor-of-White-APricot)/surp domain-containing protein / ubiquitin family protein | chr1:5028077-5030520 FORWARD LENGTH=785 |Subgenoome-Cs-G1	0.859	-0.22	0.00222453	2.65276	0.946	-0.08	0.684652	0.16453	0.909	-0.14	0.0454678	1.3423	0	55.45	17	12	61	2	12	840	93.5	5.33	50.73	169	62.68	13	16	17	16	19	26	8	9	12	0	91.9	101.1	106.9	9.68	1.75	2.87	5	5	6
Csa17g020070.1	AT1G14620	AT1G14620 |DECOY | decoy | chr1:5014948-5016501 REVERSE LENGTH=233 |Subgenoome-Cs-G1	1.378	0.46	0.0329356	1.48233	1.193	0.25	0.25415	0.59491	1.155	0.21	0.881873	0.0545941	0	13.17	22	4	17	0	4	233	27.2	8.9	11.98	27	14.88	18	15	15	4	6	7	3	3	3	0	115.8	100.2	84	7.44	13.68	22.06	5	5	6
Csa17g020060.1	AT1G14610	AT1G14610 |TWN2, VALRS | valyl-tRNA synthetase / valine--tRNA ligase (VALRS) | chr1:5008502-5014486 REVERSE LENGTH=1108 |Subgenoome-Cs-G1	1.216	0.28	0.0576926	1.23888	1.137	0.18	0.728723	0.137437	1.07	0.1	0.52543	0.279485	0	136.283	33	28	189	1	5	968	110	6.92	179.88	533	184.99	29	31	28	57	59	73	23	27	26	7	108.8	101.7	89.5	13.97	15.06	11.63	5	5	6
Csa17g019870.1	AT1G14450	AT1G14450 | NADH dehydrogenase (ubiquinone)s | chr1:4947337-4947558 REVERSE LENGTH=73 |Subgenoome-Cs-G1													0.018	2.214	15	1	2	0	1	86	9.8	10.64		15	0		15	15		1	1		1	1	0
Csa17g019810.1	AT1G14400	AT1G14400 |UBC1, ATUBC1 | ubiquitin carrier protein 1 | chr1:4927294-4928136 REVERSE LENGTH=152 |Subgenoome-Cs-G1													0	8.783	19	3	9	2	2	152	17.3	5.58		26	8.6		19	19		4	5		3	3	0
Csa17g019790.1	AT1G14380	AT1G14380 |IQD28 | IQ-domain 28 | chr1:4918279-4920761 REVERSE LENGTH=664 |Subgenoome-Cs-G1													0.004	3.272	2	1	3	0	1	659	72	9.1	2.61	0	3.62	2	2	2	1	1	1	1	1	1	0
Csa17g019720.1	AT1G14320	AT1G14320 |SAC52, RPL10, RPL10A | Ribosomal protein L16p/L10e family protein | chr1:4888270-4889408 FORWARD LENGTH=220 |Subgenoome-Cs-G1													0	23.736	21	5	48	1	1	220	24.9	10.49	22.23	163	47.2	15	21	21	8	17	23	3	5	5	0
Csa17g019610.1	AT1G14210	AT1G14210 | Ribonuclease T2 family protein | chr1:4856902-4857941 REVERSE LENGTH=247 |Subgenoome-Cs-G1	0.4	-1.32	3.93928e-06	5.40458	0.657	-0.61	0.00866295	2.06233	0.608	-0.72	0.00375492	2.4254	0	6.087	7	2	12	0	2	329	37.2	6.3	5.71	50	12.99	7	7	7	2	5	5	2	2	2	0	58.3	95.8	145.9	22.12	9.41	14.51	5	5	6
Csa17g019400.1	AT1G14020	AT1G14020 | O-fucosyltransferase family protein | chr1:4802930-4805111 FORWARD LENGTH=499 |Subgenoome-Cs-G1													0.01	2.454	1	1	1	0	1	506	58.2	8.98			0			1			1			1	0
Csa17g019340.1	AT1G13960	AT1G13960 |WRKY4 | WRKY DNA-binding protein 4 | chr1:4776622-4779043 FORWARD LENGTH=514 |Subgenoome-Cs-G1	1.149	0.2	0.118064	0.927882	1.24	0.31	0.375906	0.424921	0.927	-0.11	1	8.84277e-09	0	13.443	10	4	16	1	1	525	56.7	8.13	13.12	82	18.45	5	7	10	4	5	7	2	3	4	1	101.7	109.8	88.5	10.5	13.7	11.46	5	5	6
Csa17g019290.1	AT1G13900	AT1G13900 | Purple acid phosphatases superfamily protein | chr1:4753494-4755554 REVERSE LENGTH=656 |Subgenoome-Cs-G1	0.738	-0.44	0.00566289	2.24696	0.951	-0.07	0.426771	0.369805	0.776	-0.37	0.199368	0.700343	0	28.464	12	8	27	0	8	729	82	6.27	15.37	36	22.93	7	11	9	6	10	11	4	7	6	0	82.4	106.1	111.5	8.9	17.97	10.33	5	5	6
Csa17g019150.1	AT1G13750	AT1G13750 | Purple acid phosphatases superfamily protein | chr1:4715490-4718091 REVERSE LENGTH=613 |Subgenoome-Cs-G1	0.788	-0.34	0.738736	0.13151	0.99	-0.01	1	1.31263e-08	0.796	-0.33	0.906635	0.0425674	0	28.684	12	5	22	0	5	614	68.1	6.73	18.84	126	27.61	12	12	12	6	7	9	5	5	5	0	85.1	106.9	108	19.85	22.78	16.81	5	5	6
Csa17g019050.1	AT1G13690	AT1G13690 |ATE1 | ATPase E1 | chr1:4693380-4694179 FORWARD LENGTH=177 |Subgenoome-Cs-G1													0	14.388	35	4	19	0	4	189	21.2	4.72	20.2	80	18.5	30	30	35	7	5	7	3	3	4	0
Csa17g018740.1	AT1G13440	AT1G13440 |GAPC-2, GAPC2 | glyceraldehyde-3-phosphate dehydrogenase C2 | chr1:4608465-4610494 REVERSE LENGTH=338 |Subgenoome-Cs-G1	1.001	0	0.983137	0.00738607	1.037	0.05	0.652379	0.1855	0.965	-0.05	0.878647	0.0561858	0	302.13	81	32	1225	2	2	336	36.6	7.18	1380.16	5366	1417.3	76	78	81	401	376	448	29	28	29	0	98.8	102.4	98.8	7.35	10.34	4.5	5	5	6
Csa17g018660.1	AT1G13320	AT1G13320 |PP2AA3 | protein phosphatase 2A subunit A3 | chr1:4563692-4567348 REVERSE LENGTH=587 |Subgenoome-Cs-G1	1.508	0.59	0.00075641	3.12124	1.135	0.18	0.404544	0.393034	1.328	0.41	0.0358271	1.44579	0	83.955	36	17	169	1	10	587	65.6	5.14	178.29	684	196.16	20	36	36	50	59	60	11	17	17	4	124.2	93.5	82.3	15.47	8.19	8.96	5	5	6
Csa17g018610.1	AT1G13280	AT1G13280 |AOC4 | allene oxide cyclase 4 | chr1:4547624-4548552 FORWARD LENGTH=254 |Subgenoome-Cs-G1	0.446	-1.17	3.59575e-07	6.44421	0.672	-0.57	0.00118002	2.92811	0.663	-0.59	0.000778368	3.10882	0	52.932	37	9	85	2	4	254	27.7	8.91	82.28	401	84.34	31	37	37	24	29	32	7	8	9	3	63.1	95.3	141.6	10.69	5.07	12.5	5	5	6
Csa17g018450.1	AT1G13110	AT1G13110 |CYP71B7 | cytochrome P450, family 71 subfamily B, polypeptide 7 | chr1:4467272-4468857 FORWARD LENGTH=504 |Subgenoome-Cs-G1	2.236	1.16	0.00046948	3.32838	1.169	0.22	1	1.31263e-08	1.913	0.94	0.00151382	2.81992	0	20.144	12	5	18	1	2	489	56.5	7.17	13.87	54	17.86	9	9	9	5	6	7	3	4	4	0	152.3	79.6	68.1	13.86	27.02	22.5	5	5	6
Csa17g018360.1	AT1G13060	AT1G13060 |PBE1 | 20S proteasome beta subunit E1 | chr1:4452641-4454663 FORWARD LENGTH=274 |Subgenoome-Cs-G1													0	135.561	58	12	189	1	1	274	29.6	6.16	273.73	947	211.86	55	58	47	67	63	59	11	12	10	0
Csa17g017290.1	AT1G12970	AT1G12970 |PIRL3 | plant intracellular ras group-related LRR 3 | chr1:4423727-4425632 FORWARD LENGTH=464 |Subgenoome-Cs-G1	1.757	0.81	0.0705692	1.15138	1.607	0.68	0.290326	0.537113	1.093	0.13	1	8.84277e-09	0	30.319	27	9	27	2	3	463	51.3	4.87	22.81	64	25.18	23	11	16	9	7	11	7	6	7	1	120.8	110.5	68.8	11.34	17.33	42.05	5	5	6
Csa17g017220.1	AT1G12920	AT1G12920 |ERF1-2 | eukaryotic release factor 1-2 | chr1:4396555-4397859 REVERSE LENGTH=434 |Subgenoome-Cs-G1													0	45.376	28	10	65	1	1	434	48.9	5.35	51.31	142	70.18	26	20	27	17	19	29	9	7	9	0
Csa17g016840.1	AT1G12630	AT1G12630 | Integrase-type DNA-binding superfamily protein | chr1:4298897-4299475 FORWARD LENGTH=192 |Subgenoome-Cs-G1													0.001	5.119	4	2	5	0	1	192	21	5.35		28	4.12		4	4		2	3		2	2	0
Csa17g016760.1		Csa17g016760.1													0.008	2.52	5	1	2	1	1	322	35	5.71		0	2.61		5	5		1	1		1	1	0
Csa17g016700.1	AT1G12470	AT1G12470 | zinc ion binding | chr1:4251359-4257201 FORWARD LENGTH=988 |Subgenoome-Cs-G1	1.204	0.27	0.487134	0.312352	1.186	0.25	0.880333	0.0553531	1.015	0.02	1	8.84277e-09	0	25.643	8	7	24	0	7	1038	118	5.64	10.86	111	30.36	4	6	8	4	9	11	3	6	7	0	106.6	105	88.5	16.34	7.85	21.72	5	5	6
Csa17g016560.1	AT1G12350	AT1G12350 |ATCOAB, COAB | 4-phospho-panto-thenoylcysteine synthetase | chr1:4198870-4200633 FORWARD LENGTH=317 |Subgenoome-Cs-G1	1.591	0.67	0.0114208	1.9423	1.318	0.4	0.421173	0.37554	1.207	0.27	0.342335	0.465549	0	27.381	25	6	27	0	1	317	35.5	7.94	27.99	123	26.73	22	22	25	10	8	9	5	5	6	0	122.1	101.2	76.7	13.78	24.02	15.53	5	5	6
Csa17g016530.1	AT1G12310	AT1G12310 | Calcium-binding EF-hand family protein | chr1:4187500-4187946 REVERSE LENGTH=148 |Subgenoome-Cs-G1	0.273	-1.88	0.000180028	3.74466	0.524	-0.93	0.186029	0.730418	0.521	-0.94	0.01992	1.70071	0	52.762	86	12	70	2	2	148	16.5	4.94	50.36	184	67.4	61	78	69	18	25	27	8	11	10	6	45.5	87.5	167	23.24	35.26	24.02	5	5	6
Csa17g016430.1		Csa17g016430.1	0.617	-0.7	0.0744605	1.12807	0.686	-0.54	0.719644	0.142883	0.898	-0.15	0.623022	0.205497	0	86.548	46	17	140	1	1	403	43.7	6.65	106.63	537	151.56	34	46	44	35	52	53	12	17	15	0	80.3	89.4	130.3	12.76	35.03	19.02	5	5	6
Csa17g016330.1	AT1G12140	AT1G12140 |FMO GS-OX5 | flavin-monooxygenase glucosinolate S-oxygenase 5 | chr1:4121386-4123366 FORWARD LENGTH=459 |Subgenoome-Cs-G1	1.715	0.78	9.95237e-05	4.00207	1.439	0.53	0.00585302	2.23262	1.191	0.25	0.335084	0.474847	0	36.817	15	8	44	1	8	860	97.5	5.74	45.84	182	52.89	13	15	15	14	15	15	7	8	8	0	123.8	103.9	72.2	8.64	10.46	16.29	5	5	6
Csa17g016230.1	AT1G12050	AT1G12050 | fumarylacetoacetase, putative | chr1:4072904-4075856 FORWARD LENGTH=421 |Subgenoome-Cs-G1	0.961	-0.06	0.781332	0.107164	1.008	0.01	1	1.31263e-08	0.954	-0.07	0.948173	0.0231123	0	57.649	34	11	85	2	2	421	46	5.27	87.27	211	87.27	33	34	34	29	25	31	10	11	11	4	97.1	101.8	101	8.37	9.95	9.88	5	5	6
Csa17g016170.1	AT1G12000	AT1G12000 | Phosphofructokinase family protein | chr1:4050159-4053727 REVERSE LENGTH=566 |Subgenoome-Cs-G1	0.966	-0.05	1	1.73756e-07	1.107	0.15	0.502603	0.298775	0.873	-0.2	0.603048	0.219648	0	123.099	60	19	212	2	2	466	50	8.02	202.5	735	231.46	58	60	53	64	68	80	18	19	18	0	94.3	108	97.6	19.1	6.81	21.95	5	5	6
Csa17g016030.1	AT1G11910	AT1G11910 |APA1, ATAPA1 | aspartic proteinase A1 | chr1:4017119-4019874 REVERSE LENGTH=506 |Subgenoome-Cs-G1	0.675	-0.57	0.000409896	3.38733	0.753	-0.41	0.0314747	1.50204	0.897	-0.16	0.268685	0.570757	0	235.943	55	25	667	1	1	603	65.5	5.83	807.4	2370	761.43	52	55	55	242	195	230	22	25	24	22	83.4	93	123.6	14.04	9.99	7.66	5	5	6
Csa17g015930.1	AT1G11840	AT1G11840 |ATGLX1, GLX1 | glyoxalase I homolog | chr1:3996045-3997518 FORWARD LENGTH=283 |Subgenoome-Cs-G1	0.605	-0.72	0.0135202	1.86902	0.849	-0.24	0.910239	0.0408444	0.713	-0.49	0.120662	0.918429	0	152.284	61	19	305	1	1	284	32	5.36	309.19	1082	340.69	55	58	61	95	95	115	14	16	19	0	74	103.8	122.2	40.33	9.3	7.37	5	5	6
Csa17g015840.1	AT1G11750	AT1G11750 |CLPP6, NCLPP1, NCLPP6 | CLP protease proteolytic subunit 6 | chr1:3967609-3969535 FORWARD LENGTH=271 |Subgenoome-Cs-G1													0	10.186	14	3	14	0	3	271	29.3	8.79	10.4	51	12.89	14	14	14	4	4	6	3	3	3	0
Csa17g015650.1	AT1G11580	AT1G11580 |ATPMEPCRA, PMEPCRA | methylesterase PCR A | chr1:3888730-3890649 FORWARD LENGTH=557 |Subgenoome-Cs-G1													0	8.198	3	2	14	0	1	550	61.1	8.47	2.07	44	3.95	1	3	3	1	7	6	1	2	2	0
Csa17g015440.1	AT1G11360	AT1G11360 | Adenine nucleotide alpha hydrolases-like superfamily protein | chr1:3822171-3822899 REVERSE LENGTH=242 |Subgenoome-Cs-G1	0.64	-0.64	0.000173268	3.76128	0.844	-0.24	0.411952	0.385153	0.759	-0.4	0.00780289	2.10774	0	20.468	30	7	30	1	7	242	26.5	5.15	10.38	18	30.75	12	25	30	4	10	16	2	6	7	0	77.3	101.9	120.8	4.3	10.89	13.02	5	5	6
Csa17g015100.1		Csa17g015100.1	1.283	0.36	0.00482917	2.31613	0.925	-0.11	1	1.31263e-08	1.387	0.47	0.0162715	1.78857	0	15.642	5	3	14	0	3	650	71.9	5.91	11.5	63	13.93	5	5	5	4	5	5	3	3	3	0	120	86.5	93.5	10.27	11.38	11.5	5	5	6
Csa17g014850.1	AT1G10940	AT1G10940 |ASK1, SNRK2-4, SNRK2.4, SRK2A | Protein kinase superfamily protein | chr1:3656050-3658170 REVERSE LENGTH=363 |Subgenoome-Cs-G1													0	27.782	21	8	42	2	2	363	41.4	5.66	18.26	151	38.35	12	21	21	7	15	20	4	7	8	0
Csa17g014640.1	AT1G10760	AT1G10760 |SEX1, SOP1, SOP, GWD1, GWD | Pyruvate phosphate dikinase, PEP/pyruvate binding domain | chr1:3581210-3590043 REVERSE LENGTH=1399 |Subgenoome-Cs-G1	1.03	0.04	0.922136	0.0352052	1.061	0.09	0.901349	0.0451071	0.971	-0.04	1	8.84277e-09	0	56.194	12	16	62	0	16	1402	157.3	5.8	52.18	188	56.29	9	11	12	17	19	26	10	13	16	0	100	103	97.1	14.36	9.18	27.01	5	5	6
Csa17g014630.1	AT1G10750	AT1G10750 | Protein of Unknown Function (DUF239) | chr1:3574986-3578310 REVERSE LENGTH=467 |Subgenoome-Cs-G1													0.017	2.269	1	1	4	1	1	471	53.7	9.41		0	3.54		1	1		2	2		1	1	0
Csa17g014350.1		Csa17g014350.1	0.454	-1.14	0.00164801	2.78304	1.051	0.07	1	1.31263e-08	0.432	-1.21	0.00249228	2.6034	0.002	4.402	16	2	6	0	1	89	9.9	7.91		20	7.1		16	16		3	3		2	2	0	54.4	125.9	119.7	35.41	16.47	22.29	5	5	6
Csa17g014310.1	AT1G10580	AT1G10580 | Transducin/WD40 repeat-like superfamily protein | chr1:3491560-3493665 REVERSE LENGTH=573 |Subgenoome-Cs-G1	1.093	0.13	0.335673	0.474083	1.028	0.04	1	1.31263e-08	1.063	0.09	0.732266	0.135331	0	39.756	18	10	47	1	10	572	64.9	7.18	33.06	131	46.73	16	18	18	11	17	19	8	9	10	0	105	98.8	96.1	10.56	8.41	7.64	5	5	6
Csa17g014210.1	AT1G10510	AT1G10510 |emb2004 | RNI-like superfamily protein | chr1:3461771-3465590 FORWARD LENGTH=605 |Subgenoome-Cs-G1													0	15.705	11	5	18	1	1	611	65.2	8.09	10.57	46	13.88	9	11	11	4	7	7	4	5	5	0
Csa17g014010.1	AT1G10370	AT1G10370 |GST30, ATGSTU17, GST30B, ERD9 | Glutathione S-transferase family protein | chr1:3397274-3398273 REVERSE LENGTH=227 |Subgenoome-Cs-G1	1.242	0.31	0.201811	0.695054	1.273	0.35	0.0834009	1.07883	0.975	-0.04	0.849643	0.0707636	0	53.099	38	9	88	1	1	227	25.4	6.92	74.34	310	100.81	29	36	36	25	30	33	6	8	8	5	106	108.7	85.3	18.21	4.85	6.53	5	5	6
Csa17g013990.1	AT1G10360	AT1G10360 |ATGSTU18, GST29, GSTU18 | glutathione S-transferase TAU 18 | chr1:3395738-3396806 REVERSE LENGTH=227 |Subgenoome-Cs-G1	1.11	0.15	0.274222	0.561897	0.975	-0.04	1	1.31263e-08	1.139	0.19	0.434204	0.362307	0	5.457	7	1	9	1	1	228	25.8	6.3	6.21	28	11.05	7	7	7	2	3	4	1	1	1	0	108	94.8	97.3	10.35	4.93	17.83	5	5	6
Csa17g013910.1	AT1G10290	AT1G10290 |ADL6, DRP2A | dynamin-like protein 6 | chr1:3370774-3377120 FORWARD LENGTH=914 |Subgenoome-Cs-G1	1.246	0.32	0.000892189	3.04954	1.116	0.16	0.219729	0.658113	1.117	0.16	0.0828903	1.0815	0	130.991	27	31	160	3	3	1628	179.3	8.95	120.04	458	154.48	21	21	22	41	55	64	21	28	29	3	111.2	99.5	89.2	13.59	4.65	6.41	5	5	6
Csa17g013870.1	AT1G10270	AT1G10270 |GRP23 | glutamine-rich protein 23 | chr1:3363535-3366276 FORWARD LENGTH=913 |Subgenoome-Cs-G1													0	8.85	3	3	12	0	3	882	98.4	7.99	4.34	20	8.19	2	3	3	2	3	7	2	3	3	0
Csa17g013850.1	AT1G10230	AT1G10230 |ASK18, SK18 | SKP1-like 18 | chr1:3355600-3356151 FORWARD LENGTH=183 |Subgenoome-Cs-G1	0.924	-0.11	1	1.73756e-07	0.871	-0.2	1	1.31263e-08	1.061	0.09	0.965177	0.0153928	0	13.484	15	2	11	1	2	196	22.1	4.6	17.61	63	7.79	15	15	15	5	3	3	2	2	2	0	99.2	93.5	107.3	29.37	27.39	14.33	5	5	6
Csa17g013680.1	AT1G10070	AT1G10070 |ATBCAT-2, BCAT-2 | branched-chain amino acid transaminase 2 | chr1:3288255-3290164 FORWARD LENGTH=388 |Subgenoome-Cs-G1	3.638	1.86	5.69762e-06	5.24431	2.19	1.13	0.00212489	2.67266	1.661	0.73	0.0330928	1.48027	0	6.915	7	2	7	0	1	388	42.5	8.28	8.03	65	5.99	7	3	3	3	2	2	2	1	1	1	159.8	96.2	43.9	7.02	6.81	31.47	5	5	6
Csa17g013440.1	AT1G09850	AT1G09850 |XBCP3 | xylem bark cysteine peptidase 3 | chr1:3201848-3203875 FORWARD LENGTH=437 |Subgenoome-Cs-G1	0.744	-0.43	0.00166437	2.77875	0.931	-0.1	0.72974	0.136832	0.799	-0.32	0.0312384	1.50531	0	7.84	5	2	13	0	2	443	48.7	7.27	5.27	26	11.83	2	5	5	2	5	6	1	2	2	0	83.4	104.4	112.2	4.92	6.16	13.75	5	5	6
Csa17g013420.1	AT1G09830	AT1G09830 | Glycinamide ribonucleotide (GAR) synthetase | chr1:3192783-3194936 REVERSE LENGTH=532 |Subgenoome-Cs-G1	1.17	0.23	0.282432	0.549086	0.875	-0.19	1	1.31263e-08	1.337	0.42	0.267237	0.573103	0	29.569	22	8	27	3	3	528	55.8	6.04	26.33	88	24.59	19	14	14	9	8	10	7	6	6	0	115.3	86.2	98.5	17.01	19.17	17.84	5	5	6
Csa17g013360.1	AT1G09795	AT1G09795 |ATATP-PRT2, HISN1B, ATP-PRT2 | ATP phosphoribosyl transferase 2 | chr1:3173588-3176690 FORWARD LENGTH=413 |Subgenoome-Cs-G1	1.104	0.14	0.374366	0.426704	1.016	0.02	1	1.31263e-08	1.087	0.12	0.878109	0.0564514	0	66.568	43	13	85	1	11	410	44.6	6.65	97.76	528	93.36	39	31	31	29	27	29	11	11	11	0	106.2	97.7	96.2	9.05	9.03	6.92	5	5	6
Csa17g013290.1	AT1G09740	AT1G09740 | Adenine nucleotide alpha hydrolases-like superfamily protein | chr1:3154603-3155834 FORWARD LENGTH=171 |Subgenoome-Cs-G1													0	12.567	22	3	21	1	1	147	15.6	6.15	13.21	38	22.97	11	22	22	5	7	9	2	3	3	0
Csa17g013140.1	AT1G09640	AT1G09640 | Translation elongation factor EF1B, gamma chain | chr1:3120162-3122152 FORWARD LENGTH=414 |Subgenoome-Cs-G1	1.654	0.73	4.91562e-06	5.30842	1.345	0.43	0.00487975	2.3116	1.229	0.3	0.00918317	2.03701	0	172.097	61	27	349	2	5	469	52.7	5.64	320.89	991	375.39	58	53	56	100	113	136	23	24	25	6	124.1	100.9	75	10.04	4.31	9.71	5	5	6
Csa17g013130.1	AT1G09630	AT1G09630 |ATRAB11C, ATRABA2A, ATRAB-A2A, RAB-A2A, RAB11c | RAB GTPase 11C | chr1:3118350-3119571 REVERSE LENGTH=217 |Subgenoome-Cs-G1	0.984	-0.02	0.953917	0.0204896	0.718	-0.48	0.501261	0.299936	1.37	0.45	0.788814	0.103026	0	33.14	35	8	45	1	3	232	26	7.97	24.36	144	42.46	26	35	35	9	18	18	5	8	7	1	109.2	79.7	111	16.98	21.81	13.65	5	5	6
Csa17g013110.1	AT1G09620	AT1G09620 | ATP binding;leucine-tRNA ligases;aminoacyl-tRNA ligases;nucleotide binding;ATP binding;aminoacyl-tRNA ligases | chr1:3113077-3116455 REVERSE LENGTH=1091 |Subgenoome-Cs-G1	1.513	0.6	1.82149e-05	4.73957	1.256	0.33	0.003929	2.40572	1.205	0.27	0.0723588	1.14051	0	131.028	34	19	210	2	3	810	92.1	6.73	224.66	694	267.18	32	34	34	66	70	74	17	19	19	0	120.5	99.9	79.6	8.63	8.86	7.1	5	5	6
Csa17g013100.1		Csa17g013100.1													0	88.359	53	17	156	2	3	378	42.2	6.93	158.95	895	186.77	49	51	53	48	48	60	15	16	17	0
Csa17g013030.1	AT1G09560	AT1G09560 |GLP5 | germin-like protein 5 | chr1:3093896-3094639 FORWARD LENGTH=219 |Subgenoome-Cs-G1	0.898	-0.15	0.0525721	1.27924	0.917	-0.12	1	1.31263e-08	0.979	-0.03	0.189546	0.722285	0	11.947	15	4	32	1	1	259	27.3	9.31	18.59	41	19.02	9	15	15	8	9	15	3	4	4	3	95.7	97.7	106.5	16.57	10.95	4.09	5	5	6
Csa17g012920.1	AT1G09420	AT1G09420 |G6PD4 | glucose-6-phosphate dehydrogenase 4 | chr1:3038640-3041715 REVERSE LENGTH=625 |Subgenoome-Cs-G1	1.066	0.09	0.922588	0.0349921	0.781	-0.36	0.653484	0.184765	1.366	0.45	0.391857	0.406873	0	19.629	12	7	23	1	1	643	71.6	6.19	14.4	20	23.23	9	10	12	6	6	11	5	6	7	0	112.4	82.3	105.4	21.39	11.55	16.97	5	5	6
Csa17g012740.1	AT1G09270	AT1G09270 |IMPA-4 | importin alpha isoform 4 | chr1:2994506-2997833 FORWARD LENGTH=538 |Subgenoome-Cs-G1													0	38.157	21	10	52	1	1	540	59.7	5.33	50.63	140	42.68	20	19	21	17	16	19	9	9	10	0
Csa17g012720.1	AT1G09240	AT1G09240 |NAS3, ATNAS3 | nicotianamine synthase 3 | chr1:2984950-2985912 FORWARD LENGTH=320 |Subgenoome-Cs-G1	1.857	0.89	2.27208e-08	7.64358	1.211	0.28	0.00237146	2.62498	1.533	0.62	6.48283e-06	5.18824	0	58.947	28	10	130	1	7	489	55.1	6.13	139.06	1167	171.8	24	25	28	41	40	49	8	8	10	4	136.9	89.3	73.7	5.18	5.92	4.92	5	5	6
Csa17g012560.1	AT1G09070	AT1G09070 |SRC2, (AT)SRC2 | soybean gene regulated by cold-2 | chr1:2927767-2928741 FORWARD LENGTH=324 |Subgenoome-Cs-G1	1.571	0.65	0.00104282	2.98179	1.268	0.34	0.185038	0.732738	1.239	0.31	0.114987	0.93935	0	8.727	9	3	16	0	3	325	34.2	7.03	9.26	53	15.14	6	9	9	4	6	6	2	3	3	0	122.8	99.1	78.1	12.31	5.37	16.53	5	5	6
Csa17g012520.1	AT1G09020	AT1G09020 |SNF4, ATSNF4 | homolog of yeast sucrose nonfermenting 4 | chr1:2900149-2904212 REVERSE LENGTH=487 |Subgenoome-Cs-G1													0	18.621	13	5	31	1	2	487	53.4	6.58	23.2	130	28.54	11	11	13	8	9	14	4	4	5	0
Csa17g012510.1	AT1G09010	AT1G09010 | glycoside hydrolase family 2 protein | chr1:2895259-2899287 REVERSE LENGTH=944 |Subgenoome-Cs-G1	0.532	-0.91	6.27584e-05	4.20233	0.735	-0.44	0.0283025	1.54818	0.724	-0.47	0.0410741	1.38643	0	100.216	32	22	121	3	3	944	107.3	6.2	113.52	425	122.27	24	24	26	35	39	47	17	18	19	0	70.4	97.3	132.3	13.42	16.86	8.6	5	5	6
Csa17g012450.1	AT1G08970	AT1G08970 |HAP5C, NF-YC9 | nuclear factor Y, subunit C9 | chr1:2883144-2883839 FORWARD LENGTH=231 |Subgenoome-Cs-G1	0.574	-0.8	4.78138e-05	4.32045	0.685	-0.55	0.0144515	1.84009	0.838	-0.26	0.0587339	1.23111	0	16.637	17	4	24	0	4	232	25.8	5.25	14.17	110	17.11	9	17	17	5	7	12	2	4	4	0	76.2	91	132.8	9.46	12.18	11.68	5	5	6
Csa17g012370.1	AT1G08880	AT1G08880 |HTA5, H2AXA, G-H2AX, GAMMA-H2AX | Histone superfamily protein | chr1:2847144-2847676 REVERSE LENGTH=142 |Subgenoome-Cs-G1	0.492	-1.02	4.2538e-07	6.37122	0.843	-0.25	0.11934	0.923214	0.584	-0.78	2.87155e-05	4.54188	0	21.734	15	4	55	0	2	182	19.4	9.95	18.9	180	40.69	15	15	15	11	22	22	4	4	4	0	63.2	108.3	128.5	13.14	9.74	3.62	5	5	6
Csa17g011990.1	AT1G08530	AT1G08530 | unknown protein; FUNCTIONS IN: molecular_function unknown; INVOLVED IN: biological_process unknown; LOCATED IN: chloroplast; BEST Arabidopsis thaliana protein match is: unknown protein (TAIR:AT5G09995.2); Has 140 Blast hits to 140 proteins in 53 species: Archae - 0; Bacteria - 63; Metazoa - 0; Fungi - 0; Plants - 76; Viruses - 0; Other Eukaryotes - 1 (source: NCBI BLink). | chr1:27012…	1.01	0.01	1	1.73756e-07	0.938	-0.09	0.803802	0.0948509	1.077	0.11	0.957434	0.0188913	0	5.463	10	2	6	0	2	271	28.5	6.54	5.91	0	4.19	10	4	4	2	2	2	2	1	1	0	102.8	95.5	101.8	15.19	9.71	12.59	5	5	6
Csa17g011890.2		Csa17g011890.2	0.932	-0.1	0.748887	0.125583	0.97	-0.04	1	1.31263e-08	0.96	-0.06	1	8.84277e-09	0	37.583	26	11	56	0	10	423	49.7	6.28	38.59	96	53.58	19	21	26	13	17	26	8	9	11	0	96.3	100.3	103.4	6.27	9.91	7.91	5	5	6
Csa17g011820.1	AT1G08370	AT1G08370 |DCP1, ATDCP1 | decapping 1 | chr1:2638355-2640367 FORWARD LENGTH=367 |Subgenoome-Cs-G1	0.83	-0.27	0.239084	0.621449	0.956	-0.06	1	1.31263e-08	0.868	-0.2	0.6761	0.169989	0	11.577	15	3	13	1	1	365	40.1	5.48	9.14	34	14.14	5	15	15	3	4	6	1	3	3	0	89.3	103	107.7	15.67	8.3	15.63	5	5	6
Csa17g011810.1	AT1G08360	AT1G08360 | Ribosomal protein L1p/L10e family | chr1:2636231-2637694 FORWARD LENGTH=216 |Subgenoome-Cs-G1	1.254	0.33	0.00358127	2.44596	1.161	0.22	0.108307	0.965343	1.08	0.11	0.510802	0.291747	0	35.627	40	9	109	1	2	216	24.4	9.88	68.41	128	106.88	31	40	40	26	38	45	6	9	9	0	110.2	102	87.9	6.13	10.81	6.94	5	5	6
Csa17g011660.1	AT1G08200	AT1G08200 |AXS2 | UDP-D-apiose/UDP-D-xylose synthase 2 | chr1:2574259-2576609 REVERSE LENGTH=389 |Subgenoome-Cs-G1	0.713	-0.49	0.00195267	2.70937	0.759	-0.4	0.0228995	1.64017	0.94	-0.09	0.905973	0.0428846	0	130.611	61	20	293	1	1	389	43.7	6.01	322.48	1124	302.79	54	56	47	97	90	106	16	18	18	0	86.6	92.1	121.3	4.7	10.62	10.71	5	5	6
Csa17g011650.1	AT1G08190	AT1G08190 |ATVPS41, ZIP2, VPS41, ATVAM2, VAM2 | vacuolar protein sorting 41 | chr1:2567652-2573142 FORWARD LENGTH=980 |Subgenoome-Cs-G1													0	6.647	5	3	7	0	1	988	111.1	5.25	3.37	0	2.4	3	2	2	1	2	4	1	2	2	0
Csa17g011630.1	AT1G08170	AT1G08170 | Histone superfamily protein | chr1:2562941-2563672 REVERSE LENGTH=243 |Subgenoome-Cs-G1	0.688	-0.54	0.00158356	2.80036	0.872	-0.2	0.435339	0.361172	0.789	-0.34	0.064182	1.19259	0	9.37	13	3	18	0	3	207	23.3	9.44	12.62	72	16.42	9	9	13	5	6	7	2	2	3	0	80.6	102.2	117.2	13.93	11.73	8.61	5	5	6
Csa17g011560.1	AT1G08110	AT1G08110 | lactoylglutathione lyase family protein / glyoxalase I family protein | chr1:2535702-2537630 FORWARD LENGTH=185 |Subgenoome-Cs-G1	1.248	0.32	0.0444452	1.35217	1.042	0.06	1	1.31263e-08	1.198	0.26	0.16298	0.787865	0	38.266	39	9	64	0	3	235	26.5	7.4	45.43	122	70.65	35	37	37	15	21	28	7	8	8	3	113.8	95	91.2	16.75	3.69	18.29	5	5	6
Csa17g011430.1	AT1G07990	AT1G07990 | SIT4 phosphatase-associated family protein | chr1:2477413-2482898 FORWARD LENGTH=802 |Subgenoome-Cs-G1	0.718	-0.48	0.130927	0.88297	0.727	-0.46	0.452584	0.344301	0.988	-0.02	1	8.84277e-09	0	41.475	15	11	44	1	1	925	103.6	4.64	34.46	132	43.21	9	12	13	11	15	18	6	9	10	1	88.1	89.2	122.7	11.03	13.82	32.72	5	5	6
Csa17g011420.1	AT1G07985	AT1G07985 | Expressed protein | chr1:2475508-2475942 FORWARD LENGTH=144 |Subgenoome-Cs-G1													0	35.398	61	7	43	2	2	143	16.3	8.87	28.98	210	35.76	48	61	54	10	18	15	5	7	6	0
Csa17g011270.1	AT1G07840	AT1G07840 | Sas10/Utp3/C1D family | chr1:2424603-2426425 FORWARD LENGTH=312 |Subgenoome-Cs-G1													0	9.585	10	3	10	0	3	337	38.6	8.85	2.37	22	6.4	3	6	10	1	4	5	1	2	3	0
Csa17g011240.1	AT1G07810	AT1G07810 |ECA1, ATECA1, ACA3 | ER-type Ca2+-ATPase 1 | chr1:2416681-2420572 FORWARD LENGTH=1061 |Subgenoome-Cs-G1	1.71	0.77	0.00108492	2.9646	1.078	0.11	1	1.31263e-08	1.586	0.67	0.00571434	2.24303	0	21.346	8	6	30	0	6	1059	115.8	5.2	29.13	97	34.36	8	7	8	11	9	10	6	5	6	0	135.4	85.4	79.2	10.97	13.58	18.95	5	5	6
Csa17g011220.1	AT1G07790	AT1G07790 |HTB1 | Histone superfamily protein | chr1:2413049-2413495 FORWARD LENGTH=148 |Subgenoome-Cs-G1	1.304	0.38	0.247726	0.606028	1.335	0.42	0.354365	0.450549	0.977	-0.03	1	8.84277e-09	0	49.131	47	7	165	1	1	146	16.1	10.05	146.37	520	185.82	40	47	47	48	57	60	6	7	7	0	107.5	110.1	82.4	28.42	14	12.52	5	5	6
Csa17g011200.1	AT1G07750	AT1G07750 | RmlC-like cupins superfamily protein | chr1:2404300-2405863 REVERSE LENGTH=356 |Subgenoome-Cs-G1	1.506	0.59	1.24941e-06	5.9033	1.192	0.25	0.00915583	2.0383	1.263	0.34	0.00068247	3.16592	0	68.773	42	13	126	1	2	356	38.7	6.44	110.49	548	142.52	40	39	42	35	38	53	11	12	13	9	122.2	96.7	81.1	3.01	5.86	6.91	5	5	6
Csa17g011040.1	AT1G07645	AT1G07645 |ATDSI-1VOC, DSI-1VOC | dessication-induced 1VOC superfamily protein | chr1:2367612-2368349 REVERSE LENGTH=137 |Subgenoome-Cs-G1	1.028	0.04	0.77392	0.111304	1.058	0.08	1	1.31263e-08	0.972	-0.04	0.923928	0.0343619	0	69.433	67	12	228	4	4	155	17.5	6.64	204.45	573	188.91	67	67	67	64	73	91	12	10	10	6	99.9	102.8	97.2	12.81	7	13.5	5	5	6
Csa17g010990.1	AT1G07615	AT1G07615 | GTP-binding protein Obg/CgtA | chr1:2342277-2344200 REVERSE LENGTH=493 |Subgenoome-Cs-G1													0.002	4.329	7	2	2	1	2	486	53.3	5.33			4.07			7			2			2	0
Csa17g010880.1	AT1G07510	AT1G07510 |ftsh10 | FTSH protease 10 | chr1:2305689-2309380 FORWARD LENGTH=813 |Subgenoome-Cs-G1													0	27.192	15	9	41	0	3	780	85.7	8.69	20.58	68	38.12	12	13	15	8	14	19	7	8	9	0
Csa17g010770.1	AT1G07400	AT1G07400 | HSP20-like chaperones superfamily protein | chr1:2275148-2275621 FORWARD LENGTH=157 |Subgenoome-Cs-G1	0.411	-1.28	3.53433e-07	6.45169	0.665	-0.59	0.003326	2.47808	0.618	-0.69	0.000276189	3.55879	0	52.538	62	10	99	3	3	159	18.1	6.35	100.49	203	94.66	45	62	62	26	32	41	7	9	8	0	59.4	96.1	144.5	11.19	9.76	11.62	5	5	6
Csa17g010740.1	AT1G07360	AT1G07360 | CCCH-type zinc fingerfamily protein with RNA-binding domain | chr1:2260562-2262795 REVERSE LENGTH=481 |Subgenoome-Cs-G1													0	19.159	16	6	27	1	1	484	53.8	7.31	14.1	93	26.28	9	12	16	5	10	12	3	5	6	0
Csa17g010690.1	AT1G07310	AT1G07310 | Calcium-dependent lipid-binding (CaLB domain) family protein | chr1:2247775-2248833 REVERSE LENGTH=352 |Subgenoome-Cs-G1													0	12.233	9	2	7	1	2	477	52.8	8.62	13.42	81	11.64	9	5	5	3	2	2	2	1	1	0
Csa17g010640.1	AT1G07260	AT1G07260 |UGT71C3 | UDP-glucosyl transferase 71C3 | chr1:2227748-2229178 REVERSE LENGTH=476 |Subgenoome-Cs-G1	1.081	0.11	0.829785	0.0810345	1.083	0.12	0.600799	0.221271	0.998	0	0.992119	0.00343607	0	159.74	59	29	296	17	17	476	52.9	6.76	235.55	923	268.92	51	58	53	80	99	117	23	28	27	7	102.5	102.7	94.8	7.36	3.99	10.61	5	5	6
Csa17g010620.1	AT1G07230	AT1G07230 |NPC1 | non-specific phospholipase C1 | chr1:2220509-2222778 REVERSE LENGTH=533 |Subgenoome-Cs-G1													0.004	3.109	4	1	2	0	1	533	59.9	6.54	3.24		3.23	4		4	1		1	1		1	0
Csa17g010600.1	AT1G07210	AT1G07210 | Ribosomal protein S18 | chr1:2215320-2216668 FORWARD LENGTH=261 |Subgenoome-Cs-G1													0	27.423	29	6	29	3	4	299	33.4	8.68	23	172	34.29	22	29	29	7	11	11	4	6	6	0
Csa17g010530.1	AT1G07140	AT1G07140 |SIRANBP | Pleckstrin homology (PH) domain superfamily protein | chr1:2192360-2193688 REVERSE LENGTH=228 |Subgenoome-Cs-G1													0	51.195	53	10	97	1	2	226	25.5	4.96	76.99	193	114.76	32	47	53	23	30	44	6	9	10	0
Csa17g010490.1	AT1G07110	AT1G07110 |F2KP, ATF2KP, FKFBP | fructose-2,6-bisphosphatase | chr1:2178363-2183980 REVERSE LENGTH=744 |Subgenoome-Cs-G1													0	15.804	7	4	27	0	2	810	89.9	7.3	21.89	110	23.61	7	7	7	7	10	10	4	4	4	0
Csa17g010470.1	AT1G07080	AT1G07080 | Thioredoxin superfamily protein | chr1:2170069-2171861 FORWARD LENGTH=265 |Subgenoome-Cs-G1	0.717	-0.48	0.113729	0.944131	0.983	-0.02	0.957618	0.0188076	0.73	-0.45	0.526577	0.278538	0	37.749	42	7	55	2	3	262	29.5	7.56	50.13	237	60.28	36	27	30	16	19	20	5	5	6	0	79.7	109.2	111.1	12.16	16.43	32.54	5	5	6
Csa17g010420.1	AT1G07040	AT1G07040 | unknown protein; INVOLVED IN: biological_process unknown; LOCATED IN: chloroplast; EXPRESSED IN: 24 plant structures; EXPRESSED DURING: 14 growth stages; BEST Arabidopsis thaliana protein match is: unknown protein (TAIR:AT1G27030.1); Has 540 Blast hits to 538 proteins in 187 species: Archae - 0; Bacteria - 333; Metazoa - 0; Fungi - 0; Plants - 67; Viruses - 0; Other Eukaryotes - 140 (…	1.562	0.64	0.00393344	2.40523	1.342	0.42	0.179877	0.745025	1.164	0.22	0.361551	0.441831	0	69.024	21	11	127	0	1	653	71.1	8.68	128.65	502	151.8	18	19	21	38	42	47	9	10	11	0	120.1	103.1	76.8	11.26	20.65	21.88	5	5	6
Csa17g010330.1	AT1G06950	AT1G06950 |ATTIC110, TIC110 | translocon at the inner envelope membrane of chloroplasts 110 | chr1:2130303-2135563 REVERSE LENGTH=1016 |Subgenoome-Cs-G1													0	176.07	47	40	215	0	1	1013	111.8	6.06	198.42	695	230.28	41	41	44	67	65	83	32	33	38	0
Csa17g010190.1	AT1G06770	AT1G06770 |DRIP1 | DREB2A-interacting protein 1 | chr1:2079222-2081707 REVERSE LENGTH=421 |Subgenoome-Cs-G1													0.004	3.628	2	1	3	0	1	410	45.9	9.39	2.15	0	2	2	2	2	1	1	1	1	1	1	0
Csa17g010180.1	AT1G06760	AT1G06760 | winged-helix DNA-binding transcription factor family protein | chr1:2076687-2077616 REVERSE LENGTH=274 |Subgenoome-Cs-G1	0.813	-0.3	0.797996	0.0979992	0.921	-0.12	1	1.31263e-08	0.883	-0.18	1	8.84277e-09	0	38.852	27	9	65	4	4	271	28.9	10.67	37.24	97	60.54	20	27	27	15	23	27	7	9	9	0	89.2	101.1	109.7	40.51	13.29	24.57	5	5	6
Csa17g009920.1	AT1G06530	AT1G06530 | Tropomyosin-related | chr1:2001625-2002596 FORWARD LENGTH=323 |Subgenoome-Cs-G1	0.71	-0.49	0.332245	0.478541	0.866	-0.21	1	1.31263e-08	0.82	-0.29	0.850501	0.0703252	0	26.978	25	10	29	1	10	322	35.8	4.92	11.07	59	25.13	15	20	21	4	12	13	4	8	9	0	82.7	100.8	116.5	16.46	10.02	22.7	5	5	6
Csa17g009800.1	AT1G06410	AT1G06410 |ATTPS7, TPS7, ATTPSA | trehalose-phosphatase/synthase 7 | chr1:1955413-1958153 FORWARD LENGTH=851 |Subgenoome-Cs-G1	1.228	0.3	0.149429	0.825565	0.983	-0.02	1	1.31263e-08	1.249	0.32	0.154185	0.811959	0	16.797	6	5	22	0	5	1025	115.9	5.8	17.33	30	20.51	6	5	6	7	7	8	5	4	5	0	114.7	91.9	93.4	14.72	11.15	14.94	5	5	6
Csa17g009720.1	AT1G06310	AT1G06310 |ACX6 | acyl-CoA oxidase 6 | chr1:1926802-1930227 FORWARD LENGTH=675 |Subgenoome-Cs-G1	2.157	1.11	9.11398e-08	7.04029	1.258	0.33	0.00915583	2.0383	1.714	0.78	2.06563e-05	4.68495	0	108.23	19	18	165	0	3	1160	129.8	8.18	177.25	841	173.58	17	19	19	54	55	56	15	18	17	10	146.6	85.5	67.9	5.63	6.23	11.22	5	5	6
Csa17g009630.1	AT1G06210	AT1G06210 | ENTH/VHS/GAT family protein | chr1:1897567-1898986 FORWARD LENGTH=383 |Subgenoome-Cs-G1													0	49.173	31	11	54	1	2	381	42.6	4.78	45.63	101	61.23	26	29	31	15	17	22	9	10	11	0
Csa17g009520.1	AT1G06110	AT1G06110 |SKIP16 | SKP1/ASK-interacting protein 16 | chr1:1853237-1854938 REVERSE LENGTH=436 |Subgenoome-Cs-G1	1.279	0.36	0.131157	0.882209	1.312	0.39	0.727192	0.138351	0.975	-0.04	0.806143	0.0935877	0	12.552	13	4	12	1	4	436	48.6	5.49	4.65	60	11.96	3	7	9	2	4	6	1	2	3	0	106.9	109.6	83.5	10.25	20.98	20.27	5	5	6
Csa17g009470.1	AT1G06070	AT1G06070 | Basic-leucine zipper (bZIP) transcription factor family protein | chr1:1835201-1837116 REVERSE LENGTH=423 |Subgenoome-Cs-G1													0.003	3.98	3	1	3	1	1	426	47.3	6.34	3.53	30	3.94	3	3	3	1	1	1	1	1	1	0
Csa17g009130.1	AT1G05730	AT1G05730 | Eukaryotic protein of unknown function (DUF842) | chr1:1719107-1720159 FORWARD LENGTH=149 |Subgenoome-Cs-G1													0.006	2.838	15	1	2	1	1	103	11.9	6.52		0	2.04		15	15		1	1		1	1	0
Csa17g008960.1	AT1G05590	AT1G05590 |HEXO2, ATHEX3 | beta-hexosaminidase 2 | chr1:1669871-1671686 FORWARD LENGTH=580 |Subgenoome-Cs-G1	0.905	-0.14	0.333414	0.477016	1.066	0.09	0.582292	0.234859	0.849	-0.24	0.0767412	1.11497	0	9.998	6	3	10	1	3	577	64.3	7.02	5.24	21	7.53	5	6	6	2	4	4	2	3	3	0	91.4	107.6	101	11.37	7.23	10.13	5	5	6
Csa17g008870.1	AT1G05520	AT1G05520 | Sec23/Sec24 protein transport family protein | chr1:1631126-1635703 REVERSE LENGTH=783 |Subgenoome-Cs-G1	1.405	0.49	0.0288961	1.53916	1.051	0.07	1	1.31263e-08	1.336	0.42	0.0631951	1.19932	0	30.296	12	7	52	1	6	892	98.2	5.73	50.7	278	60.08	11	12	12	16	17	19	6	7	7	0	121.9	91.3	86.8	10.15	9.21	18.93	5	5	6
Csa17g008780.1	AT1G05430	AT1G05430 | unknown protein; Has 31 Blast hits to 31 proteins in 9 species: Archae - 0; Bacteria - 0; Metazoa - 0; Fungi - 0; Plants - 31; Viruses - 0; Other Eukaryotes - 0 (source: NCBI BLink). | chr1:1594227-1595731 REVERSE LENGTH=269 |Subgenoome-Cs-G1													0.009	2.496	5	1	1	0	1	268	29.7	9.66			1.62			5			1			1	0
Csa17g008540.1	AT1G05260	AT1G05260 |RCI3, RCI3A | Peroxidase superfamily protein | chr1:1529827-1531271 FORWARD LENGTH=326 |Subgenoome-Cs-G1													0	61.301	41	10	115	0	1	326	35.2	8.24	114.23	440	122.16	31	41	41	35	36	44	6	10	10	0
Csa17g008460.1	AT1G05180	AT1G05180 |AXR1 | NAD(P)-binding Rossmann-fold superfamily protein | chr1:1498357-1501775 REVERSE LENGTH=540 |Subgenoome-Cs-G1													0	22.732	14	5	21	1	1	542	60.4	5.43	13.61	62	24.97	8	14	14	5	7	9	3	5	5	0
Csa17g008420.1	AT1G05150	AT1G05150 | Calcium-binding tetratricopeptide family protein | chr1:1484280-1486706 REVERSE LENGTH=808 |Subgenoome-Cs-G1													0.004	3.574	2	1	3	0	1	816	90.8	6.9	2.75	34	3	2	2	2	1	1	1	1	1	1	0
Csa17g008310.1	AT1G05055	AT1G05055 |ATGTF2H2, GTF2H2 | general transcription factor II H2 | chr1:1448913-1450852 REVERSE LENGTH=421 |Subgenoome-Cs-G1													0.018	2.204	2	1	2	0	1	873	97.2	6.83		22	2.32		2	2		1	1		1	1	0
Csa17g008230.1	AT1G04980	AT1G04980 |ATPDIL2-2, ATPDI10, PDI10, PDIL2-2 | PDI-like 2-2 | chr1:1413869-1416120 REVERSE LENGTH=447 |Subgenoome-Cs-G1													0	32.794	28	8	41	1	1	448	48.7	6.71	44.01	111	30.24	16	26	20	14	14	13	4	7	7	0
Csa17g008220.1	AT1G04970	AT1G04970 | lipid-binding serum glycoprotein family protein | chr1:1411216-1413431 FORWARD LENGTH=488 |Subgenoome-Cs-G1	0.412	-1.28	5.06894e-07	6.29508	0.706	-0.5	0.00446302	2.35037	0.584	-0.78	0.000353342	3.4518	0	31.311	21	8	47	2	8	496	54.5	5.38	33.8	88	51.5	16	18	21	11	17	19	6	7	8	0	58.4	100	141.6	15.82	2.37	12.6	5	5	6
Csa17g008190.1	AT1G04945	AT1G04945 | HIT-type Zinc finger family protein | chr1:1400969-1402651 FORWARD LENGTH=367 |Subgenoome-Cs-G1													0.004	3.412	4	1	2	0	1	384	43.8	5.2		0	0		4	4		1	1		1	1	0
Csa17g008170.1	AT1G04920	AT1G04920 |ATSPS3F, SPS3F | sucrose phosphate synthase 3F | chr1:1391674-1395756 REVERSE LENGTH=1062 |Subgenoome-Cs-G1	0.939	-0.09	0.683125	0.1655	0.879	-0.19	0.688028	0.162394	1.069	0.1	1	8.84277e-09	0	20.342	6	6	22	0	4	1384	154.7	8.1	12.2	103	26.04	3	5	6	4	8	10	3	5	6	0	100	93.6	106.5	9.09	17.45	10.84	5	5	6
Csa17g008100.1	AT1G04860	AT1G04860 |UBP2, ATUBP2 | ubiquitin-specific protease 2 | chr1:1369306-1372290 REVERSE LENGTH=961 |Subgenoome-Cs-G1													0	11.507	4	3	10	1	1	961	105.1	5.4	6.15	54	12.03	2	4	4	2	4	4	1	3	3	0
Csa17g008070.1	AT1G04830	AT1G04830 | Ypt/Rab-GAP domain of gyp1p superfamily protein | chr1:1359087-1361844 REVERSE LENGTH=448 |Subgenoome-Cs-G1													0.001	4.716	2	1	3	0	1	510	58.1	7.71	2.62	26	3.11	2	2	2	1	1	1	1	1	1	0
Csa17g008060.1	AT1G04810	AT1G04810 | 26S proteasome regulatory complex, non-ATPase subcomplex, Rpn2/Psmd1 subunit | chr1:1350304-1355261 FORWARD LENGTH=1001 |Subgenoome-Cs-G1	3.218	1.69	1.45196e-07	6.83805	1.382	0.47	0.0265091	1.5766	2.328	1.22	1.98061e-05	4.7032	0	113.143	21	20	148	1	9	1000	108.7	5.35	103.63	435	142.65	18	20	21	36	42	70	16	17	20	0	172.4	74	53.6	15.05	8.14	11.82	5	5	6
Csa17g007940.1	AT1G04690	AT1G04690 |KAB1, KV-BETA1 | potassium channel beta subunit 1 | chr1:1313662-1315420 FORWARD LENGTH=328 |Subgenoome-Cs-G1	0.797	-0.33	0.00064855	3.18806	0.916	-0.13	0.33135	0.479713	0.87	-0.2	0.0387701	1.4115	0	98.115	41	18	224	3	4	336	37.3	8.03	160.21	458	210.32	41	36	36	59	74	91	16	16	16	0	88.2	101.3	110.6	9.9	4.29	4.77	5	5	6
Csa17g007910.1	AT1G04660	AT1G04660 | glycine-rich protein | chr1:1300668-1301306 REVERSE LENGTH=212 |Subgenoome-Cs-G1													0.001	5.386	6	1	6	1	1	206	17.8	8.94	5.47	57	6.32	6	6	6	2	2	2	1	1	1	0
Csa17g007890.1	AT1G04640	AT1G04640 |LIP2 | lipoyltransferase 2 | chr1:1292541-1293248 FORWARD LENGTH=235 |Subgenoome-Cs-G1	1.208	0.27	0.658585	0.181388	1.186	0.25	0.968341	0.0139718	1.018	0.03	1	8.84277e-09	0	10.841	15	3	13	1	3	235	26.4	7.25	9.24	45	13.95	6	15	15	3	5	5	1	3	3	0	106.7	104.9	88.4	18.42	27.11	25.89	5	5	6
Csa17g007810.2		Csa17g007810.2	0.992	-0.01	1	1.73756e-07	0.946	-0.08	1	1.31263e-08	1.049	0.07	1	8.84277e-09	0	249.952	41	43	425	0	8	1341	147.3	6.58	421.85	1359	492.46	38	41	41	128	138	159	38	42	42	26	101.3	96.6	102.1	27.35	25.92	40.94	5	5	6
Csa17g007620.1	AT1G04420	AT1G04420 | NAD(P)-linked oxidoreductase superfamily protein | chr1:1191634-1193699 FORWARD LENGTH=412 |Subgenoome-Cs-G1	0.745	-0.43	0.000109347	3.9612	0.878	-0.19	0.0448988	1.34777	0.848	-0.24	0.0501701	1.29956	0	41.091	25	11	72	2	11	416	46.8	8.21	55.07	111	88.19	15	25	25	17	25	30	7	11	11	0	85.2	100.4	114.4	8.71	7.32	6.9	5	5	6
Csa17g007450.1	AT1G04270	AT1G04270 |RPS15 | cytosolic ribosomal protein S15 | chr1:1141852-1142960 REVERSE LENGTH=152 |Subgenoome-Cs-G1	1.047	0.07	0.449101	0.347656	1.123	0.17	0.391384	0.407397	0.932	-0.1	1	8.84277e-09	0	21.676	32	3	46	1	2	152	17.3	10.27	56.99	120	36.72	32	19	32	22	10	14	3	2	3	0	99.1	106.3	94.6	21.12	15.42	6.4	5	5	6
Csa17g007320.1	AT1G04190	AT1G04190 |TPR3 | Tetratricopeptide repeat (TPR)-like superfamily protein | chr1:1106617-1108557 REVERSE LENGTH=328 |Subgenoome-Cs-G1	1.396	0.48	0.0101472	1.99365	1.537	0.62	0.0401014	1.39684	0.908	-0.14	1	8.84277e-09	0	27.064	19	7	28	0	7	333	37.6	8.56	22.64	136	36.39	16	19	19	7	9	12	5	6	7	0	106.5	117.2	76.3	10.04	10.81	19.81	5	5	6
Csa17g007290.1		Csa17g007290.1	0.924	-0.11	1	1.73756e-07	0.904	-0.15	0.610552	0.214277	1.023	0.03	0.78641	0.104351	0	34.06	23	7	58	0	5	434	45.9	8.56	44.6	255	67	19	23	23	14	21	23	5	7	7	0	98.1	95.9	106.1	29.81	33.44	41.47	5	5	6
Csa17g007270.1	AT1G04170	AT1G04170 |EIF2 GAMMA | eukaryotic translation initiation factor 2 gamma subunit | chr1:1097423-1099702 FORWARD LENGTH=465 |Subgenoome-Cs-G1	1.387	0.47	0.000129523	3.88765	1.243	0.31	0.00619338	2.20807	1.116	0.16	0.409525	0.38772	0	108.7	46	18	152	0	18	566	61.8	8	163.92	464	148.11	36	40	40	45	47	60	11	14	17	0	114.6	102.7	82.6	12.18	4.35	4.08	5	5	6
Csa17g007230.1	AT1G04130	AT1G04130 |TPR2, AtTPR2 | Tetratricopeptide repeat (TPR)-like superfamily protein | chr1:1073465-1075374 FORWARD LENGTH=360 |Subgenoome-Cs-G1	1.058	0.08	0.690919	0.160573	1.106	0.14	0.893829	0.0487453	0.956	-0.06	1	8.84277e-09	0	13.732	9	2	11	0	2	370	42	6.74	10.07	80	15.13	9	9	9	3	4	4	2	2	2	0	100.3	104.9	94.8	11.25	8.67	12.64	5	5	6
Csa17g007180.1	AT1G04080	AT1G04080 |PRP39 | Tetratricopeptide repeat (TPR)-like superfamily protein | chr1:1051803-1056550 FORWARD LENGTH=768 |Subgenoome-Cs-G1	1.081	0.11	0.533881	0.272556	1.055	0.08	0.770457	0.113252	1.025	0.04	1	8.84277e-09	0	68.05	24	15	93	1	3	768	84.9	5.11	69.91	341	106.21	19	21	24	23	32	38	11	13	14	4	103.4	100.9	95.7	11.77	2.37	10.37	5	5	6
Csa17g006990.1	AT1G03910	AT1G03910 | EXPRESSED IN: 25 plant structures; EXPRESSED DURING: 13 growth stages; CONTAINS InterPro DOMAIN/s: Cactin protein, cactus-binding domain, C-terminal (InterPro:IPR019134), Cactin, central region (InterPro:IPR018816); BEST Arabidopsis thaliana protein match is: unknown protein (TAIR:AT2G36815.2); Has 11711 Blast hits to 7382 proteins in 452 species: Archae - 31; Bacteria - 352; Metazoa …													0	8.548	5	3	7	0	3	675	78.9	6.83	2.92	18	3.46	2	2	5	1	2	4	1	1	3	0
Csa17g006960.1	AT1G03890	AT1G03890 | RmlC-like cupins superfamily protein | chr1:989250-990908 FORWARD LENGTH=451 |Subgenoome-Cs-G1	0.143	-2.81	1.91137e-09	8.71866	0.513	-0.96	5.54085e-06	5.25642	0.278	-1.85	2.40053e-08	7.61969	0	303.421	76	29	1405	4	4	456	50.4	5.24	1388.95	6971	1270.29	70	66	58	447	442	516	26	27	26	28	25.8	93	181.2	9.83	9.76	2.76	5	5	6
Csa17g006950.1	AT1G03880	AT1G03880 |CRU2, CRB | cruciferin 2 | chr1:985786-987916 FORWARD LENGTH=455 |Subgenoome-Cs-G1	0.101	-3.31	1.62419e-08	7.78936	0.503	-0.99	0.00345202	2.46193	0.2	-2.32	2.99342e-06	5.52383	0	347.345	81	29	2682	10	10	458	50.7	6.6	3891.53	9230	2652.95	78	74	58	1162	700	820	27	26	21	0	18.8	94	187.1	31.25	9.07	2.42	5	5	6
Csa17g006930.1	AT1G03860	AT1G03860 |ATPHB2, PHB2 | prohibitin 2 | chr1:979611-981157 REVERSE LENGTH=286 |Subgenoome-Cs-G1	1.427	0.51	0.000259553	3.58577	1.244	0.31	0.0184466	1.73408	1.147	0.2	0.296361	0.528179	0	57.691	38	9	95	1	2	428	47.6	9.64	85.3	453	106.97	29	38	38	29	31	35	8	9	9	2	116.6	101.6	81.7	6.02	8.59	11.12	5	5	6
Csa17g006890.1	AT1G03830	AT1G03830 | guanylate-binding family protein | chr1:962128-966622 REVERSE LENGTH=991 |Subgenoome-Cs-G1													0.001	4.841	3	2	3	1	2	903	102.6	6.58	2.53	0	2.4	1	2	2	1	1	1	1	1	1	0
Csa17g006820.1	AT1G03760	AT1G03760 | Prefoldin chaperone subunit family protein | chr1:941211-943320 REVERSE LENGTH=391 |Subgenoome-Cs-G1	1.57	0.65	0.000586647	3.23162	1.283	0.36	0.0433358	1.36315	1.223	0.29	0.280205	0.552524	0	23.865	22	6	22	2	6	403	44.9	4.96	20.52	99	25.83	17	22	22	6	8	8	4	6	6	0	122.2	99.9	77.9	7.75	12.53	13.5	5	5	6
Csa17g005510.1	AT1G03457	AT1G03457 | RNA-binding (RRM/RBD/RNP motifs) family protein | chr1:861109-864019 REVERSE LENGTH=429 |Subgenoome-Cs-G1													0	5.696	6	2	7	0	1	427	47.4	9.16	5.28	55	9.06	6	6	6	2	2	3	2	2	2	0
Csa17g005420.1	AT1G03350	AT1G03350 | BSD domain-containing protein | chr1:822834-824246 REVERSE LENGTH=470 |Subgenoome-Cs-G1	1.411	0.5	1.36858e-06	5.86373	1.278	0.35	0.000392247	3.40644	1.104	0.14	0.0359962	1.44374	0	167.65	39	28	345	0	3	881	96.3	4.83	315.38	928	390.22	33	36	39	104	107	134	23	25	28	19	114.8	103.9	81.3	4.5	4.81	4.95	5	5	6
Csa17g005360.1	AT1G03290	AT1G03290 | unknown protein; BEST Arabidopsis thaliana protein match is: unknown protein (TAIR:AT4G02880.2); Has 13587 Blast hits to 10183 proteins in 1114 species: Archae - 257; Bacteria - 2402; Metazoa - 5637; Fungi - 960; Plants - 675; Viruses - 54; Other Eukaryotes - 3602 (source: NCBI BLink). | chr1:807970-810680 FORWARD LENGTH=571 |Subgenoome-Cs-G1													0.028	2.02	1	1	1	0	1	578	63.6	4.73			1.79			1			1			1	0
Csa17g005240.1	AT1G03160	AT1G03160 |FZL | FZO-like | chr1:761321-766053 FORWARD LENGTH=912 |Subgenoome-Cs-G1													0	31.073	14	9	42	0	1	991	109.8	5.73	28.09	74	42.04	10	13	14	10	15	17	6	8	9	0
Csa17g005200.1	AT1G03110	AT1G03110 |TRM82, AtTRM82 | Transducin/WD40 repeat-like superfamily protein | chr1:749359-751796 FORWARD LENGTH=427 |Subgenoome-Cs-G1													0	5.787	12	2	5	1	2	407	44	5.49	3.39	35	6.08	6	12	12	1	2	2	1	2	2	0
Csa17g004160.1		Csa17g004160.1	0.89	-0.17	0.323268	0.490438	0.818	-0.29	0.410161	0.387046	1.088	0.12	1	8.84277e-09	0	58.9	62	10	69	5	7	182	19.1	5.05	71.29	241	73.38	62	62	62	23	22	24	10	10	10	1	98.6	90.6	110.8	15.99	22.89	9.94	5	5	6
Csa17g004110.1	AT1G03090	AT1G03090 |MCCA | methylcrotonyl-CoA carboxylase alpha chain, mitochondrial / 3-methylcrotonyl-CoA carboxylase 1 (MCCA) | chr1:739715-743819 FORWARD LENGTH=714 |Subgenoome-Cs-G1	0.995	-0.01	0.815891	0.0883681	0.934	-0.1	1	1.31263e-08	1.066	0.09	0.948721	0.0228614	0	55.006	25	13	61	1	2	740	80.8	6.79	43.67	210	54.75	18	22	22	17	21	23	9	12	12	0	101.9	95.6	102.4	7.86	11.32	34.16	5	5	6
Csa17g004100.1	AT1G03080	AT1G03080 | kinase interacting (KIP1-like) family protein | chr1:731794-737332 REVERSE LENGTH=1733 |Subgenoome-Cs-G1													0	7.187	1	2	14	0	1	2076	238.4	4.96	6.45	24	15.72	1	1	1	3	4	7	2	2	2	0
Csa17g004060.1	AT1G03060	AT1G03060 |SPI | Beige/BEACH domain ;WD domain, G-beta repeat protein | chr1:712971-726891 REVERSE LENGTH=3601 |Subgenoome-Cs-G1													0.007	2.698	0	1	2	0	1	2612	289.6	6.32		0	3.03		0	0		1	1		1	1	0
Csa17g004020.1	AT1G03030	AT1G03030 | P-loop containing nucleoside triphosphate hydrolases superfamily protein | chr1:701621-703568 FORWARD LENGTH=301 |Subgenoome-Cs-G1													0	31.637	31	7	34	2	2	303	34.2	7.09	33.82	109	35.89	24	31	31	10	10	14	5	7	7	0
Csa17g003990.1	AT1G03000	AT1G03000 |PEX6 | peroxin 6 | chr1:688057-692453 REVERSE LENGTH=941 |Subgenoome-Cs-G1													0	6.881	2	2	7	0	2	954	104.2	6.11	4.16	36	5.77	2	2	2	2	2	3	2	2	2	0
Csa17g003900.1		Csa17g003900.1	2.296	1.2	0.000113429	3.94528	0.817	-0.29	0.495985	0.304532	2.81	1.49	0.000107473	3.9687	0	48.15	47	10	81	1	2	208	23.4	6.44	65.23	178	90.15	47	41	41	22	29	30	10	9	9	5	167.5	59.6	72.9	23.91	9.06	21.77	5	5	6
Csa17g003850.1	AT1G02880	AT1G02880 |TPK1 | thiamin pyrophosphokinase1 | chr1:643063-643972 REVERSE LENGTH=197 |Subgenoome-Cs-G1	1.585	0.66	0.0794058	1.10015	1.023	0.03	1	1.31263e-08	1.549	0.63	0.12648	0.897979	0	22.654	27	6	32	0	6	267	29.8	5.59	34.29	151	33.28	21	24	27	10	10	12	4	5	6	0	131.8	85.1	83.1	8.43	26.25	23.37	5	5	6
Csa17g003830.1	AT1G02870	AT1G02870 | FUNCTIONS IN: molecular_function unknown; INVOLVED IN: biological_process unknown; EXPRESSED IN: 23 plant structures; EXPRESSED DURING: 13 growth stages; CONTAINS InterPro DOMAIN/s: Ribosome biogenesis protein Nop16 (InterPro:IPR019002); Has 104 Blast hits to 104 proteins in 57 species: Archae - 0; Bacteria - 0; Metazoa - 0; Fungi - 63; Plants - 35; Viruses - 0; Other Eukaryotes - 6 (…													0	9.79	5	3	20	0	1	447	50.5	5.71	17.31	29	18.39	3	5	5	7	6	7	3	3	3	0
Csa17g003760.1	AT1G02816	AT1G02816 | Protein of unknown function, DUF538 | chr1:621637-622137 FORWARD LENGTH=166 |Subgenoome-Cs-G1	0.662	-0.6	0.000130337	3.88493	0.833	-0.26	0.0893754	1.04878	0.794	-0.33	0.0308193	1.51118	0	13.468	15	3	27	0	2	205	22.8	4.92	25.74	41	30.53	15	15	15	9	9	9	3	3	3	1	79.6	100.2	120.2	9.77	9.02	10.69	5	5	6
Csa17g002560.2		Csa17g002560.2													0	39.616	9	9	34	0	1	1714	190.5	5.64	26.2	195	38.72	6	9	9	8	13	13	6	9	9	0
Csa17g002430.1	AT1G01940	AT1G01940 | Cyclophilin-like peptidyl-prolyl cis-trans isomerase family protein | chr1:323082-324719 FORWARD LENGTH=160 |Subgenoome-Cs-G1	0.818	-0.29	0.00165417	2.78142	0.973	-0.04	0.489849	0.309938	0.84	-0.25	0.0573339	1.24159	0	11.872	24	4	18	1	4	160	17.6	8.29	9.26	45	12.91	13	18	24	3	6	9	2	3	4	0	87.9	104.6	107.5	5.74	6.89	6.26	5	5	6
Csa17g002390.1	AT1G01900	AT1G01900 |ATSBT1.1, SBTI1.1 | subtilase family protein | chr1:310332-313011 FORWARD LENGTH=774 |Subgenoome-Cs-G1	1.033	0.05	1	1.73756e-07	1.101	0.14	1	1.31263e-08	0.939	-0.09	1	8.84277e-09	0	81.227	25	16	165	7	7	772	82.6	8.38	103.06	449	126.58	18	24	24	36	57	72	11	15	15	0	98.9	105.4	95.7	15.43	27.65	15.78	5	5	6
Csa17g002340.1	AT1G01820	AT1G01820 |PEX11C | peroxin 11c | chr1:296213-297723 REVERSE LENGTH=235 |Subgenoome-Cs-G1													0.001	5.153	6	2	20	0	1	235	25.9	9.85	12.89	62	14.46	3	6	6	6	7	7	1	2	2	0
Csa17g002320.1	AT1G01800	AT1G01800 | NAD(P)-binding Rossmann-fold superfamily protein | chr1:293396-294888 FORWARD LENGTH=295 |Subgenoome-Cs-G1	1.558	0.64	0.00289816	2.53788	1.235	0.3	0.0933226	1.03001	1.262	0.34	0.501057	0.300113	0	19.915	25	5	11	1	5	295	31.8	6.6	4.13	40	13	7	25	23	1	5	5	1	5	4	0	123.2	97.7	79.1	10.79	8.48	24.54	5	5	6
Csa17g002250.1	AT1G01730	AT1G01730 | unknown protein; FUNCTIONS IN: molecular_function unknown; INVOLVED IN: biological_process unknown; LOCATED IN: chloroplast; EXPRESSED IN: 23 plant structures; EXPRESSED DURING: 13 growth stages; Has 42 Blast hits to 42 proteins in 17 species: Archae - 0; Bacteria - 2; Metazoa - 5; Fungi - 1; Plants - 34; Viruses - 0; Other Eukaryotes - 0 (source: NCBI BLink). | chr1:271002-271872 FOR…													0	5.638	8	2	5	0	2	234	25.6	8.84	2.16	16	4.93	3	8	8	1	2	2	1	2	2	0
Csa17g002240.1	AT1G01725	AT1G01725 | unknown protein; FUNCTIONS IN: molecular_function unknown; INVOLVED IN: biological_process unknown; LOCATED IN: endomembrane system; EXPRESSED IN: 23 plant structures; EXPRESSED DURING: 14 growth stages; BEST Arabidopsis thaliana protein match is: unknown protein (TAIR:AT4G00530.1); Has 20 Blast hits to 20 proteins in 7 species: Archae - 0; Bacteria - 0; Metazoa - 0; Fungi - 0; Plants…													0.004	3.539	14	1	10	1	1	64	7.2	8.5	8.34	30	7.39	14	14	14	4	3	3	1	1	1	0
Csa17g001410.1		Csa17g001410.1	1.542	0.62	6.3918e-05	4.19438	1.092	0.13	0.302653	0.519054	1.412	0.5	0.00366277	2.43619	0	64.042	54	11	109	0	2	229	26.2	7.12	110.51	652	125.21	41	48	54	32	34	43	8	8	10	0	127.3	90.1	82.6	11.4	9.79	8.88	5	5	6
Csa17g001150.1	AT1G02370	AT1G02370 | Tetratricopeptide repeat (TPR)-like superfamily protein | chr1:474516-476383 FORWARD LENGTH=537 |Subgenoome-Cs-G1													0.017	2.25	2	1	1	0	1	527	59.4	7.43			0			2			1			1	0
Csa17174s010.1		Csa17174s010.1													0	31.587	92	6	44	1	1	71	7.8	4.51	46.13	273	50.81	92	92	92	15	14	15	6	6	6	0
Csa16g057420.1	AT1G64680	AT1G64680 | unknown protein; BEST Arabidopsis thaliana protein match is: unknown protein (TAIR:AT1G03055.1); Has 146 Blast hits to 146 proteins in 26 species: Archae - 0; Bacteria - 6; Metazoa - 0; Fungi - 0; Plants - 125; Viruses - 0; Other Eukaryotes - 15 (source: NCBI BLink). | chr1:24036071-24037062 FORWARD LENGTH=250 |Subgenoome-Cs-G1													0.012	2.381	3	1	2	0	1	253	28.4	8.5		0	1.76		3	3		1	1		1	1	0
Csa16g057400.1	AT1G64660	AT1G64660 |ATMGL, MGL | methionine gamma-lyase | chr1:24028977-24030537 FORWARD LENGTH=441 |Subgenoome-Cs-G1	0.579	-0.79	0.188198	0.725385	0.823	-0.28	1	1.31263e-08	0.703	-0.51	0.503969	0.297596	0	21.999	25	7	30	4	7	446	48.1	6.16	17.51	74	29.54	12	21	25	6	11	13	4	6	7	0	72.3	102.8	124.9	27.47	46.99	32.95	5	5	6
Csa16g057280.1	AT1G64550	AT1G64550 |ATGCN3, GCN3 | general control non-repressible 3 | chr1:23968850-23973369 FORWARD LENGTH=715 |Subgenoome-Cs-G1	1.364	0.45	8.57034e-06	5.067	1.057	0.08	0.289942	0.537689	1.291	0.37	0.000432005	3.36451	0	315.955	35	58	688	2	9	1612	180	6.3	651.75	2783	728.19	28	32	35	206	215	267	44	52	58	26	119.6	92.7	87.7	3.44	7.83	4.97	5	5	6
Csa16g057190.1	AT1G64440	AT1G64440 |RHD1, REB1, UGE4 | NAD(P)-binding Rossmann-fold superfamily protein | chr1:23937102-23939565 FORWARD LENGTH=348 |Subgenoome-Cs-G1	1.375	0.46	0.0679953	1.16752	0.787	-0.35	0.960942	0.0173027	1.748	0.81	0.0472102	1.32596	0.001	5.328	5	2	4	1	2	348	38.1	5.71	2.04	0	2.12	3	3	5	1	1	2	1	1	2	0	130.5	74.6	94.9	13.34	18.73	27.1	5	5	6
Csa16g057040.1	AT1G64330	AT1G64330 | myosin heavy chain-related | chr1:23872172-23873970 FORWARD LENGTH=555 |Subgenoome-Cs-G1													0	72.309	35	19	89	1	2	580	67.7	5.07	61.85	232	96.69	21	31	35	21	30	38	10	17	19	0
Csa16g056890.1	AT1G64180	AT1G64180 | intracellular protein transport protein USO1-related | chr1:23821640-23824193 FORWARD LENGTH=593 |Subgenoome-Cs-G1													0.006	2.771	2	1	2	0	1	656	75.4	8.38		0	2.72		2	2		1	1		1	1	0
Csa16g056830.1	AT1G64110	AT1G64110 | P-loop containing nucleoside triphosphate hydrolases superfamily protein | chr1:23796887-23801240 REVERSE LENGTH=824 |Subgenoome-Cs-G1	1.621	0.7	0.00115555	2.93721	1.452	0.54	0.0187202	1.72769	1.116	0.16	0.812436	0.090211	0	187.403	50	34	267	1	5	829	92.2	6.48	260.58	1213	306.12	40	46	49	77	86	104	25	31	33	18	119.4	107	73.7	3.02	5.71	22.28	5	5	6
Csa16g056640.2		Csa16g056640.2													0	110.896	49	20	211	1	1	489	52.6	7.74	179.24	906	212.63	41	49	49	60	70	81	17	20	20	0
Csa16g056490.1	AT1G63800	AT1G63800 |UBC5 | ubiquitin-conjugating enzyme 5 | chr1:23667888-23669003 REVERSE LENGTH=185 |Subgenoome-Cs-G1													0	13.618	15	4	15	0	1	202	23	4.36	7.33	19	15.91	10	15	15	3	5	7	2	4	4	0
Csa16g056470.1	AT1G63770	AT1G63770 | Peptidase M1 family protein | chr1:23658250-23664243 REVERSE LENGTH=918 |Subgenoome-Cs-G1	1.547	0.63	7.2452e-05	4.13995	1.215	0.28	0.0224171	1.64942	1.273	0.35	0.0619456	1.20799	0	365.434	66	58	650	6	6	1204	134.8	6.73	668.36	2584	689.86	56	60	61	205	204	241	47	53	53	33	123.4	96.9	79.7	12.41	4.64	6.26	5	5	6
Csa16g055710.1	AT1G63000	AT1G63000 |NRS/ER, UER1 | nucleotide-rhamnose synthase/epimerase-reductase | chr1:23342510-23343859 FORWARD LENGTH=301 |Subgenoome-Cs-G1	1.524	0.61	2.07643e-05	4.68268	1.323	0.4	0.00506	2.29585	1.152	0.2	0.0642645	1.19203	0	62.688	38	10	99	0	1	302	33.7	6.25	70.43	268	110.43	29	35	38	25	32	42	8	9	10	0	118.8	103.2	78	5.05	6.38	10.09	5	5	6
Csa16g055520.1	AT1G62810	AT1G62810 | Copper amine oxidase family protein | chr1:23258253-23261772 REVERSE LENGTH=712 |Subgenoome-Cs-G1	0.463	-1.11	1.16163e-05	4.93493	0.709	-0.5	0.019014	1.72093	0.653	-0.61	0.00744941	2.12788	0	77.838	34	18	101	1	3	712	80.1	6.34	70.03	167	88.44	26	32	34	23	32	46	11	16	18	0	64	97.9	138.1	4.36	15.04	19.85	5	5	6
Csa16g055460.1	AT1G62750	AT1G62750 |ATSCO1, ATSCO1/CPEF-G, SCO1 | Translation elongation factor EFG/EF2 protein | chr1:23233622-23236321 REVERSE LENGTH=783 |Subgenoome-Cs-G1	1.403	0.49	0.0217512	1.66252	1.21	0.27	0.48827	0.31134	1.159	0.21	0.453584	0.343342	0	70.765	37	16	74	1	1	712	78.5	5.27	77.27	315	94.44	35	37	37	23	24	27	14	16	16	4	116.5	100.5	83	13.34	18.35	12.43	5	5	6
Csa16g055450.1	AT1G62740	AT1G62740 |Hop2 | stress-inducible protein, putative | chr1:23231026-23233380 FORWARD LENGTH=571 |Subgenoome-Cs-G1	1.992	0.99	0.000179721	3.7454	1.343	0.43	0.0528595	1.27688	1.483	0.57	0.0725319	1.13947	0	58.816	77	11	87	1	1	140	16	6.79	59.07	282	77.92	51	77	77	20	32	35	9	11	11	0	137.9	92.9	69.2	4.53	19.33	19.07	5	5	6
Csa16g055440.1		Csa16g055440.1	1.402	0.49	0.00582544	2.23467	1.101	0.14	0.47095	0.327025	1.273	0.35	0.179197	0.746668	0	177.022	38	34	277	0	6	851	96.1	6.62	256.68	836	282.05	29	37	38	78	90	109	25	31	33	1	120.1	94.3	85.6	11.69	11.41	14.31	5	5	6
Csa16g055410.1	AT1G62710	AT1G62710 |BETA-VPE, BETAVPE | beta vacuolar processing enzyme | chr1:23224070-23226857 REVERSE LENGTH=486 |Subgenoome-Cs-G1													0	33.668	18	8	48	1	1	487	54	6.28	29.8	233	52.03	13	18	18	10	20	18	5	8	8	0
Csa16g055130.1	AT1G62390	AT1G62390 |Phox2 | Octicosapeptide/Phox/Bem1p (PB1) domain-containing protein / tetratricopeptide repeat (TPR)-containing protein | chr1:23084632-23086887 REVERSE LENGTH=751 |Subgenoome-Cs-G1	1.382	0.47	0.066163	1.17938	1.503	0.59	0.0787446	1.10378	0.92	-0.12	1	8.84277e-09	0	32.278	13	6	33	1	6	1429	157.3	5.12	43.44	308	40.29	9	9	13	12	10	11	5	5	6	0	106.7	116	77.2	4.47	18.45	23.25	5	5	6
Csa16g055020.1	AT1G62290	AT1G62290 | Saposin-like aspartyl protease family protein | chr1:23010107-23012681 REVERSE LENGTH=513 |Subgenoome-Cs-G1													0	47.604	48	8	119	1	1	242	25.8	4.55	121.55	368	137.68	43	48	48	38	38	43	7	8	8	0
Csa16g054930.1		Csa16g054930.1	0.704	-0.51	0.138316	0.859128	0.849	-0.24	0.610865	0.214055	0.829	-0.27	0.91417	0.038973	0	27.631	47	5	61	4	4	172	17.4	10.29	59.9	415	51.23	34	34	34	19	19	23	3	4	4	1	82.7	99.8	117.5	20.32	26.19	10.97	5	5	6
Csa16g054920.1	AT1G62220	AT1G62220 | unknown protein; FUNCTIONS IN: molecular_function unknown; INVOLVED IN: biological_process unknown; LOCATED IN: endomembrane system; BEST Arabidopsis thaliana protein match is: unknown protein (TAIR:AT1G62000.1); Has 131 Blast hits to 122 proteins in 40 species: Archae - 0; Bacteria - 73; Metazoa - 10; Fungi - 6; Plants - 37; Viruses - 0; Other Eukaryotes - 5 (source: NCBI BLink). | c…													0.004	3.156	14	1	7	0	1	162	16.3	10.62	3.14	18	7.44	14	14	14	1	3	3	1	1	1	0
Csa16g054910.1		Csa16g054910.1	0.665	-0.59	0.243957	0.612687	0.774	-0.37	0.45648	0.340578	0.859	-0.22	1	8.84277e-09	0	22.503	25	3	25	2	2	171	17.2	10.24	34.32	278	25.75	25	21	21	9	6	10	3	2	2	0	81.8	95.2	123	35.94	22.43	9.69	5	5	6
Csa16g054900.1		Csa16g054900.1													0.001	5.311	12	1	4	1	1	117	12.2	7.18	2.44	16	1.74	12	12	12	1	1	2	1	1	1	0
Csa16g053780.1	AT1G62020	AT1G62020 | Coatomer, alpha subunit | chr1:22919814-22923728 FORWARD LENGTH=1216 |Subgenoome-Cs-G1	1.174	0.23	0.267023	0.573452	0.941	-0.09	1	1.31263e-08	1.248	0.32	0.462431	0.334953	0	119.519	25	27	175	0	6	3425	382	6.64	136.17	487	172.65	22	21	21	47	57	71	23	25	25	9	113.1	90.6	96.3	15.51	8.77	16.09	5	5	6
Csa16g052900.1	AT1G61010	AT1G61010 |CPSF73-I | cleavage and polyadenylation specificity factor 73-I | chr1:22474954-22477660 REVERSE LENGTH=693 |Subgenoome-Cs-G1													0	19.519	15	7	14	1	7	694	77.4	6.01	5.17	0	17.63	5	5	12	2	3	9	2	3	6	0
Csa16g052750.1	AT1G60900	AT1G60900 | U2 snRNP auxilliary factor, large subunit, splicing factor | chr1:22424008-22427806 FORWARD LENGTH=589 |Subgenoome-Cs-G1	0.902	-0.15	0.708222	0.149831	1.01	0.01	1	1.31263e-08	0.894	-0.16	0.535401	0.271321	0	15.405	8	4	20	0	4	679	75.5	8.76	10.68	76	22.77	6	6	8	4	7	9	3	3	4	0	93	104	103	18.74	3.51	19.75	5	5	6
Csa16g052570.1	AT1G60770	AT1G60770 | Tetratricopeptide repeat (TPR)-like superfamily protein | chr1:22366959-22368648 REVERSE LENGTH=491 |Subgenoome-Cs-G1	1.068	0.09	0.561707	0.25049	1.168	0.22	0.298113	0.525618	0.914	-0.13	0.925494	0.0336265	0	14.497	12	5	13	1	5	757	86.3	9.28	7.4	42	11.26	7	7	12	3	4	6	3	3	5	0	99	108.3	92.7	17.15	12.51	10.52	5	5	6
Csa16g052530.1	AT1G60730	AT1G60730 | NAD(P)-linked oxidoreductase superfamily protein | chr1:22358327-22360082 REVERSE LENGTH=345 |Subgenoome-Cs-G1	2.038	1.03	0.000437489	3.35903	1.532	0.62	0.0459155	1.33804	1.331	0.41	0.204655	0.688978	0	159.544	49	22	313	1	1	344	37.8	6.37	294.16	909	343.44	49	48	49	95	102	116	19	19	22	0	133.8	100.6	65.6	12.2	14.8	24.71	5	5	6
Csa16g052490.1	AT1G60680	AT1G60680 | NAD(P)-linked oxidoreductase superfamily protein | chr1:22347824-22349236 REVERSE LENGTH=346 |Subgenoome-Cs-G1													0	70.525	32	12	142	1	1	231	25.8	7.94	110.67	354	132.75	32	32	32	39	47	56	10	11	12	0
Csa16g052450.1	AT1G60640	AT1G60640 | unknown protein; Has 42416 Blast hits to 22533 proteins in 1340 species: Archae - 32; Bacteria - 6461; Metazoa - 16431; Fungi - 3749; Plants - 1747; Viruses - 284; Other Eukaryotes - 13712 (source: NCBI BLink). | chr1:22337534-22339513 REVERSE LENGTH=340 |Subgenoome-Cs-G1													0	7.245	13	3	8	3	3	338	38.5	5.08	8.21	0	10.71	10	5	8	3	1	4	2	1	2	0
Csa16g052290.1	AT1G60420	AT1G60420 | DC1 domain-containing protein | chr1:22261978-22264243 FORWARD LENGTH=578 |Subgenoome-Cs-G1	1.692	0.76	0.00122878	2.91053	1.311	0.39	0.140937	0.850975	1.29	0.37	0.180238	0.744154	0	88.616	47	18	168	2	2	540	60.9	4.93	156.91	378	190.21	40	36	42	49	60	59	14	15	17	0	126.8	98.3	74.9	15.48	15.09	18.89	5	5	6
Csa16g052120.1	AT1G60080	AT1G60080 | 3'-5'-exoribonuclease family protein | chr1:22152605-22154339 REVERSE LENGTH=302 |Subgenoome-Cs-G1													0	7.331	7	2	7	0	2	371	40.3	5.52	4.01	31	7.52	2	2	7	2	2	3	1	1	2	0
Csa16g052110.1	AT2G28100	AT2G28100 |ATFUC1, FUC1 | alpha-L-fucosidase 1 | chr2:11974803-11976489 FORWARD LENGTH=506 |Subgenoome-Cs-G1													0	16.063	6	4	26	0	1	748	83.4	5.96	9.51	46	14.95	3	6	6	4	11	11	2	4	4	0
Csa16g052080.1	AT2G27970	AT2G27970 |CKS2 | CDK-subunit 2 | chr2:11912460-11913112 REVERSE LENGTH=83 |Subgenoome-Cs-G1													0	7.534	28	3	12	0	3	88	10.7	9.13	6.28	27	9.06	19	28	28	3	4	5	2	3	3	0
Csa16g051900.1	AT2G27710	AT2G27710 | 60S acidic ribosomal protein family | chr2:11816929-11817670 FORWARD LENGTH=115 |Subgenoome-Cs-G1	0.79	-0.34	0.348854	0.457356	0.845	-0.24	0.869784	0.0605885	0.935	-0.1	0.997083	0.00126865	0	50.948	66	7	78	1	4	114	11.5	4.61	96.36	404	69.43	66	66	36	27	29	22	7	7	5	2	89.9	96.2	113.8	9.38	6.47	25	5	5	6
Csa16g051860.1	AT2G27680	AT2G27680 | NAD(P)-linked oxidoreductase superfamily protein | chr2:11803981-11805965 REVERSE LENGTH=384 |Subgenoome-Cs-G1													0	22.322	16	5	21	0	1	387	43.5	8.12	24.58	75	20.59	10	13	13	8	6	7	3	4	4	0
Csa16g051770.1	AT2G27600	AT2G27600 |SKD1, VPS4, ATSKD1 | AAA-type ATPase family protein | chr2:11781226-11783730 FORWARD LENGTH=435 |Subgenoome-Cs-G1	1.147	0.2	0.140809	0.851369	0.971	-0.04	1	1.31263e-08	1.182	0.24	0.10409	0.982592	0	65.174	45	15	78	0	1	461	51.3	6.76	76.49	267	78.26	40	31	36	26	23	29	13	11	13	1	110.4	93.4	96.2	14.39	2.3	6.27	5	5	6
Csa16g051570.1	AT2G27450	AT2G27450 |NLP1, ATNLP1, CPA | nitrilase-like protein 1 | chr2:11737666-11739577 REVERSE LENGTH=299 |Subgenoome-Cs-G1	0.755	-0.4	0.0376187	1.4246	0.947	-0.08	1	1.31263e-08	0.798	-0.33	0.15428	0.81169	0	59.142	43	7	83	1	1	299	33.5	5.69	105.41	482	102.19	43	43	31	29	27	27	7	7	6	0	83.8	105.1	111	16.69	17.01	11.35	5	5	6
Csa16g051400.1	AT2G27210	AT2G27210 |BSL3 | BRI1 suppressor 1 (BSU1)-like 3 | chr2:11630188-11636182 FORWARD LENGTH=1006 |Subgenoome-Cs-G1													0	46.93	14	11	43	0	1	1011	107.5	5.81	33.25	252	40.8	10	14	11	12	15	16	9	11	10	0
Csa16g051360.2		Csa16g051360.2	0.837	-0.26	0.273474	0.563084	1.006	0.01	1	1.31263e-08	0.832	-0.27	0.543629	0.264697	0	38.325	12	13	39	0	1	1098	127.5	7.36	19.36	33	36.49	6	9	12	7	14	18	5	10	13	0	88.3	106.1	105.6	16.19	17.55	14.27	5	5	6
Csa16g051360.1	AT2G27170	AT2G27170 |TTN7, SMC3 | Structural maintenance of chromosomes (SMC) family protein | chr2:11609319-11617064 REVERSE LENGTH=1204 |Subgenoome-Cs-G1	0.755	-0.41	0.123816	0.907224	0.978	-0.03	1	1.31263e-08	0.772	-0.37	0.286094	0.543491	0	40.477	14	14	44	0	2	1333	154.3	6.39	19.36	33	40.87	6	13	14	7	17	20	5	12	14	2	82.8	107.4	109.8	18.11	8.75	12.95	5	5	6
Csa16g051320.1		Csa16g051320.1	0.302	-1.73	4.51059e-07	6.34577	0.683	-0.55	0.0138999	1.85699	0.443	-1.18	0.00013243	3.87801	0	21.095	33	4	43	1	2	165	18.1	5.06	38.64	70	47.85	33	19	19	13	14	16	4	3	3	2	45.7	103.2	151.1	11.62	12.02	18.47	5	5	6
Csa16g051260.1		Csa16g051260.1	0.957	-0.06	0.888409	0.0513873	1.001	0	1	1.31263e-08	0.956	-0.07	0.950745	0.021936	0	27.304	22	8	28	0	3	402	45.8	9.26	12.54	64	26.42	13	22	22	5	10	13	4	7	8	0	97.1	101.5	101.4	11.8	13.73	8.64	5	5	6
Csa16g051080.1	AT2G26920	AT2G26920 | Ubiquitin-associated/translation elongation factor EF1B protein | chr2:11489648-11491588 FORWARD LENGTH=646 |Subgenoome-Cs-G1													0.004	3.396	2	1	4	0	1	668	73.4	8.59	2.21	0	4.21	2	2	2	1	1	2	1	1	1	0
Csa16g051050.2		Csa16g051050.2	1.622	0.7	0.124905	0.90342	1.157	0.21	1	1.31263e-08	1.402	0.49	0.311399	0.506683	0	20.092	3	5	20	0	3	2557	279.5	6.02	25.38	83	16.47	3	3	3	8	6	6	5	5	4	1	128.8	91.8	79.4	12.17	11.79	32.76	5	5	6
Csa16g050970.1	AT2G26780	AT2G26780 | ARM repeat superfamily protein | chr2:11410125-11423598 FORWARD LENGTH=1826 |Subgenoome-Cs-G1	2.912	1.54	7.97575e-08	7.09823	1.216	0.28	0.134618	0.870897	2.395	1.26	4.01754e-06	5.39604	0	33.552	7	10	34	0	2	1717	188.7	6.38	12.44	131	42.35	2	6	7	3	13	18	2	8	10	1	170.4	71.1	58.5	14.14	10.37	9.29	5	5	6
Csa16g050860.1	AT2G26670	AT2G26670 |HY1, ATHO1, HO1, TED4, GUN2, HY6 | Plant haem oxygenase (decyclizing) family protein | chr2:11341816-11343394 FORWARD LENGTH=282 |Subgenoome-Cs-G1	0.819	-0.29	0.337164	0.472159	0.95	-0.07	1	1.31263e-08	0.862	-0.21	0.793732	0.100326	0	21.667	22	4	21	1	4	282	32.6	6.95	20.68	70	24.98	11	22	22	6	7	8	2	4	4	0	88.7	102.9	108.4	13.52	19.57	16	5	5	6
Csa16g050680.1	AT1G79830	AT1G79830 |GC5 | golgin candidate 5 | chr1:30028110-30033508 REVERSE LENGTH=956 |Subgenoome-Cs-G1													0	44.056	16	13	42	1	1	1057	118.9	4.81	22.76	48	39.05	9	16	16	9	15	18	8	12	13	0
Csa16g050620.1	AT1G79870	AT1G79870 | D-isomer specific 2-hydroxyacid dehydrogenase family protein | chr1:30044794-30045851 FORWARD LENGTH=313 |Subgenoome-Cs-G1	1.303	0.38	0.0428228	1.36833	1.003	0	1	1.31263e-08	1.299	0.38	0.0668867	1.17466	0	62.192	52	12	83	1	2	313	34.2	6.79	67.27	262	84	45	52	40	21	28	34	9	12	11	0	118.2	91	90.7	18.77	6.16	8.51	5	5	6
Csa16g050560.3		Csa16g050560.3	1.453	0.54	0.042211	1.37457	1.353	0.44	0.214771	0.668025	1.073	0.1	0.995587	0.00192079	0	288.263	65	46	528	0	1	830	91.5	5.36	525.37	1893	595.55	58	59	56	158	174	196	40	43	43	0	114.5	106.7	78.8	13.12	26.61	12.13	5	5	6
Csa16g050560.1	AT1G79930	AT1G79930 |HSP91 | heat shock protein 91 | chr1:30063781-30067067 REVERSE LENGTH=831 |Subgenoome-Cs-G1	1.427	0.51	5.19802e-06	5.28416	1.174	0.23	0.0210752	1.67623	1.216	0.28	0.00225539	2.64678	0	411.22	63	63	719	0	2	1661	183	5.3	743.68	2691	789.48	58	60	60	223	235	261	57	60	59	5	118.9	97.8	83.3	8.52	5.03	5.11	5	5	6
Csa16g050550.1	AT1G79940	AT1G79940 |ATERDJ2A | DnaJ / Sec63 Brl domains-containing protein | chr1:30070023-30073237 FORWARD LENGTH=687 |Subgenoome-Cs-G1	1.277	0.35	0.0191162	1.7186	1.223	0.29	0.252218	0.598224	1.044	0.06	0.725855	0.13915	0	10.132	8	4	10	1	3	777	87	5.17	9.98	23	7.92	4	1	5	4	2	4	2	1	3	0	109.5	104.8	85.7	19.85	8.43	20.04	5	5	6
Csa16g050520.1	AT1G79990	AT1G79990 | structural molecules | chr1:30084522-30091949 FORWARD LENGTH=1135 |Subgenoome-Cs-G1	0.964	-0.05	1	1.73756e-07	0.887	-0.17	0.796098	0.0990334	1.087	0.12	0.89088	0.0501809	0	43.103	11	11	64	0	3	1163	131.7	5.21	48.87	149	61.21	8	11	11	18	22	24	7	11	11	4	101.4	93.3	105.2	18.16	18.07	14.88	5	5	6
Csa16g050500.1		Csa16g050500.1	0.811	-0.3	0.40465	0.39292	1.008	0.01	1	1.31263e-08	0.804	-0.31	0.425762	0.370833	0	20.922	7	6	13	5	5	1204	135.1	4.69	3.37	29	15.86	1	6	7	1	5	7	1	5	6	1	86.3	107.3	106.4	8.94	5	17.16	5	5	6
Csa16g050450.1	AT1G80070	AT1G80070 |SUS2, EMB33, EMB177, EMB14 | Pre-mRNA-processing-splicing factor | chr1:30118052-30127574 FORWARD LENGTH=2359 |Subgenoome-Cs-G1	1.393	0.48	0.0152504	1.81672	1.088	0.12	0.600592	0.22142	1.28	0.36	0.278312	0.555468	0	64.201	9	17	62	0	17	2378	277.5	8.59	56.05	239	70.24	5	7	8	16	21	25	9	13	16	0	120.1	93.8	86.2	18.09	9.6	18.6	5	5	6
Csa16g050310.1	AT1G80190	AT1G80190 |PSF1 | partner of SLD five 1 | chr1:30159476-30161115 FORWARD LENGTH=201 |Subgenoome-Cs-G1													0	5.809	7	1	8	0	1	220	25.4	6.74	9.05	34	10.65	7	7	7	3	2	3	1	1	1	0
Csa16g050220.1	AT1G80210	AT1G80210 |BRCC36A, AtBRCC36A | Mov34/MPN/PAD-1 family protein | chr1:30163357-30165628 REVERSE LENGTH=406 |Subgenoome-Cs-G1	0.966	-0.05	0.967898	0.0141706	0.912	-0.13	1	1.31263e-08	1.059	0.08	1	8.84277e-09	0	29.139	21	6	31	1	3	407	44.2	5.94	32.18	157	35.3	20	21	21	11	10	10	5	6	6	0	100.7	95.1	104.2	16.73	16.81	6.25	5	5	6
Csa16g050130.1	AT1G80300	AT1G80300 |NTT1, ATNTT1 | nucleotide transporter 1 | chr1:30191954-30194280 FORWARD LENGTH=624 |Subgenoome-Cs-G1													0	10.774	10	3	3	2	2	617	67.6	9.26	3.94		0	5		5	1		2	1		2	0
Csa16g050080.1	AT1G80360	AT1G80360 | Pyridoxal phosphate (PLP)-dependent transferases superfamily protein | chr1:30208736-30210643 REVERSE LENGTH=394 |Subgenoome-Cs-G1	1.473	0.56	0.000285933	3.54374	1.229	0.3	0.0346702	1.46004	1.199	0.26	0.176625	0.752947	0	8.662	8	2	11	0	1	398	44.1	6.87	12.69	59	15.47	8	8	8	4	3	4	2	2	2	1	119.4	99.6	81	7.47	7.78	10.54	5	5	6
Csa16g049960.1		Csa16g049960.1	0.77	-0.38	0.457207	0.339887	0.857	-0.22	0.960222	0.0176285	0.899	-0.15	1	8.84277e-09	0	54.828	16	12	70	0	5	924	97	5.4	59.68	192	66.6	13	13	13	19	25	26	10	11	11	0	88	97.9	114.2	40.88	34.28	18.16	5	5	6
Csa16g049800.1	AT1G80620	AT1G80620 | S15/NS1, RNA-binding protein | chr1:30305404-30307182 FORWARD LENGTH=414 |Subgenoome-Cs-G1													0	7.806	6	3	5	1	1	427	48.6	9.64		0	0		2	6		1	4		1	3	0
Csa16g049630.1		Csa16g049630.1													0.006	2.874	4	1	2	0	1	261	30.7	6.68		0	2.95		4	4		1	1		1	1	0
Csa16g049590.1	AT1G80780	AT1G80780 | Polynucleotidyl transferase, ribonuclease H-like superfamily protein | chr1:30358517-30359341 FORWARD LENGTH=274 |Subgenoome-Cs-G1	1.494	0.58	1.80346e-05	4.74389	1.192	0.25	0.0172551	1.76308	1.253	0.33	0.014671	1.83354	0	8.884	6	3	16	0	3	584	66.3	6.96	9.24	38	17.32	3	5	6	3	6	7	1	2	3	0	121.6	97	81.4	3.48	3.58	12.1	5	5	6
Csa16g049440.1	AT1G80910	AT1G80910 | Protein of unknown function (DUF1712) | chr1:30401143-30403466 FORWARD LENGTH=497 |Subgenoome-Cs-G1													0	6.376	4	2	5	0	2	493	54.9	7.5	3.4	39	5.89	3	4	4	1	2	2	1	2	2	0
Csa16g049170.1		Csa16g049170.1													0	6.22	17	2	9	1	2	142	16.3	9.64	6.35	68	10.56	12	17	12	2	4	3	1	2	1	0
Csa16g049160.1	AT1G79550	AT1G79550 |PGK | phosphoglycerate kinase | chr1:29924347-29926295 REVERSE LENGTH=401 |Subgenoome-Cs-G1	1.258	0.33	0.00326982	2.48548	1.06	0.08	0.639491	0.194165	1.187	0.25	0.0691827	1.16	0	266.723	78	27	715	1	1	401	42.1	5.83	977.93	4077	822.85	72	78	78	273	205	237	23	25	26	0	113.7	95.9	90.4	7.12	6.39	10.1	5	5	6
Csa16g049140.1	AT1G79530	AT1G79530 |GAPCP-1 | glyceraldehyde-3-phosphate dehydrogenase of plastid 1 | chr1:29916232-29919088 REVERSE LENGTH=422 |Subgenoome-Cs-G1	1.07	0.1	0.910446	0.0407458	1.14	0.19	0.576382	0.23929	0.939	-0.09	0.906345	0.0427062	0	57.905	26	11	124	0	5	454	48.6	8.9	60.05	246	128.46	21	26	26	22	43	59	7	9	10	2	100	106.5	93.5	10.77	3.99	16.7	5	5	6
Csa16g049060.2		Csa16g049060.2	0.949	-0.08	0.351591	0.453963	1.006	0.01	1	1.31263e-08	0.943	-0.08	0.837914	0.0768006	0	195.972	57	29	274	0	3	529	56.5	7.28	273.4	1169	331.2	50	57	57	80	90	104	23	29	29	21	96.3	102.1	101.5	4.96	9.59	7.14	5	5	6
Csa16g048960.1	AT1G79350	AT1G79350 |EMB1135 | RING/FYVE/PHD zinc finger superfamily protein | chr1:29844829-29853215 REVERSE LENGTH=1295 |Subgenoome-Cs-G1													0.038	1.855	1	1	1	0	1	1339	148.6	7.34	2.66			1			1			1			0
Csa16g048950.1	AT1G79340	AT1G79340 |AtMC4, MC4 | metacaspase 4 | chr1:29842849-29844368 FORWARD LENGTH=418 |Subgenoome-Cs-G1													0	54.916	46	13	73	2	3	416	45.4	4.93	61.34	268	61.8	37	38	34	21	22	30	10	11	11	0
Csa16g048900.1	AT1G79280	AT1G79280 |NUA, AtTPR | nuclear pore anchor | chr1:29819176-29832809 REVERSE LENGTH=2093 |Subgenoome-Cs-G1													0	147.002	19	39	149	2	3	2114	239.3	5.05	97.26	366	158.46	12	17	18	33	50	66	22	33	37	0
Csa16g048890.1	AT1G79270	AT1G79270 |ECT8 | evolutionarily conserved C-terminal region 8 | chr1:29816157-29818811 FORWARD LENGTH=528 |Subgenoome-Cs-G1													0	7.635	4	2	8	0	1	510	57.6	6.99	6.33	16	8.49	4	2	2	2	3	3	2	1	1	0
Csa16g048880.1	AT1G79260	AT1G79260 | CONTAINS InterPro DOMAIN/s: Domain of unknown function DUF1794 (InterPro:IPR014878); Has 30201 Blast hits to 17322 proteins in 780 species: Archae - 12; Bacteria - 1396; Metazoa - 17338; Fungi - 3422; Plants - 5037; Viruses - 0; Other Eukaryotes - 2996 (source: NCBI BLink). | chr1:29813282-29814066 FORWARD LENGTH=166 |Subgenoome-Cs-G1													0.005	2.897	5	1	2	0	1	181	20	9.26		0	2.32		5	5		1	1		1	1	0
Csa16g048820.1	AT1G79230	AT1G79230 |ST1, ATMST1, MST1, ATRDH1, STR1 | mercaptopyruvate sulfurtransferase 1 | chr1:29800824-29803679 FORWARD LENGTH=379 |Subgenoome-Cs-G1	1.066	0.09	0.571239	0.243182	1.084	0.12	1	1.31263e-08	0.984	-0.02	0.997083	0.00126865	0	95.96	51	17	191	1	1	382	42.1	6.7	183.94	704	226.95	46	46	48	56	62	73	15	14	15	0	101.6	103.2	95.2	19.61	20.55	35.18	5	5	6
Csa16g048670.1	AT1G79070	AT1G79070 | SNARE-associated protein-related | chr1:29745018-29745807 REVERSE LENGTH=138 |Subgenoome-Cs-G1													0	7.354	17	1	3	1	1	137	14.9	4.91	5.06	68	6.09	17	17	17	1	1	1	1	1	1	0
Csa16g048440.1	AT1G78895	AT1G78895 | Reticulon family protein | chr1:29658313-29659866 REVERSE LENGTH=164 |Subgenoome-Cs-G1													0.004	3.34	8	1	2	1	1	166	17.8	7.62		0	2.39		8	8		1	1		1	1	0
Csa16g048380.1	AT1G78850	AT1G78850 | D-mannose binding lectin protein with Apple-like carbohydrate-binding domain | chr1:29642072-29643397 REVERSE LENGTH=441 |Subgenoome-Cs-G1	0.557	-0.84	0.0205086	1.68806	0.895	-0.16	0.803782	0.0948618	0.623	-0.68	0.218391	0.660765	0	25.58	17	7	25	0	3	600	66.2	5.83	16.26	74	25.09	15	15	17	6	7	12	6	6	7	1	68.2	109.5	122.3	17.77	30.14	16.77	5	5	6
Csa16g048130.1	AT1G78570	AT1G78570 |RHM1, ROL1, ATRHM1 | rhamnose biosynthesis 1 | chr1:29550110-29552207 FORWARD LENGTH=669 |Subgenoome-Cs-G1	1.117	0.16	0.927422	0.0327225	1.184	0.24	0.51994	0.284047	0.943	-0.08	0.839239	0.0761143	0	103.923	41	24	138	0	17	670	75.5	6.96	90.87	175	148.08	30	32	38	34	44	60	18	19	23	4	101.5	107.6	90.9	7.02	11.31	22.41	5	5	6
Csa16g048010.1	AT2G26460	AT2G26460 |SMU2 | RED family protein | chr2:11255049-11258913 REVERSE LENGTH=585 |Subgenoome-Cs-G1													0.005	2.947	1	1	1	0	1	614	69.7	5.57			2.61			1			1			1	0
Csa16g047840.1	AT2G26260	AT2G26260 |AT3BETAHSD/D2, 3BETAHSD/D2 | 3beta-hydroxysteroid-dehydrogenase/decarboxylase isoform 2 | chr2:11178237-11182872 FORWARD LENGTH=564 |Subgenoome-Cs-G1													0.009	2.502	1	1	3	0	1	627	68.9	8.47	2.62	17	2.71	1	1	1	1	1	1	1	1	1	0
[truncated: 6,765 more rows]

## Sheet: DHA1_735+6_FC>2
Accession	Homologs in Arabidopsis thaliana	Description	Abundance Ratio: (DHA) / (WT)	Abundance Ratio (log2): (DHA) / (WT)	Abundance Ratio Adj. P-Value: (DHA) / (WT)	Abundance Ratio Adj. P-Value(- log10) : (DHA) / (WT)	Abundance Ratio: (EPA) / (WT)	Abundance Ratio (log2): (EPA) / (WT)	Abundance Ratio Adj. P-Value: (EPA) / (WT)	Abundance Ratio Adj. P-Value(-log 10): (EPA) / (WT)	Abundance Ratio: (DHA) / (EPA)	Abundance Ratio (log2): (DHA) / (EPA)	Abundance Ratio Adj. P-Value: (DHA) / (EPA)	Abundance Ratio Adj. P-Value(-log10): (DHA) / (EPA)	Exp. q-value: Combined	Sum PEP Score	Coverage [%]	# Peptides	# PSMs	# Protein Unique Peptides	# Unique Peptides	# AAs	MW [kDa]	calc. pI	Score Comet: Comet	Score Mascot: Mascot	Score Sequest HT: Sequest HT	Coverage [%] (by Search Engine): Comet	Coverage [%] (by Search Engine): Mascot	Coverage [%] (by Search Engine): Sequest HT	# PSMs (by Search Engine): Comet	# PSMs (by Search Engine): Mascot	# PSMs (by Search Engine): Sequest HT	# Peptides (by Search Engine): Comet	# Peptides (by Search Engine): Mascot	# Peptides (by Search Engine): Sequest HT	# Razor Peptides	Abundances (Grouped): DHA	Abundances (Grouped): EPA	Abundances (Grouped): WT	Abundances (Grouped) CV [%]: DHA	Abundances (Grouped) CV [%]: EPA	Abundances (Grouped) CV [%]: WT	Abundances (Grouped) Count: DHA	Abundances (Grouped) Count: EPA	Abundances (Grouped) Count: WT
[truncated: 741 more rows]

[truncated: 3 more sheets: EPA8_92+4_FC>2, Input for ShinyGo, output of ShinyGo]
