# Supplementary material for: Assessing the Impact of Multigene Engineering on the Proteome: Omega‐3 Camelina as a Case Study
Source: Plant Biotechnol J. 2026 Jul 13:10.1111/pbi.70712. Online ahead of print. doi: 10.1111/pbi.70712 (PMC13399257; doi:10.1111/pbi.70712)
Supplement: Supplementary file 2 — Data S2: DIA dataset. [file PBI-9999-0-s003.xlsx]

## Sheet: General description
Data S2 Identification and quantification of proteins using DIA
General description for each sheet: Protein files were exported from DIA-NN2.2.0 and DIA-gui1.4.8. Intensities quantification was generated with “Precursor.Normalized' using MaxLFQ from iq package, with q-value <0.01 set for protein and protein group and quantity quality >0.8 and PEP <0.05. Ratios of (DHA)/(WT) are shown in green, (EPA)/(WT) in red, and (DHA)/(EPA) in black.The iBAQ score was cal…
Protein Group ID	a subset of all protein IDs matched to the precursor
First.Protein.Description	First protein in protein group ID
Homologs in Arabidopsis thaliana	Homologs in Arabidopsis thaliana of the First protein in protein group ID.
	Accroding to Kagale S et al.,Nat Commun. 2014 Apr 23;5:3706. doi: 10.1038/ncomms4706. Supplementary Data 2.
	A syntelog matrix representing individual Arabidopsis thaliana genes and the corresponding triplets of Camelina sativa homeologues
Description	Provides the name of the protein exclusive of the identifier that appears in the Accession column.
Abundance Ratio (log2):	Displays the abundance ratios as log2 values. The ratios shown bold
p-value	p-value from a t-test
significant	FC>1(log2) and P<0.01
Abundance log2 transformed are listed	Abundance Ratio Adj. P-Values shown after transformation to negative logarithms
column N to AF	The log2 transformed intensities were caculated by MaxLFQ
column AG to AZ	Peptides counts of each sample
log2 normalized iBAQ	Log2 transformed normalized iBAQ score cacualted as in Zhong et al. Genome Biology (2025) 26:319
nbTrypticPeptides	theoretical number of peptides generated from trypsin digestion
descriptions for each tab
ID_7826+9_	All 7826 identified camelina proteins, together with the nine transgene encoded proteins present in the DHA1 and EPA8 lines.
ID 86 Lipid +9	All 86 identified camelina lipid biosynthetic proteins, together with the nine transgene encoded proteins present in the DHA1 and EPA8 lines.
DHA1_755_FC>2	All 755 camelina proteins showed at least a 2‑fold change in DHA1 relative to WT, with p‑values below 0.01.
EPA8_75_FC>2	All 75 camelina proteins showed at least a 2‑fold change in EPA8 relative to WT, with p‑values below 0.01.
Inputs for ShinyGo	The gene lists designated as the input set and the background set for analysis in ShinyGO
Outputs from ShinyGo	The output generated by the ShinyGO enrichment analysis

## Sheet: ID_7826+9
Protein Group ID	First.Protein.Description	Homologs in Arabidopsis thaliana	Description	Abundance Ratio (log2): (DHA) / (WT)	p-value	significant	Abundance Ratio (log2): (EPA) / (WT)	p-value	significant	Abundance Ratio (log2): (DHA) / (EPA)	p-value	significant	DHA_25DAP_1	DHA_25DAP_2	DHA_25DAP_3	DHA_25DAP_4	DHA_25DAP_5	DHA_25DAP_6	DHA_25DAP_7	EPA_25DAP_1	EPA_25DAP_2	EPA_25DAP_3	EPA_25DAP_4	EPA_25DAP_5	WT_25DAP_1	WT_25DAP_2	WT_25DAP_3	WT_25DAP_4	WT_25DAP_5	WT_25DAP_6	WT_25DAP_7	peptides_counts_all	pep_count_DHA_25DAP_1	pep_count_DHA_25DAP_2	pep_count_DHA_25DAP_3	pep_count_DHA_25DAP_4	pep_count_DHA_25DAP_5	pep_count_DHA_25DAP_6	pep_count_DHA_25DAP_7	pep_count_EPA_25DAP_1	pep_count_EPA_25DAP_2	pep_count_EPA_25DAP_3	pep_count_EPA_25DAP_4	pep_count_EPA_25DAP_5	pep_count_WT_25DAP_1	pep_count_WT_25DAP_2	pep_count_WT_25DAP_3	pep_count_WT_25DAP_4	pep_count_WT_25DAP_5
Csa18g009670.1	Csa18g009670.1	AT5G44120	CRA1, ATCRA1, CRU1 | RmlC-like cupins superfamily protein | chr5:17756460-17757432 REVERSE LENGTH=285	-3.24876	1.0798e-08	TRUE	-1.16501	1.34506e-05	TRUE	-2.08375	8.60214e-09	TRUE	22.6654	22.2939	22.9411	22.417	22.289	22.7337	22.4088	24.49	24.7183	24.5731	24.7254	24.3846	25.7712	25.818	25.8079	25.8575	25.7437	25.8117	25.6803	45	36	37	39	37	38	38	36	42	45	41	37	42	39	40	40	40	40
Csa12g024720.1	Csa12g024720.1	AT4G27150	SESA2, AT2S2 | seed storage albumin 2 | chr4:13609396-13609908 FORWARD LENGTH=170	-2.53076	1.62087e-10	TRUE	-1.22083	1.19732e-06	TRUE	-1.30993	1.22009e-06	TRUE	22.2226	22.0933	22.6476	22.0204	22.037	22.465	22.4247	23.3267	23.821	23.6002	23.5233	23.4647	24.7107	24.719	25.0214	25.0564	24.8175	24.7547	24.5463	32	30	27	28	26	26	27	29	32	30	29	24	31	30	31	30	31	31
Csa17g006950.1	Csa17g006950.1	AT1G03880	CRU2, CRB | cruciferin 2 | chr1:985786-987916 FORWARD LENGTH=455	-3.49344	9.7811e-09	TRUE	-1.20091	1.31881e-07	TRUE	-2.29253	3.41356e-08	TRUE	22.7036	22.424	23.1894	22.5469	22.4542	22.8688	22.5215	24.8667	25.0452	24.9566	25.0217	24.799	26.1938	26.1891	26.2294	26.1709	26.228	26.1299	26.0213	31	24	22	24	22	23	23	21	25	28	26	21	25	29	31	30	29	26
Csa11g019460.1	Csa11g019460.1	AT4G25140	OLEO1, OLE1 | oleosin 1 | chr4:12900498-12901259 FORWARD LENGTH=173	-2.06489	2.11326e-10	TRUE	-1.10027	5.16653e-07	TRUE	-0.964619	2.56362e-06	TRUE	22.694	22.9699	22.6852	22.64	22.4716	22.4745	22.9797	23.4948	23.6067	23.8972	23.6895	23.683	24.614	25.0549	24.758	24.8224	24.8803	24.6185	24.6212	22	19	19	19	19	19	18	19	19	19	18	11	19	19	19	21	20	19
Csa12g079570.1	Csa12g079570.1	AT5G40420	OLEO2, OLE2 | oleosin 2 | chr5:16173622-16174740 REVERSE LENGTH=199	-1.43399	3.64358e-09	TRUE	-0.694799	0.000653917	FALSE	-0.739191	0.000311731	FALSE	23.2091	23.2477	23.1543	23.231	23.0414	22.8586	23.4586	23.644	23.7343	24.1717	24.0471	23.9966	24.4551	24.8259	24.7454	24.689	24.6003	24.4888	24.4341	6	6	5	6	6	6	4	6	6	6	6	5	6	4	6	6	6	6
Csa04g015780.1	Csa04g015780.1	AT3G27660	OLEO4, OLE3 | oleosin 4 | chr3:10243851-10244821 FORWARD LENGTH=191	-2.16659	1.96256e-11	TRUE	-0.941156	1.11984e-06	TRUE	-1.22544	1.25133e-07	TRUE	21.104	21.1771	21.1887	21.0683	20.889	20.9233	21.3055	22.1022	22.2715	22.4076	22.4545	22.2723	23.1043	23.5884	23.2755	23.3572	23.2691	23.1601	23.0676	35	33	30	30	29	29	30	30	35	35	34	29	32	32	35	33	33	34
Csa10g017840.1;Csa12g028090.1	Csa10g017840.1	AT4G25140	OLEO1, OLE1 | oleosin 1 | chr4:12900498-12901259 FORWARD LENGTH=173	-2.26492	2.74339e-09	TRUE	-1.19074	3.23479e-06	TRUE	-1.07418	7.82673e-06	TRUE	23.6035	23.8114	23.6773	23.3394	23.2885	23.4227	24.0303	24.5325	24.5643	24.9888	24.6318	24.7788	25.7428	26.2165	25.7732	25.8273	25.9368	25.6992	25.8317	8	7	7	6	7	6	6	6	7	8	6	6	7	6	6	7	6	6
Csa17g006960.1	Csa17g006960.1	AT1G03890	| RmlC-like cupins superfamily protein | chr1:989250-990908 FORWARD LENGTH=451	-2.8403	1.03427e-14	TRUE	-1.06033	3.34624e-07	TRUE	-1.77997	2.19297e-10	TRUE	22.2441	22.2189	22.383	22.1873	22.1371	22.3613	22.1668	23.9583	24.0834	24.12	24.0144	23.8844	24.9942	25.1077	25.0417	25.1679	25.107	25.1228	25.0394	35	29	28	26	28	28	26	26	27	31	31	27	31	31	33	33	31	28
Csa12g024730.1	Csa12g024730.1	AT4G27140	SESA1, AT2S1 | seed storage albumin 1 | chr4:13607363-13607857 FORWARD LENGTH=164	-2.67975	3.25693e-10	TRUE	-1.15619	2.25125e-06	TRUE	-1.52356	6.20316e-07	TRUE	23.4046	23.2595	23.9128	23.1515	23.3449	23.6182	23.732	24.7322	25.2661	24.952	24.9589	24.9542	26.0371	26.0487	26.4922	26.3361	25.9439	26.2839	26.0399	7	6	6	6	5	5	6	5	7	7	7	4	5	6	7	7	7	6
Csa11g017020.1	Csa11g017020.1	AT4G27140	SESA1, AT2S1 | seed storage albumin 1 | chr4:13607363-13607857 FORWARD LENGTH=164	-2.56318	2.61011e-08	TRUE	-1.46134	3.03716e-05	TRUE	-1.10184	0.000450897	TRUE	23.4243	23.3484	24.108	23.0831	23.5222	23.9478	24.0501	24.2444	25.0526	24.9244	24.5485	24.8257	25.8939	25.8011	26.6855	26.6373	26.2612	26.1439	26.0033	6	4	4	5	5	4	4	4	5	6	5	5	5	5	5	5	5	6
Csa10g047190.1;Csa11g057650.1	Csa10g047190.1	AT5G40420	OLEO2, OLE2 | oleosin 2 | chr5:16173622-16174740 REVERSE LENGTH=199	-1.56973	2.01698e-09	TRUE	-0.720619	2.81625e-05	FALSE	-0.849107	8.00869e-06	FALSE	21.9138	21.938	22.0308	21.923	21.7619	21.7869	22.1923	22.536	22.7203	22.9058	22.8997	22.8086	23.3763	23.7989	23.6655	23.5991	23.4808	23.3508	23.2635	15	14	15	14	12	15	14	15	13	14	13	10	12	15	14	15	15	14
Csa06g008780.1	Csa06g008780.1	AT3G27660	OLEO4, OLE3 | oleosin 4 | chr3:10243851-10244821 FORWARD LENGTH=191	-2.09828	2.51016e-11	TRUE	-0.880007	9.19142e-07	TRUE	-1.21827	3.45705e-08	TRUE	21.284	21.3036	21.1679	21.3004	20.9971	21.1454	21.5249	22.2911	22.4458	22.6103	22.5001	22.4581	23.2303	23.6353	23.3626	23.3785	23.4684	23.2035	23.1326	9	8	7	7	9	8	8	9	7	9	8	6	7	6	6	7	8	5
Csa00532s200.1;Csa10g042420.1;Csa19g001360.1	Csa00532s200.1	AT3G01570	| Oleosin family protein | chr3:222152-222778 REVERSE LENGTH=183	-1.59409	5.9387e-09	TRUE	-0.664842	8.06336e-06	FALSE	-0.929243	3.60158e-06	TRUE	22.6828	22.6881	22.4043	22.6156	22.3513	22.4308	22.9573	23.3565	23.4576	23.5654	23.6785	23.4408	23.9266	24.3105	24.1772	24.3533	24.3076	24.0693	24.1442	15	13	14	14	14	14	15	13	14	13	14	7	13	14	14	14	14	13
Csa11g017000.1	Csa11g017000.1	AT4G27160	AT2S3, SESA3 | seed storage albumin 3 | chr4:13611836-13612330 FORWARD LENGTH=164	-2.83417	1.21882e-09	TRUE	-1.2799	3.43984e-05	TRUE	-1.55428	7.76196e-06	TRUE	22.8365	22.7734	23.5098	22.6868	22.7654	23.135	23.4014	24.2181	24.8021	24.8814	24.3512	24.5822	25.7471	25.523	26.2456	26.2366	25.6862	25.803	25.7059	8	6	5	5	5	5	6	4	7	6	4	3	7	7	6	7	8	6
Csa01g025880.1	Csa01g025880.1			-0.812354	4.60335e-06	TRUE	-0.406084	0.0174458	FALSE	-0.40627	0.0202727	FALSE	22.4793	22.1428	22.7344	22.6051	22.5134	22.4246	22.6015	22.5667	22.6963	23.0407	23.1576	23.0297	23.1091	23.2614	23.6632	23.4018	23.0947	23.4162	23.2412	25	24	22	23	23	25	25	23	24	23	25	21	25	24	22	23	23	19
Csa03g052870.1	Csa03g052870.1	AT1G48130	ATPER1, PER1 | 1-cysteine peroxiredoxin 1 | chr1:17780610-17781500 FORWARD LENGTH=216	-0.493876	8.33414e-06	FALSE	-0.331644	0.000186707	FALSE	-0.162232	0.020542	FALSE	23.4263	23.2996	23.6634	23.5201	23.2908	23.4327	23.4508	23.5149	23.5444	23.7031	23.6528	23.6068	23.8659	23.9367	24.1612	23.9106	23.7693	23.9911	23.9061	22	22	20	21	22	22	22	21	21	20	20	13	21	20	21	21	21	21
Csa04g052350.1;Csa05g014740.1	Csa04g052350.1	AT2G38530	LTP2, LP2, cdf3 | lipid transfer protein 2 | chr2:16128481-16128948 FORWARD LENGTH=118	-1.64181	9.14172e-06	TRUE	-0.580722	0.0644247	FALSE	-1.06109	0.00573637	FALSE	23.2433	23.1069	24.1675	23.2793	23.2768	23.4586	23.605	23.6524	24.7435	24.8828	24.3863	24.7702	24.475	24.483	25.4544	25.6275	25.1727	25.3052	25.1123	4	4	3	4	3	3	4	4	3	4	4	4	3	3	4	4	4	4
Csa11g070580.1	Csa11g070580.1			-3.41954	1.59586e-10	TRUE	-1.20494	2.8573e-06	TRUE	-2.2146	2.13105e-09	TRUE	22.8106	22.5147	23.1939	22.7043	22.6963	22.992	22.802	24.8458	25.155	25.024	25.113	24.8101	26.1995	26.1113	26.321	26.2732	26.165	26.3918	26.1889	7	6	6	7	7	6	6	6	7	7	7	6	6	6	6	6	6	6
Csa01g018300.1	Csa01g018300.1	AT3G15670	| Late embryogenesis abundant protein (LEA) family protein | chr3:5310141-5310901 REVERSE LENGTH=225	0.462431	0.000369853	FALSE	0.327838	0.00384965	FALSE	0.134593	0.0286213	FALSE	23.4422	23.3841	23.6235	23.7369	23.5424	23.5779	23.6258	23.3969	23.3656	23.431	23.4758	23.4799	22.7874	22.9914	23.2863	23.2842	22.9257	23.2448	23.1759	28	26	26	25	25	26	26	25	24	28	27	21	23	21	23	24	25	22
Csa01g004900.1;Csa15g004980.1;Csa19g006320.1	Csa01g004900.1	AT3G04120	GAPC, GAPC-1, GAPC1 | glyceraldehyde-3-phosphate dehydrogenase C subunit 1 | chr3:1081077-1083131 FORWARD LENGTH=338	0.244186	3.47588e-05	FALSE	0.134718	0.00361501	FALSE	0.109468	0.010169	FALSE	22.7162	22.6252	22.7734	22.8456	22.8329	22.8071	22.7916	22.6063	22.6351	22.6855	22.7267	22.6104	22.504	22.5464	22.435	22.6002	22.5289	22.6006	22.4675	39	37	38	36	37	36	38	35	38	39	35	33	35	28	26	29	31	27
Csa02g022870.1;Csa08g035240.1;Csa13g043300.1	Csa02g022870.1	AT4G09320	NDPK1 | Nucleoside diphosphate kinase family protein | chr4:5923424-5924366 FORWARD LENGTH=169	-0.08625	0.0265864	FALSE	0.0795394	0.0668221	FALSE	-0.165789	0.00311258	FALSE	23.566	23.5133	23.5475	23.7251	23.6788	23.5869	23.5599	23.7719	23.7281	23.7392	23.846	23.6787	23.6537	23.6684	23.7031	23.723	23.6159	23.7301	23.6871	10	10	10	10	10	10	10	10	9	10	10	8	10	8	8	8	9	7
Csa17g011040.1	Csa17g011040.1	AT1G07645	ATDSI-1VOC, DSI-1VOC | dessication-induced 1VOC superfamily protein | chr1:2367612-2368349 REVERSE LENGTH=137	-0.386167	0.000361917	FALSE	-0.299473	0.00411185	FALSE	-0.0866943	0.138498	FALSE	23.1742	22.9308	23.2131	23.1711	23.1486	23.0136	23.1883	23.1308	23.12	23.2384	23.2315	23.3746	23.3489	23.5016	23.7548	23.6398	23.3032	23.5895	23.4053	10	8	9	8	9	9	10	10	8	9	9	7	8	8	9	8	8	7
Csa05g038120.1	Csa05g038120.1	AT2G28490	| RmlC-like cupins superfamily protein | chr2:12178812-12180983 REVERSE LENGTH=511	-1.17561	4.30614e-08	TRUE	-0.597144	7.69384e-07	FALSE	-0.578464	2.21325e-05	FALSE	22.5618	22.3348	22.8685	22.6066	22.4948	22.6713	22.6342	23.0208	23.1814	23.1517	23.2369	23.212	23.6551	23.7781	23.8777	23.8525	23.7145	23.8224	23.7009	21	19	18	19	19	19	19	19	20	20	20	18	21	20	20	20	20	20
Csa09g073930.1	Csa09g073930.1	AT1G71695	| Peroxidase superfamily protein | chr1:26964359-26966557 FORWARD LENGTH=358	-1.42711	1.80865e-11	TRUE	-0.549878	1.73636e-05	FALSE	-0.877229	1.93468e-07	TRUE	21.5797	21.4178	21.7091	21.6206	21.5454	21.6224	21.7739	22.3671	22.4163	22.6382	22.5185	22.5346	22.9518	22.9486	23.0955	23.1961	23.0102	23.0773	22.9792	33	31	31	31	32	32	30	32	31	32	31	29	33	29	30	32	31	30
Csa02g067290.1;Csa02g067330.1;Csa03g011380.1;Csa03g011390.1;Csa04g053410.1;Csa05g013800.1;Csa06g043380.1;Csa11g094210.1;Csa11g094240.1;Csa14g009350.1;Csa14g009360.1;Csa17g011350.1;Csa17g011360.1;Csa18g033680.1;Csa18g033720.1	Csa02g067290.1			0.139799	0.000483449	FALSE	0.0921395	0.29385	FALSE	0.0476593	0.194153	FALSE	23.0656	23.0511	23.1781	23.0635	23.0289	23.1778	23.0582	22.8963	23.0772	22.957	23.1658	22.9502	22.9132	22.9499	22.9706	22.9491	22.8981	22.9915	22.972	34	32	32	32	32	31	33	30	34	32	32	27	32	30	29	30	28	29
Csa03g059660.1	Csa03g059660.1	AT1G52690	| Late embryogenesis abundant protein (LEA) family protein | chr1:19619842-19620589 FORWARD LENGTH=169	0.00418695	0.95512	FALSE	-0.161427	0.106138	FALSE	0.165614	0.0403869	FALSE	22.126	22.0646	22.2272	22.3315	22.1629	22.148	22.2495	22.0028	21.8637	22.1472	22.092	22.0891	22.0169	22.0761	22.2478	22.4116	21.952	22.3187	22.2574	33	33	32	30	33	31	28	28	28	28	29	24	26	23	27	24	27	23
Csa05g006880.1	Csa05g006880.1			-3.07374	3.23805e-09	TRUE	-1.54197	1.41134e-05	TRUE	-1.53178	4.53916e-05	TRUE	21.3491	21.3524	21.1285	21.2268	21.4164	21.586	21.0687	22.9342	23.131	23.0896	22.3889	22.7866	23.9463	24.1037	24.9012	24.5743	24.52	24.4522	24.1462	4	3	3	4	3	4	3	2	4	4	4	4	4	4	4	4	4	4
Csa03g023370.1	Csa03g023370.1	AT1G19570	DHAR1, ATDHAR1, DHAR5 | dehydroascorbate reductase | chr1:6773462-6774413 REVERSE LENGTH=213	-0.956852	4.81542e-07	TRUE	-0.438835	0.00043413	FALSE	-0.518017	0.00037047	FALSE	21.7441	21.3812	21.9847	21.8467	21.8778	21.6853	21.78	22.2635	22.2761	22.2623	22.3	22.248	22.5753	22.7146	22.9694	22.8275	22.5275	22.84	22.5435	24	21	23	24	21	24	20	23	22	20	21	19	20	21	22	24	22	23
Csa04g016030.1	Csa04g016030.1			-0.675323	0.00077611	FALSE	-0.438092	0.0253926	FALSE	-0.23723	0.243482	FALSE	23.6484	23.644	23.3111	23.4273	23.2763	23.8162	23.0998	23.8993	24.0496	23.5337	23.5038	23.3438	24.4018	24.2959	23.8321	23.8367	24.4671	23.7768	24.34	3	3	3	3	3	3	3	3	3	3	3	3	3	3	2	3	3	3
Csa19g003140.1	Csa19g003140.1	AT3G02480	| Late embryogenesis abundant protein (LEA) family protein | chr3:512384-512857 FORWARD LENGTH=68	-0.0897545	0.372141	FALSE	-0.104126	0.429489	FALSE	0.0143715	0.938819	FALSE	22.8083	22.699	22.8869	22.8181	22.6998	22.5774	22.7426	22.7941	22.5667	22.8866	22.8014	22.7147	22.9568	22.9934	22.7092	23.2385	22.6874	22.6363	22.639	11	11	10	11	10	10	10	10	10	11	10	9	10	10	10	9	9	10
Csa02g005590.1	Csa02g005590.1	AT4G02360	| Protein of unknown function, DUF538 | chr4:1041179-1041643 FORWARD LENGTH=154	-2.65441	1.20391e-10	TRUE	-1.055	4.53187e-09	TRUE	-1.59941	3.02688e-09	TRUE	21.6355	21.7534	21.4403	21.9179	21.7871	21.7013	21.8836	23.2658	23.4071	23.3408	23.3415	23.211	24.2925	24.3729	24.369	24.4237	24.4993	24.4219	24.3205	7	5	5	5	5	6	5	5	6	6	7	7	7	7	6	7	7	6
Csa09g061300.1	Csa09g061300.1	AT3G53040	| late embryogenesis abundant protein, putative / LEA protein, putative | chr3:19664797-19666405 REVERSE LENGTH=479	1.10433	8.251e-07	TRUE	0.702971	6.99882e-05	FALSE	0.401355	0.000146296	FALSE	22.813	22.8581	22.6523	23.1129	22.9469	22.8884	22.944	22.5051	22.4713	22.4861	22.4211	22.6302	21.4168	21.661	21.9558	22.0281	21.5838	21.9612	21.8786	89	89	85	84	84	86	84	82	83	80	80	65	83	68	72	76	75	69
Csa05g079910.1;Csa07g032360.1;Csa16g026850.1	Csa05g079910.1	AT1G67090	RBCS1A | ribulose bisphosphate carboxylase small chain 1A | chr1:25048465-25049249 REVERSE LENGTH=180	-1.24471	7.13262e-08	TRUE	-0.816466	0.00118066	FALSE	-0.428242	0.0266046	FALSE	22.4206	22.7034	22.3556	22.3907	22.4733	22.558	22.471	23.1761	23.2503	22.7749	22.5651	22.7887	23.6374	23.9655	23.6012	23.573	24.023	23.5226	23.763	10	9	9	8	9	9	10	9	10	10	10	8	10	8	8	9	8	9
Csa19g024650.1	Csa19g024650.1	AT3G17520	| Late embryogenesis abundant protein (LEA) family protein | chr3:5999462-6000358 REVERSE LENGTH=298	0.0375184	0.725491	FALSE	0.0534104	0.709357	FALSE	-0.015892	0.935475	FALSE	21.9434	21.9957	22.2737	22.2373	22.1079	21.9702	22.2863	21.8671	22.0051	22.199	22.2973	22.2546	21.8301	22.0202	22.3695	22.3665	21.8489	22.1877	21.9289	42	38	40	36	40	39	39	39	38	40	42	37	42	35	36	39	39	36
Csa14g005560.1	Csa14g005560.1	AT1G04410	| Lactate/malate dehydrogenase family protein | chr1:1189418-1191267 REVERSE LENGTH=332	0.17475	0.00120252	FALSE	0.0249317	0.423368	FALSE	0.149818	0.00559028	FALSE	22.5395	22.5231	22.6711	22.5215	22.4316	22.6077	22.6512	22.3619	22.4112	22.5146	22.3884	22.4211	22.3012	22.4766	22.4534	22.3995	22.4057	22.2998	22.3862	27	25	27	26	25	26	26	25	24	24	25	24	25	21	21	22	21	20
Csa20g077530.1	Csa20g077530.1	AT5G45690	| Protein of unknown function (DUF1264) | chr5:18535139-18536259 REVERSE LENGTH=247	-1.36294	2.36807e-10	TRUE	-0.703103	2.87037e-07	FALSE	-0.659834	2.62117e-08	FALSE	20.9515	20.8443	20.7764	20.93	20.7947	20.863	20.9746	21.4771	21.6091	21.5939	21.4791	21.5058	22.0859	22.267	22.3903	22.3162	22.0691	22.3347	22.2119	27	22	24	24	22	25	23	24	26	25	26	26	26	24	25	25	27	22
Csa06g025990.1	Csa06g025990.1	AT3G51810	ATEM1, GEA1, AT3, EM1 | Stress induced protein | chr3:19214818-19215461 FORWARD LENGTH=152	-0.582107	6.99668e-05	FALSE	-0.323227	0.0134377	FALSE	-0.25888	0.0196346	FALSE	21.0052	21.2411	21.082	21.2987	21.265	20.9716	21.2801	21.2444	21.2774	21.6197	21.5437	21.4497	21.6682	21.5955	21.9944	21.9387	21.433	21.8811	21.7077	35	34	35	31	34	32	31	34	30	30	30	27	28	30	28	30	29	26
Csa06g041400.1	Csa06g041400.1	AT2G38540	LP1, LTP1, ATLTP1 | lipid transfer protein 1 | chr2:16130418-16130893 FORWARD LENGTH=118	-1.34281	3.0144e-05	TRUE	-0.460137	0.0401795	FALSE	-0.882678	0.00192994	FALSE	21.2683	20.9244	22.2371	21.252	21.2452	21.4917	21.4774	21.7744	22.377	22.603	22.2437	22.456	22.2517	22.3727	23.1201	23.1717	22.7956	22.9606	22.6235	8	6	7	7	7	6	7	7	5	6	6	6	8	8	6	8	7	7
Csa05g028050.1	Csa05g028050.1	AT2G31985	| Protein of unknown function (DUF1264) | chr2:13614086-13615619 REVERSE LENGTH=241	-0.536434	1.14288e-07	FALSE	-0.213988	0.000320192	FALSE	-0.322446	2.8643e-05	FALSE	20.7583	20.5665	20.6573	20.8607	20.6913	20.7726	20.7458	21.0464	21.0102	21.1035	21.0501	21.0392	21.168	21.2951	21.4065	21.2421	21.2253	21.3041	21.1665	16	12	14	16	14	14	13	15	13	12	14	13	13	11	13	14	12	8
Csa02g005050.2	Csa02g005050.2			-1.22984	4.81164e-09	TRUE	-0.597801	7.65185e-08	FALSE	-0.632038	2.0026e-06	FALSE	21.5253	21.588	21.2243	21.6307	21.5245	21.6053	21.4824	22.2072	22.1381	22.2011	22.1367	22.0466	22.7478	22.7136	22.6789	22.7457	22.889	22.6687	22.7455	14	13	13	12	13	13	12	12	14	13	14	12	13	13	12	13	13	13
Csa17g098230.1	Csa17g098230.1			0.0490804	0.702918	FALSE	-0.284069	0.0700333	FALSE	0.33315	0.00882458	FALSE	22.5524	22.1934	22.5675	22.5909	22.4744	22.4207	22.443	21.9191	21.9763	22.2332	22.2594	22.2866	22.1643	22.3578	22.9232	22.3528	22.0017	22.5926	22.5065	12	12	11	11	11	11	10	11	11	10	12	11	11	10	9	11	10	9
Csa04g059140.1	Csa04g059140.1	AT2G42560	| late embryogenesis abundant domain-containing protein / LEA domain-containing protein | chr2:17714813-17716821 REVERSE LENGTH=635	0.292009	0.0114278	FALSE	0.0529842	0.496366	FALSE	0.239025	0.0273207	FALSE	22.1508	22.1268	22.1406	22.3325	22.2243	22.1687	22.2997	21.8451	21.8447	22.0995	21.9793	22.1778	21.6172	21.7785	22.1476	22.0938	21.6795	22.0971	21.9856	111	111	110	110	109	111	108	111	100	101	100	89	102	92	90	98	93	88
Csa12g053140.1	Csa12g053140.1	AT4G16160	ATOEP16-2, ATOEP16-S | Mitochondrial import inner membrane translocase subunit Tim17/Tim22/Tim23 family protein | chr4:9157545-9158738 FORWARD LENGTH=176	-0.172786	0.0252059	FALSE	-0.14763	0.0377198	FALSE	-0.0251555	0.562928	FALSE	22.8782	22.8359	22.7829	23.0863	22.6843	22.8328	22.9483	22.8549	22.8014	22.9199	22.9292	22.9889	22.8404	23.139	23.1561	23.1834	22.9705	22.9849	22.984	11	9	9	9	7	8	8	9	11	7	9	7	10	7	10	10	9	9
Csa06g016800.1	Csa06g016800.1	AT3G44100	| MD-2-related lipid recognition domain-containing protein | chr3:15866162-15867273 REVERSE LENGTH=152	-1.43408	1.77042e-11	TRUE	-0.659582	1.11622e-07	FALSE	-0.774501	6.40019e-08	FALSE	21.4519	21.4441	21.6291	21.6665	21.4918	21.5827	21.7501	22.2616	22.3416	22.4476	22.3541	22.3371	22.8554	22.9007	23.0779	23.0955	23.0761	23.1042	22.9451	8	7	6	6	6	6	7	6	6	7	6	6	7	7	7	6	7	8
Csa19g031870.2	Csa19g031870.2			-1.11956	1.27752e-08	TRUE	-0.563096	0.00046782	FALSE	-0.556462	0.000630551	FALSE	21.2997	21.0894	21.5614	21.5103	21.4316	21.3543	21.5086	21.6747	21.8409	22.0077	22.1369	22.0124	22.3601	22.452	22.7549	22.5007	22.4363	22.6313	22.4567	14	13	13	12	14	13	13	14	14	13	13	10	12	13	13	12	13	11
Csa01g025740.1	Csa01g025740.1	AT3G22490	| Seed maturation protein | chr3:7969785-7970738 REVERSE LENGTH=262	0.242061	0.0733678	FALSE	0.18995	0.119418	FALSE	0.0521114	0.661979	FALSE	21.9599	21.945	21.7301	22.1448	21.9619	21.9189	22.0841	21.8366	21.771	22.0572	21.9588	22.0266	21.3976	21.5525	22.0767	21.8916	21.3685	21.9835	21.7799	19	19	18	16	17	19	17	18	18	17	17	16	18	14	13	18	16	15
Csa20g050340.1	Csa20g050340.1	AT5G26000	TGG1, BGLU38 | thioglucoside glucohydrolase 1 | chr5:9079678-9082347 REVERSE LENGTH=541	-4.23314	8.15743e-16	TRUE	-1.76771	2.49324e-06	TRUE	-2.46543	6.88699e-08	TRUE	19.0905	19.1305	19.2985	19.4363	19.2382	19.208	19.441	21.7912	21.9115	21.8837	21.56	21.4832	23.4182	23.551	23.6149	23.5722	23.5233	23.4935	23.302	41	21	20	23	22	22	17	21	37	39	34	34	33	41	39	40	39	39
Csa05g012650.1;Csa06g044510.1	Csa05g012650.1	AT2G40170	ATEM6, GEA6, EM6 | Stress induced protein | chr2:16779792-16780167 REVERSE LENGTH=92	0.0572305	0.634436	FALSE	-0.162297	0.311199	FALSE	0.219527	0.0492229	FALSE	22.0536	22.0637	21.8743	22.1776	22.1449	21.8788	22.0909	21.7347	21.6631	22.0055	21.8439	21.9928	21.9066	21.8503	22.388	22.227	21.5354	22.1097	21.8661	12	12	12	12	12	12	12	12	12	12	12	12	12	11	11	12	11	10
Csa15g020270.1	Csa15g020270.1	AT3G15670	| Late embryogenesis abundant protein (LEA) family protein | chr3:5310141-5310901 REVERSE LENGTH=225	0.509653	0.000406941	FALSE	0.306994	0.00952797	FALSE	0.202659	0.00557803	FALSE	23.2254	23.1725	23.449	23.554	23.3429	23.3843	23.3966	23.143	23.0781	23.1548	23.2347	23.1826	22.5378	22.6985	23.1123	23.0773	22.6605	22.9646	22.9061	15	15	15	14	15	15	15	14	14	15	13	14	14	14	12	14	13	12
Csa08g054840.1;Csa13g011500.1;Csa20g013000.1	Csa08g054840.1	AT5G09810	ACT7 | actin 7 | chr5:3052809-3054220 FORWARD LENGTH=377	-0.0590835	0.200579	FALSE	-0.0365178	0.271577	FALSE	-0.0225656	0.767993	FALSE	22.3022	22.2261	22.2741	22.2635	22.1276	22.3509	22.077	22.2664	22.3406	22.2562	22.2084	22.159	22.3333	22.3218	22.2482	22.248	22.3761	22.205	22.3027	33	30	33	30	30	33	31	31	30	28	30	26	28	28	29	28	26	30
Csa15g016520.1	Csa15g016520.1	AT3G12580	HSP70, ATHSP70 | heat shock protein 70 | chr3:3991487-3993689 REVERSE LENGTH=650	0.0425425	0.207636	FALSE	-0.0833488	0.0413902	FALSE	0.125891	0.00258697	FALSE	21.3316	21.4333	21.299	21.4018	21.3617	21.4395	21.375	21.2361	21.2945	21.2761	21.1813	21.297	21.2505	21.3932	21.3376	21.4421	21.3445	21.2903	21.286	83	81	83	80	79	79	79	80	74	81	74	72	81	66	66	74	70	63
Csa01g019120.1	Csa01g019120.1	AT3G16400	ATMLP-470, NSP1, ATNSP1 | nitrile specifier protein 1 | chr3:5566516-5568330 FORWARD LENGTH=470	-1.26128	3.76571e-11	TRUE	-0.443948	0.00169558	FALSE	-0.81733	4.73626e-05	FALSE	21.0549	21.0557	20.9505	21.1385	21.0685	21.2028	21.1839	21.9682	22.1057	21.8805	21.8032	21.7096	22.2559	22.3983	22.3815	22.3668	22.3945	22.326	22.3608	40	38	38	37	34	36	36	35	40	40	36	34	35	36	36	35	37	35
Csa02g041750.1	Csa02g041750.1	AT5G51210	OLEO3 | oleosin3 | chr5:20820171-20820706 FORWARD LENGTH=141	-1.82011	2.27234e-09	TRUE	-0.9901	2.2781e-06	TRUE	-0.830007	1.00741e-05	FALSE	21.1936	21.4814	21.1134	21.1415	20.9754	21.003	21.5321	21.9535	22.0582	22.1489	21.9446	22.1424	22.9312	23.4341	23.0999	23.0199	23.0547	22.8764	22.765	8	7	8	7	7	7	6	7	7	7	7	7	8	8	8	8	8	6
Csa14g004960.1	Csa14g004960.1	AT1G03880	CRU2, CRB | cruciferin 2 | chr1:985786-987916 FORWARD LENGTH=455	-4.04506	5.11829e-10	TRUE	-1.62938	9.46584e-08	TRUE	-2.41567	3.82468e-07	TRUE	21.2609	21.1417	22.0633	20.9426	20.9553	21.5135	21.0117	23.4918	23.7812	23.6115	23.8351	23.4628	25.3958	25.4193	25.7485	25.3766	24.9893	25.2546	25.0202	5	4	4	5	5	4	5	4	5	5	5	4	5	5	5	5	5	5
Csa04g042760.1	Csa04g042760.1	AT3G56350	| Iron/manganese superoxide dismutase family protein | chr3:20894155-20895625 REVERSE LENGTH=241	-1.68646	9.63147e-10	TRUE	-0.767354	1.84778e-07	TRUE	-0.919103	2.31928e-07	TRUE	21.3814	21.1626	21.6348	21.6135	21.4166	21.4271	21.4603	22.2375	22.3163	22.4582	22.4274	22.3467	23.0578	23.0341	23.2021	23.2291	23.1814	23.1646	23.0321	13	12	12	12	12	12	12	13	12	12	10	11	12	12	11	12	11	11
Csa03g015520.1	Csa03g015520.1	AT1G11840	ATGLX1, GLX1 | glyoxalase I homolog | chr1:3996045-3997518 FORWARD LENGTH=283	-0.580611	7.02444e-06	TRUE	-0.318293	0.00185736	FALSE	-0.262318	0.00954201	FALSE	21.5812	21.3633	21.8799	21.6067	21.6311	21.5097	21.6317	21.672	21.7944	21.9436	21.9353	21.9647	22.0694	22.2037	22.2724	22.3024	22.1942	22.2069	22.0188	27	25	25	25	25	27	26	26	26	25	26	27	25	24	23	22	23	24
Csa05g001450.1	Csa05g001450.1	AT2G47730	ATGSTF8, ATGSTF5, GST6, GSTF8 | glutathione S-transferase phi 8 | chr2:19558213-19559266 FORWARD LENGTH=263	0.222399	0.0181116	FALSE	0.381647	0.000763187	FALSE	-0.159249	0.0283663	FALSE	22.048	21.8547	22.1411	22.158	22.2194	22.0192	22.0797	22.1164	22.1548	22.2975	22.3295	22.2521	21.7427	21.8403	22.1544	21.9462	21.6282	21.9207	21.7308	20	20	19	19	19	20	20	20	19	18	18	19	20	15	17	19	19	17
Csa12g001540.1	Csa12g001540.1	AT4G38740	ROC1 | rotamase CYP 1 | chr4:18083620-18084138 REVERSE LENGTH=172	-0.307995	0.00170171	FALSE	-0.24647	0.00211856	FALSE	-0.0615246	0.402542	FALSE	22.1504	21.9559	22.4574	22.1627	22.1358	22.1876	22.2595	22.1893	22.349	22.2516	22.1697	22.2617	22.387	22.4946	22.6984	22.5681	22.3194	22.5973	22.4004	17	15	15	16	15	17	17	15	16	16	16	15	16	16	15	14	15	13
Csa09g061230.1	Csa09g061230.1	AT3G52960	| Thioredoxin superfamily protein | chr3:19639699-19640403 FORWARD LENGTH=234	-0.591218	2.80369e-08	TRUE	-0.367139	3.80236e-05	FALSE	-0.224079	0.00133553	FALSE	22.1567	22.1527	22.0541	22.2587	22.2346	22.2809	22.2317	22.4495	22.531	22.4297	22.3188	22.3593	22.6692	22.8441	22.6996	22.8035	22.9419	22.7463	22.8033	15	13	14	13	14	14	13	14	13	15	14	12	14	13	13	14	14	15
Csa09g085140.1	Csa09g085140.1	AT1G78370	ATGSTU20, GSTU20 | glutathione S-transferase TAU 20 | chr1:29484428-29485204 REVERSE LENGTH=217	-0.124731	0.00590127	FALSE	-0.0866438	0.0536562	FALSE	-0.0380869	0.106962	FALSE	21.5473	21.6512	21.5845	21.6261	21.5603	21.5979	21.6364	21.6141	21.6557	21.7025	21.591	21.6602	21.7636	21.8761	21.69	21.6485	21.7677	21.6607	21.6704	23	22	22	23	23	22	22	22	22	22	22	18	22	18	21	22	21	21
Csa04g039480.1;Csa06g027900.1;Csa09g061800.1	Csa04g039480.1	AT3G53430	| Ribosomal protein L11 family protein | chr3:19809895-19810395 REVERSE LENGTH=166	0.0827112	0.264139	FALSE	0.11132	0.133975	FALSE	-0.0286083	0.548763	FALSE	21.739	21.7674	21.7976	21.9257	21.899	21.8404	21.9914	21.8672	21.9237	21.8219	21.8578	21.9088	21.4754	21.6852	21.8773	21.9717	21.7368	21.7842	21.8508	11	9	10	9	10	11	9	11	10	8	7	7	8	6	8	9	8	6
Csa08g057250.1;Csa13g009210.1	Csa08g057250.1	AT5G07190	ATS3 | seed gene 3 | chr5:2237610-2238488 FORWARD LENGTH=213	-2.05947	4.98704e-10	TRUE	-1.1493	0.000129858	TRUE	-0.910172	0.000515435	FALSE	21.6694	21.3986	21.8124	21.4542	21.2526	21.4937	21.6214	22.1463	22.2787	22.8883	22.4532	22.5749	23.2609	23.7724	23.7662	23.8047	23.6136	23.5971	23.3037	7	7	7	7	7	7	6	7	7	7	7	7	7	7	7	7	7	7
Csa16g041280.1	Csa16g041280.1	AT1G77120	ADH1, ADH, ATADH, ATADH1 | alcohol dehydrogenase 1 | chr1:28975509-28977216 FORWARD LENGTH=379	1.03543	5.73512e-07	TRUE	0.397885	0.000767194	FALSE	0.637547	4.15464e-05	FALSE	22.8695	22.6375	23.1979	22.8365	22.6472	22.818	22.7183	21.9872	22.0922	22.2705	22.2926	22.2348	21.9297	21.8756	21.7611	21.731	21.7758	21.7552	21.6485	37	37	35	36	35	35	34	36	30	31	30	31	31	26	25	27	26	24
Csa09g096900.1	Csa09g096900.1	AT1G62290	| Saposin-like aspartyl protease family protein | chr1:23010107-23012681 REVERSE LENGTH=513	-1.76676	4.41391e-12	TRUE	-0.831621	1.78421e-07	TRUE	-0.935135	5.42995e-08	TRUE	21.3106	21.0684	21.1685	21.227	21.2998	21.3467	21.3319	22.2784	22.2767	22.2228	22.0637	22.1168	23.0896	22.9895	23.1904	23.0553	23.0514	22.9576	22.7865	17	15	14	16	15	16	17	16	15	16	14	14	14	16	15	14	15	15
Csa02g039290.1	Csa02g039290.1	AT5G50700	HSD1 | hydroxysteroid dehydrogenase 1 | chr5:20623259-20624995 REVERSE LENGTH=349	-1.23413	1.76583e-09	TRUE	-1.08175	6.51537e-08	TRUE	-0.152381	0.060015	FALSE	21.2972	21.1106	21.4249	21.1489	21.0771	21.1731	21.284	21.185	21.395	21.5018	21.3626	21.3806	22.3875	22.6756	22.6212	22.3607	22.4942	22.286	22.3296	26	24	26	26	21	24	23	26	21	23	22	21	22	24	24	25	24	24
Csa09g061180.1	Csa09g061180.1	AT3G52930	| Aldolase superfamily protein | chr3:19627383-19628874 REVERSE LENGTH=358	0.209441	3.56835e-05	FALSE	0.0726967	0.0869521	FALSE	0.136744	0.0029482	FALSE	22.401	22.3539	22.5499	22.4732	22.4131	22.5053	22.4605	22.2817	22.4096	22.2877	22.2615	22.288	22.2514	22.2434	22.1797	22.3192	22.2945	22.2091	22.1933	37	36	37	37	37	37	37	37	37	36	36	34	37	34	33	33	31	33
Csa03g006900.1	Csa03g006900.1	AT1G05500	SYTE, ATSYTE, NTMC2TYPE2.1, NTMC2T2.1, SYT5 | Calcium-dependent lipid-binding (CaLB domain) family protein | chr1:1625098-1628940 FORWARD LENGTH=560	-1.04235	1.88764e-12	TRUE	-0.503815	7.04813e-06	FALSE	-0.538531	5.71223e-06	FALSE	21.9071	21.8093	21.7699	21.9545	21.8245	21.8516	21.8914	22.3111	22.364	22.5384	22.4111	22.3783	22.8347	22.8709	23.0273	22.9361	22.8215	22.9184	22.896	23	23	22	22	21	22	22	21	19	18	16	19	19	14	17	17	19	16
Csa20g001350.1	Csa20g001350.1	AT5G01670	| NAD(P)-linked oxidoreductase superfamily protein | chr5:252000-253856 FORWARD LENGTH=322	-0.0572145	0.419197	FALSE	-0.079091	0.455804	FALSE	0.0218765	0.871569	FALSE	21.4758	21.3213	21.4963	21.5116	21.5205	21.3412	21.6655	21.2159	21.412	21.5543	21.4601	21.6648	21.3703	21.4753	21.7572	21.6063	21.3922	21.6249	21.5066	44	39	44	42	42	40	41	40	40	41	40	35	39	31	36	38	37	30
Csa14g004970.1	Csa14g004970.1	AT1G03890	| RmlC-like cupins superfamily protein | chr1:989250-990908 FORWARD LENGTH=451	-3.15817	1.77804e-12	TRUE	-1.09397	3.32175e-05	TRUE	-2.0642	3.11427e-08	TRUE	21.6707	21.6824	21.6819	21.5119	21.4445	21.6488	21.5585	23.5582	23.7001	23.8508	23.6734	23.4922	24.7412	24.7055	24.747	24.7953	24.7808	24.8004	24.7357	6	5	5	4	5	5	5	5	5	5	5	4	5	5	5	6	5	5
Csa05g060740.1;Csa07g023760.1;Csa17g098260.1	Csa05g060740.1	AT1G54870	| NAD(P)-binding Rossmann-fold superfamily protein | chr1:20459011-20460417 FORWARD LENGTH=335	0.134867	0.365981	FALSE	-0.287882	0.11788	FALSE	0.422749	0.00710492	FALSE	21.931	21.7336	21.9725	21.8969	21.9073	21.6904	21.9209	21.1764	21.3056	21.594	21.5261	21.6595	21.3337	21.6855	22.3473	21.7353	21.3054	21.8629	21.8384	19	19	18	19	18	19	18	19	17	18	17	18	18	15	14	18	17	14
Csa08g055540.1;Csa08g055560.1;Csa13g010800.1;Csa13g010810.1;Csa13g010810.2;Csa20g012240.1;Csa20g012250.1	Csa08g055540.1	AT5G08690	| ATP synthase alpha/beta family protein | chr5:2825739-2828352 FORWARD LENGTH=556	0.159239	0.0002507	FALSE	0.129154	0.00131569	FALSE	0.0300853	0.564471	FALSE	22.1802	22.219	22.103	22.2947	22.1829	22.2421	22.2541	22.1679	22.1269	22.263	22.1823	22.2161	21.9679	22.141	22.0532	22.0375	22.0687	22.0267	22.0664	44	41	44	42	39	44	43	44	42	40	40	41	42	36	36	34	35	36
Csa04g054440.1	Csa04g054440.1	AT2G40170	ATEM6, GEA6, EM6 | Stress induced protein | chr2:16779792-16780167 REVERSE LENGTH=92	0.040608	0.756409	FALSE	-0.253414	0.141051	FALSE	0.294022	0.0164357	FALSE	21.2509	21.2632	21.1206	21.3014	21.2917	21.0457	21.2292	20.8155	20.7593	21.1089	20.9466	21.1083	21.177	20.9353	21.6801	21.4124	20.7277	21.2847	21.0012	11	10	10	10	11	10	10	11	11	10	10	11	11	8	8	9	9	9
Csa17g023640.1	Csa17g023640.1	AT1G17860	| Kunitz family trypsin and protease inhibitor protein | chr1:6149343-6149933 FORWARD LENGTH=196	-1.06201	4.82833e-07	TRUE	-0.619062	0.000120067	FALSE	-0.442951	0.00192114	FALSE	20.9262	20.5456	21.0655	20.7589	20.6639	21.1168	20.9027	21.0586	21.3234	21.4917	21.2964	21.2903	21.7681	21.6471	22.113	22.0614	21.9574	22.1343	21.7323	15	15	15	15	15	15	15	15	15	14	13	15	14	15	14	15	14	13
Csa16g049160.1	Csa16g049160.1	AT1G79550	PGK | phosphoglycerate kinase | chr1:29924347-29926295 REVERSE LENGTH=401	0.359789	1.37102e-07	FALSE	0.154491	0.000311629	FALSE	0.205297	8.1162e-05	FALSE	22.8605	22.8537	22.9672	23.0102	22.8618	22.9629	22.939	22.6922	22.6845	22.795	22.7355	22.6911	22.5488	22.5668	22.5067	22.6063	22.6063	22.5852	22.5166	29	27	27	29	28	27	28	27	26	25	25	22	26	25	26	25	26	25
Csa11g066460.1;Csa18g005520.1	Csa11g066460.1	AT5G45690	| Protein of unknown function (DUF1264) | chr5:18535139-18536259 REVERSE LENGTH=247	-0.968072	7.17872e-10	TRUE	-0.46964	2.25727e-06	FALSE	-0.498432	5.01704e-07	FALSE	21.6293	21.4997	21.4666	21.5945	21.5049	21.4814	21.6253	21.9533	22.0826	22.1237	22.0172	22.0143	22.3645	22.529	22.6411	22.5866	22.4245	22.5933	22.4393	19	16	17	16	16	15	17	19	15	18	16	16	16	14	15	14	16	14
Csa08g032230.1	Csa08g032230.1			-0.568685	2.00296e-05	FALSE	-0.378645	0.0071644	FALSE	-0.19004	0.113473	FALSE	21.4363	21.6091	21.2614	21.5353	21.5619	21.6236	21.4831	21.8837	21.8983	21.6055	21.5285	21.4982	22.0494	22.0865	21.7614	22.1102	22.3143	21.9902	22.1795	19	18	18	16	18	18	19	17	19	17	17	18	17	14	14	16	17	16
Csa11g072000.1	Csa11g072000.1	AT5G42980	ATTRX3, ATH3, ATTRXH3, TRXH3, TRX3 | thioredoxin 3 | chr5:17242772-17243718 FORWARD LENGTH=118	-0.0319242	0.789892	FALSE	-0.0474712	0.766062	FALSE	0.015547	0.991576	FALSE	22.7992	22.5433	23.0219	22.702	22.8427	22.6384	22.9666	22.6913	22.7607	22.8387	22.7102	22.9334	22.5755	22.8579	23.2669	22.7862	22.5338	23.0113	22.7059	10	8	8	10	8	9	8	8	8	8	9	8	9	7	7	8	8	7
Csa02g055910.1;Csa10g015660.1;Csa11g016970.1;Csa11g087680.1;Csa12g024690.1;Csa18g025930.1	Csa02g055910.1	AT5G54640	HTA1, RAT5, ATHTA1 | Histone superfamily protein | chr5:22196540-22197279 FORWARD LENGTH=130	-1.04699	8.74067e-09	TRUE	-0.609605	0.000162067	FALSE	-0.437382	0.00123681	FALSE	22.0837	22.3008	21.8669	22.0442	22.1564	22.1836	22.1922	22.5562	22.7717	22.4823	22.4706	22.3664	23.0796	23.0439	23.1703	23.2781	23.1762	23.1397	23.2688	4	4	4	4	3	4	4	4	4	4	4	4	4	4	3	4	4	4
Csa12g008740.1	Csa12g008740.1	AT4G34870	ROC5, ATCYP1 | rotamase cyclophilin 5 | chr4:16614451-16614969 FORWARD LENGTH=172	0.172101	0.0854279	FALSE	0.0503304	0.632331	FALSE	0.121771	0.0895678	FALSE	22.5448	22.3791	22.7493	22.4289	22.4929	22.5006	22.6768	22.2305	22.4476	22.4816	22.4191	22.4745	22.0735	22.3293	22.7036	22.4606	22.2271	22.4572	22.3165	11	10	10	11	10	9	9	10	9	11	10	10	10	10	11	11	11	10
Csa01g010930.1;Csa08g060640.1;Csa11g101250.1;Csa13g003950.1;Csa15g012560.1;Csa19g013640.1;Csa20g005040.1	Csa01g010930.1	AT3G10090	| Nucleic acid-binding, OB-fold-like protein | chr3:3108960-3109154 REVERSE LENGTH=64	0.368482	0.00115759	FALSE	0.475489	0.000631365	FALSE	-0.107007	0.47032	FALSE	21.4356	21.1775	21.3594	21.715	21.624	21.4392	21.3931	21.3968	21.5906	21.5456	21.7078	21.3537	21.2069	21.0662	20.885	21.1355	21.2844	21.063	20.9234	6	6	6	6	6	6	6	6	6	6	6	6	6	3	4	5	6	3
Csa11g025490.1	Csa11g025490.1	AT4G21020	| Late embryogenesis abundant protein (LEA) family protein | chr4:11228263-11229392 FORWARD LENGTH=266	0.264017	0.000637752	FALSE	0.0928269	0.0874086	FALSE	0.17119	0.00214151	FALSE	21.622	21.5992	21.5655	21.7861	21.7271	21.6746	21.7791	21.5838	21.5108	21.5356	21.4815	21.4512	21.2545	21.3991	21.4014	21.6227	21.3257	21.5049	21.3973	28	26	25	27	28	27	27	24	26	26	26	21	27	25	22	23	22	21
Csa15g038120.1	Csa15g038120.1	AT3G22490	| Seed maturation protein | chr3:7969785-7970738 REVERSE LENGTH=262	0.203472	0.173717	FALSE	0.198354	0.148039	FALSE	0.00511763	0.912113	FALSE	22.222	22.1671	21.9526	22.3963	22.3214	22.2065	22.4094	22.1631	22.1274	22.3199	22.2735	22.3548	21.7187	21.8135	22.4094	22.2709	21.5836	22.3256	22.1292	8	8	8	8	8	8	8	8	8	8	8	8	8	8	8	8	8	8
Csa03g037410.1;Csa08g027960.1;Csa13g036140.1;Csa14g043130.1;Csa17g055410.1;Csa20g055460.1	Csa03g037410.1	AT1G33120	| Ribosomal protein L6 family | chr1:12010986-12012223 FORWARD LENGTH=194	-0.137945	0.0429157	FALSE	0.0673016	0.76954	FALSE	-0.205246	0.0839914	FALSE	21.2257	21.3326	21.4908	21.3657	21.5446	21.3483	21.5237	21.4964	21.8013	21.4318	21.6335	21.4704	21.4727	21.4658	21.7441	21.5715	21.4286	21.6166	21.4977	23	23	21	22	21	22	21	21	21	21	19	20	21	20	20	21	19	19
Csa10g016060.1	Csa10g016060.1	AT4G26740	ATS1, CLO1, ATPXG1 | seed gene 1 | chr4:13473791-13475278 REVERSE LENGTH=245	-1.53407	1.93405e-10	TRUE	-0.698797	0.000805126	FALSE	-0.83527	0.000238832	FALSE	20.5063	20.4443	20.4629	20.5027	20.1256	20.5362	20.4433	21.0485	21.0816	21.5815	21.3345	21.4059	22.0173	22.2731	21.8447	21.9297	21.9893	21.8428	21.8628	24	21	21	22	20	20	18	20	20	20	21	21	23	22	23	22	21	20
Csa07g040360.1;Csa16g035910.1	Csa07g040360.1	AT1G73190	ALPHA-TIP, TIP3;1 | Aquaporin-like superfamily protein | chr1:27522155-27523171 FORWARD LENGTH=268	-1.68612	2.8865e-07	TRUE	-1.0345	0.0112143	FALSE	-0.651617	0.0324686	FALSE	22.2371	22.0189	22.4162	22.3147	21.9428	22.1535	22.1398	22.5542	22.2617	23.6038	22.9639	23.175	24.0055	24.4017	23.7628	23.7311	23.9919	23.6487	23.484	4	4	3	3	3	3	3	3	3	4	3	3	3	4	4	3	3	3
Csa04g047620.1;Csa05g018950.1	Csa04g047620.1	AT2G35300	LEA18 | Late embryogenesis abundant protein, group 1 protein | chr2:14863066-14863359 REVERSE LENGTH=97	0.0250492	0.840427	FALSE	0.0950342	0.51805	FALSE	-0.069985	0.490439	FALSE	22.1892	22.1422	22.4007	22.5325	22.2814	22.2493	22.3497	22.1253	22.3243	22.5253	22.4681	22.3994	21.9876	22.0708	22.6116	22.5701	21.9162	22.4986	22.3147	5	3	4	4	5	4	4	3	3	4	4	4	5	5	5	3	5	5
Csa06g030060.1	Csa06g030060.1	AT3G55440	ATCTIMC, TPI, CYTOTPI | triosephosphate isomerase | chr3:20553794-20556078 FORWARD LENGTH=254	-0.051291	0.258578	FALSE	0.00408646	0.877856	FALSE	-0.0553775	0.120415	FALSE	21.5619	21.6222	21.6619	21.7976	21.6559	21.6638	21.7518	21.7794	21.7421	21.7096	21.7091	21.7115	21.6992	21.6763	21.6552	21.8547	21.8333	21.693	21.6626	17	17	16	15	16	15	17	16	16	16	16	17	14	16	15	14	16	15
Csa17g016030.1	Csa17g016030.1	AT1G11910	APA1, ATAPA1 | aspartic proteinase A1 | chr1:4017119-4019874 REVERSE LENGTH=506	-0.843591	1.37562e-06	TRUE	-0.708529	4.53636e-06	FALSE	-0.135061	0.12809	FALSE	21.3855	20.9652	21.4837	21.2866	21.214	21.4379	21.3364	21.5466	21.5566	21.3635	21.3103	21.4107	22.1858	22.1377	22.237	22.171	22.0861	22.211	21.9857	26	26	25	25	24	25	24	25	24	23	23	20	20	21	23	23	23	21
Csa04g049960.1	Csa04g049960.1	AT2G36460	| Aldolase superfamily protein | chr2:15296929-15298387 REVERSE LENGTH=358	0.494557	6.4643e-06	FALSE	0.0730162	0.323249	FALSE	0.421541	4.04296e-05	FALSE	22.3365	22.1944	22.5125	22.4021	22.3595	22.3694	22.4223	21.7824	21.9895	22.0026	21.9321	22.0178	21.7311	21.8296	22.0384	22.0338	21.7379	21.9551	21.8091	24	24	23	24	24	23	24	24	23	23	22	21	22	20	21	22	22	18
Csa10g017890.1;Csa10g017890.2;Csa11g019580.1	Csa10g017890.1	AT4G25100	FSD1, ATFSD1 | Fe superoxide dismutase 1 | chr4:12884649-12886501 REVERSE LENGTH=212	-0.590958	5.55908e-05	TRUE	-0.291891	0.0103873	FALSE	-0.299067	0.0080828	FALSE	22.1707	22.0064	22.239	22.3464	22.208	22.3052	22.052	22.5889	22.5467	22.4511	22.5298	22.2284	23.0513	22.7503	22.5489	22.7736	23.0466	22.6	22.6937	10	10	10	9	9	10	9	9	9	10	9	9	9	9	10	9	9	9
Csa12g021990.1	Csa12g021990.1	AT4G28520	CRU3, CRC | cruciferin 3 | chr4:14087596-14089617 FORWARD LENGTH=524	-1.59806	2.00635e-06	TRUE	-0.427644	0.00219044	FALSE	-1.17041	2.85465e-05	TRUE	21.0165	20.7002	21.7555	21.1477	20.9268	21.4878	21.1435	22.3101	22.2319	22.4144	22.2891	22.6045	22.8026	22.8818	22.699	22.8143	23.0625	22.4846	22.6196	23	20	19	20	20	20	18	19	21	20	23	22	21	20	20	20	21	21
Csa08g043890.1	Csa08g043890.1	AT4G11600	ATGPX6, PHGPX, LSC803, GPX6 | glutathione peroxidase 6 | chr4:7010021-7011330 REVERSE LENGTH=232	0.66193	4.21957e-05	TRUE	0.283287	0.00934068	FALSE	0.378644	0.00213074	FALSE	22.6578	22.3691	23.0142	22.7611	22.7029	22.5567	22.7033	22.1777	22.2129	22.3802	22.3489	22.4332	21.8917	22.0394	22.3646	22.0727	21.7379	22.1138	21.9115	14	14	12	14	11	12	12	12	9	10	9	10	9	8	8	8	8	8
Csa02g035680.1	Csa02g035680.1			0.243194	0.000103433	FALSE	0.131893	0.0056591	FALSE	0.111301	0.00996661	FALSE	22.272	22.2757	22.1413	22.343	22.1619	22.2912	22.2833	22.093	22.1192	22.2118	22.1484	22.1494	21.884	22.1513	22.0173	21.9805	22.0755	21.962	21.9954	31	30	30	28	29	28	28	31	29	30	28	28	26	24	25	27	27	24
Csa04g049020.1;Csa05g018580.1;Csa17g060860.1	Csa04g049020.1	AT2G35635	UBQ7, RUB2 | ubiquitin 7 | chr2:14981044-14981943 FORWARD LENGTH=154	0.0115726	0.766015	FALSE	-0.148393	0.0170229	FALSE	0.159965	0.0163048	FALSE	22.0016	22.0433	21.9119	21.9924	21.8266	22.0837	21.9208	21.8893	21.8414	21.8928	21.6955	21.8047	22.0472	21.9799	21.8951	21.9369	21.9632	21.9474	21.9297	11	10	10	9	7	9	11	8	7	10	7	7	9	5	6	8	6	7
Csa15g014980.1	Csa15g014980.1	AT3G11250	| Ribosomal protein L10 family protein | chr3:3521453-3522826 FORWARD LENGTH=323	0.104037	0.0435403	FALSE	0.117146	0.0279166	FALSE	-0.0131092	0.84471	FALSE	21.6197	21.5799	21.6493	21.8689	21.7559	21.7665	21.745	21.6806	21.6337	21.7006	21.8309	21.7668	21.5149	21.6112	21.63	21.663	21.6396	21.6766	21.5216	15	14	10	14	13	14	15	14	14	14	14	14	13	10	10	10	11	9
Csa07g050960.1	Csa07g050960.1	AT1G78300	GRF2, 14-3-3OMEGA, GF14 OMEGA | general regulatory factor 2 | chr1:29461883-29463052 FORWARD LENGTH=259	-0.225253	7.84916e-05	FALSE	-0.0766124	0.128425	FALSE	-0.148641	0.0208757	FALSE	21.3272	21.1592	21.2579	21.1992	21.1654	21.2597	21.1982	21.4118	21.4905	21.3563	21.296	21.2662	21.593	21.4283	21.3978	21.3703	21.518	21.4078	21.4284	28	26	26	24	26	28	24	25	21	23	23	22	23	24	23	21	21	21
Csa14g063750.1	Csa14g063750.1	AT1G53240	mMDH1 | Lactate/malate dehydrogenase family protein | chr1:19854966-19856802 REVERSE LENGTH=341	0.294502	1.66656e-06	FALSE	0.194114	0.000793546	FALSE	0.100387	0.055418	FALSE	21.5339	21.5839	21.5605	21.6721	21.6622	21.617	21.7246	21.483	21.4503	21.5914	21.5328	21.6109	21.2669	21.2762	21.3491	21.3671	21.3893	21.3438	21.3004	24	22	22	22	23	23	24	22	22	21	22	23	21	15	16	18	19	17
Csa02g076390.1;Csa18g042170.1	Csa02g076390.1	AT5G66400	RAB18, ATDI8 | Dehydrin family protein | chr5:26518511-26519153 REVERSE LENGTH=186	0.2122	0.0983053	FALSE	-0.291793	0.0306023	FALSE	0.503993	2.36773e-05	FALSE	22.2482	22.1939	22.3234	22.3353	22.4024	22.0748	22.5012	21.8243	21.8371	21.8396	21.726	21.7611	22.1968	21.889	22.4542	22.3296	21.697	22.1382	21.889	6	4	4	5	4	5	5	5	3	5	4	5	4	4	4	4	4	6
Csa12g002140.1	Csa12g002140.1	AT4G39260	CCR1, ATGRP8, GR-RBP8, GRP8 | cold, circadian rhythm, and RNA binding 1 | chr4:18274166-18274958 REVERSE LENGTH=169	0.128812	0.0123965	FALSE	0.171593	0.000931322	FALSE	-0.0427806	0.18773	FALSE	21.5543	21.5917	21.5324	21.7186	21.7397	21.6121	21.6396	21.6764	21.6064	21.707	21.6997	21.6923	21.4786	21.5119	21.5505	21.5919	21.399	21.5792	21.3755	11	11	10	9	11	11	9	10	10	10	8	9	9	9	9	9	9	8
Csa02g026890.1	Csa02g026890.1	AT4G10020	AtHSD5, HSD5 | hydroxysteroid dehydrogenase 5 | chr4:6268363-6270179 FORWARD LENGTH=389	-1.57582	1.36124e-11	TRUE	-0.989425	1.88779e-06	TRUE	-0.586394	3.98844e-05	FALSE	20.7793	20.647	20.8958	20.7526	20.5831	20.8826	20.894	21.287	21.2638	21.6046	21.3552	21.4095	22.457	22.5	22.3599	22.2883	22.3926	22.2865	22.1808	21	15	16	16	17	17	16	18	17	19	17	17	18	20	21	19	19	18
Csa05g023410.1	Csa05g023410.1	AT2G33150	PKT3, PED1, KAT2 | peroxisomal 3-ketoacyl-CoA thiolase 3 | chr2:14047814-14050983 REVERSE LENGTH=462	0.987164	3.51319e-13	TRUE	0.335679	1.58076e-07	FALSE	0.651484	6.64344e-10	FALSE	22.6121	22.5173	22.6268	22.6188	22.5869	22.6796	22.6807	21.9849	21.9852	21.9931	21.9291	21.9551	21.6076	21.6776	21.6737	21.7	21.5741	21.6221	21.557	31	31	29	31	31	30	30	30	30	28	29	26	29	25	25	25	25	25
Csa05g030650.1;Csa07g012140.1;Csa16g012900.1	Csa05g030650.1	AT2G30860	ATGSTF9, GLUTTR, ATGSTF7, GSTF9 | glutathione S-transferase PHI 9 | chr2:13139132-13140057 FORWARD LENGTH=215	-0.860706	2.32818e-09	TRUE	-0.354626	3.534e-05	FALSE	-0.506081	5.49645e-07	FALSE	22.0228	22.0397	21.9487	22.212	22.2092	22.1258	22.0955	22.5774	22.5504	22.6359	22.5984	22.6855	22.7976	22.9572	23.1199	23.0132	23.0084	22.9129	22.8695	10	8	9	9	9	9	9	9	10	9	10	8	10	7	8	8	8	7
Csa04g030210.1	Csa04g030210.1	AT3G47370	| Ribosomal protein S10p/S20e family protein | chr3:17453671-17454437 REVERSE LENGTH=122	0.0808634	0.385815	FALSE	0.114946	0.416014	FALSE	-0.0340828	0.877943	FALSE	21.6168	21.5673	21.7421	21.6207	21.6223	21.6154	21.7779	21.425	21.7606	21.5825	21.7186	21.8353	21.4653	21.3953	21.8989	21.8092	21.3027	21.6324	21.4928	5	4	5	5	5	5	5	5	4	5	5	4	5	4	4	5	5	4
Csa17g007940.1	Csa17g007940.1	AT1G04690	KAB1, KV-BETA1 | potassium channel beta subunit 1 | chr1:1313662-1315420 FORWARD LENGTH=328	-0.327212	2.27284e-07	FALSE	-0.169777	0.00362828	FALSE	-0.157434	0.00724635	FALSE	21.0254	21.0865	21.0287	21.1913	21.0692	21.1262	21.1102	21.3074	21.3435	21.2157	21.1775	21.1744	21.4236	21.4357	21.3153	21.4341	21.5136	21.4136	21.3921	26	25	25	26	21	25	25	25	23	25	22	21	24	23	20	22	20	22
Csa01g019710.1	Csa01g019710.1	AT3G17020	| Adenine nucleotide alpha hydrolases-like superfamily protein | chr3:5802728-5804063 REVERSE LENGTH=163	-0.388724	4.90249e-06	FALSE	-0.140302	0.0776655	FALSE	-0.248421	0.0332207	FALSE	20.6783	20.5986	20.6932	20.4682	20.6233	20.756	20.6779	20.8456	21.1378	20.7998	20.7894	20.7348	20.9508	21.0657	21.1372	21.1266	20.8711	21.0379	21.0273	16	16	15	13	15	15	15	15	14	15	13	14	13	12	13	12	12	13
Csa09g086060.1	Csa09g086060.1	AT2G21660	ATGRP7, CCR2, GR-RBP7, GRP7 | cold, circadian rhythm, and rna binding 2 | chr2:9265477-9266316 REVERSE LENGTH=176	-0.0893232	0.136573	FALSE	-0.123661	0.18868	FALSE	0.0343377	0.760488	FALSE	21.7635	21.8802	21.7291	21.8889	21.9652	21.856	21.8423	22.0282	21.8701	21.6981	21.6926	21.8333	21.9789	22.0909	21.7593	22.0396	21.9993	21.8631	21.8195	11	11	9	8	11	9	10	8	8	9	8	8	9	6	7	6	6	6
Csa02g062630.1	Csa02g062630.1	AT5G58070	ATTIL, TIL | temperature-induced lipocalin | chr5:23500512-23501156 REVERSE LENGTH=186	0.262521	0.000721446	FALSE	0.205563	0.00080179	FALSE	0.0569574	0.302558	FALSE	21.7002	21.7248	21.5267	21.9167	21.6743	21.7688	21.6818	21.6276	21.6812	21.6963	21.6095	21.6893	21.3648	21.3029	21.411	21.5864	21.533	21.4932	21.4644	13	12	12	13	12	12	11	13	12	12	12	11	13	9	8	9	8	8
Csa04g029010.1	Csa04g029010.1	AT3G46230	ATHSP17.4, HSP17.4 | heat shock protein 17.4 | chr3:16984263-16984733 REVERSE LENGTH=156	-1.93955	2.01797e-10	TRUE	-0.982032	7.86549e-08	TRUE	-0.957519	3.13529e-08	TRUE	20.0212	20.2461	20.1204	20.1958	20.1735	20.1228	20.2381	21.0454	21.1836	21.2279	21.028	21.124	21.948	22.0682	22.2789	22.2852	21.9247	22.1787	22.011	12	11	12	10	10	10	8	7	10	9	9	9	11	11	10	10	12	8
Csa11g064170.1	Csa11g064170.1	AT5G47550	| Cystatin/monellin superfamily protein | chr5:19286596-19286964 REVERSE LENGTH=122	-1.74366	4.40363e-09	TRUE	-0.951117	6.76613e-05	TRUE	-0.792541	0.00037829	FALSE	20.2306	20.0744	20.3145	20.2978	20.038	20.2503	19.8591	21.2214	21.1449	20.8223	20.7906	20.6979	22.151	21.8875	21.5958	21.8974	22.2327	21.7487	21.7572	6	6	4	5	6	6	6	5	6	6	6	6	6	6	6	6	6	6
Csa08g057710.1;Csa13g008780.1	Csa08g057710.1	AT5G06760	LEA4-5 | Late Embryogenesis Abundant 4-5 | chr5:2089754-2090313 REVERSE LENGTH=158	0.599159	0.000934525	FALSE	0.555497	0.00114275	FALSE	0.0436615	0.436746	FALSE	21.5585	21.5206	21.6412	21.6713	21.6395	21.5008	21.6286	21.65	21.5014	21.6143	21.5884	21.4111	20.7844	20.8684	21.338	21.1315	20.5683	21.2655	21.0103	17	15	16	14	17	16	13	17	16	15	16	12	16	13	13	14	14	12
Csa14g061940.1	Csa14g061940.1	AT1G52690	| Late embryogenesis abundant protein (LEA) family protein | chr1:19619842-19620589 FORWARD LENGTH=169	0.123173	0.142056	FALSE	-0.131459	0.173733	FALSE	0.254633	0.00648051	FALSE	20.9477	20.9115	21.046	21.3001	21.1093	20.9968	21.1717	20.805	20.7563	20.9737	20.7527	20.904	20.7428	20.7396	20.9839	21.1368	20.9119	21.034	21.0719	19	18	17	15	18	19	17	17	16	16	15	12	14	10	9	11	11	9
Csa03g019850.1	Csa03g019850.1	AT1G16030	Hsp70b | heat shock protein 70B | chr1:5502386-5504326 REVERSE LENGTH=646	-0.495208	0.000471465	FALSE	-0.402001	0.00262195	FALSE	-0.0932071	0.154939	FALSE	20.9247	21.0688	20.8473	20.9956	20.9841	20.9535	20.983	20.9307	21.1283	21.1625	20.9293	21.201	21.2125	21.4059	21.6776	21.6991	21.1762	21.5497	21.5025	34	30	31	30	34	32	32	33	32	30	30	29	32	30	28	33	31	33
Csa15g019740.1	Csa15g019740.1	AT3G15260	| Protein phosphatase 2C family protein | chr3:5138842-5140242 FORWARD LENGTH=289	-0.187348	0.00493942	FALSE	-0.0856016	0.210951	FALSE	-0.101746	0.0356833	FALSE	21.1791	21.1351	21.2706	21.3446	21.2237	21.2274	21.349	21.2773	21.3285	21.4291	21.3124	21.4536	21.2769	21.4387	21.6212	21.5238	21.3404	21.4586	21.3815	22	21	20	21	22	22	21	22	21	22	21	20	21	19	20	20	19	18
Csa02g065410.1;Csa02g065780.1;Csa03g011110.1;Csa03g011270.1;Csa04g028570.1;Csa04g029130.1;Csa04g039760.1;Csa05g035660.1;Csa06g019650.1;Csa06g020130.1;Csa06g028200.1;Csa07g015740.1;Csa07g015750.1;Csa09g040980.1;Csa09g042470.1;Csa09g062160.1;Csa11g093510.1;Csa11g093870.1;Csa14g009040.1;Csa14g009220.1;Csa17g011050.1;Csa17g011250.1;Csa18g032960.1	Csa02g065410.1	AT5G59690	| Histone superfamily protein | chr5:24051649-24051960 FORWARD LENGTH=103	-0.763486	0.00038236	TRUE	-0.464547	0.0135869	FALSE	-0.298939	0.0482701	FALSE	20.7705	20.6546	21.1225	20.7687	21.1385	20.5053	20.9303	20.8267	21.0021	21.276	21.284	21.3081	21.3427	21.5041	21.7833	21.4488	21.8401	22.1239	21.1918	7	5	5	6	5	6	5	6	4	7	6	6	6	4	5	5	5	4
Csa06g027470.1	Csa06g027470.1	AT3G53040	| late embryogenesis abundant protein, putative / LEA protein, putative | chr3:19664797-19666405 REVERSE LENGTH=479	1.10696	6.94138e-07	TRUE	0.719958	3.76111e-05	FALSE	0.387005	7.70201e-05	FALSE	22.4891	22.5112	22.4251	22.7769	22.6553	22.6237	22.6471	22.2282	22.1734	22.1921	22.1504	22.3514	21.2227	21.3363	21.6474	21.7387	21.2181	21.6585	21.558	25	24	24	24	25	25	23	23	25	23	23	21	23	19	19	19	20	19
Csa04g061240.1	Csa04g061240.1			-2.64701	2.40665e-08	TRUE	-1.39164	2.17326e-05	TRUE	-1.25536	5.52335e-05	TRUE	20.0262	19.8476	19.651	19.6969	19.9752	20.2227	20.0273	21.1464	21.521	21.3606	20.7948	21.0959	22.0309	22.3429	22.984	23.0515	22.4679	22.6752	22.4235	6	5	5	5	5	4	5	5	6	6	6	6	6	6	6	6	5	6
Csa11g017070.1	Csa11g017070.1	AT4G27090	| Ribosomal protein L14 | chr4:13594104-13595187 REVERSE LENGTH=134	-0.0792427	0.139436	FALSE	0.0741046	0.61082	FALSE	-0.153347	0.207491	FALSE	21.3787	21.4634	21.6354	21.5791	21.4456	21.5254	21.5386	21.4334	21.6154	21.4844	21.8349	21.821	21.5861	21.689	21.684	21.6317	21.5098	21.6107	21.4094	14	13	13	12	12	12	12	12	13	13	13	14	13	13	13	13	12	11
Csa14g018130.1	Csa14g018130.1	AT1G14980	CPN10 | chaperonin 10 | chr1:5165930-5166654 REVERSE LENGTH=98	0.246304	0.000110242	FALSE	0.216511	0.000268411	FALSE	0.0297931	0.384093	FALSE	22.5577	22.3869	22.6153	22.6194	22.5764	22.5699	22.5017	22.4977	22.487	22.5564	22.5696	22.4514	22.26	22.3308	22.291	22.4233	22.1914	22.3793	22.2274	8	7	7	7	7	8	8	8	8	6	7	6	6	7	6	6	5	6
Csa05g020430.1	Csa05g020430.1	AT2G34790	MEE23, EDA28 | FAD-binding Berberine family protein | chr2:14673998-14677237 REVERSE LENGTH=532	-0.578806	0.00673899	FALSE	-0.224643	0.181755	FALSE	-0.354162	0.00206627	FALSE	21.0142	20.7781	20.9081	21.0395	20.7063	21.0797	20.5715	21.3491	21.2681	21.1786	21.1907	21.1311	21.8059	21.524	20.7749	21.4172	21.9801	21.2577	21.3892	39	38	36	37	37	36	38	37	39	38	37	37	37	37	33	31	34	37
Csa18g023590.1	Csa18g023590.1	AT5G52640	HSP81-1, ATHS83, HSP81.1, HSP83, ATHSP90.1, AtHsp90-1, HSP90.1 | heat shock protein 90.1 | chr5:21352542-21355147 FORWARD LENGTH=705	-0.055935	0.183977	FALSE	-0.154215	0.00316254	FALSE	0.0982798	0.0496821	FALSE	21.2137	21.4064	21.1601	21.2737	21.2248	21.347	21.1645	21.1323	21.2597	21.1696	21.0814	21.1183	21.3238	21.3637	21.2677	21.3292	21.2458	21.299	21.3528	68	67	68	64	60	65	61	65	57	58	58	56	59	54	56	55	53	52
Csa01g007060.1;Csa15g007620.1;Csa19g008700.1;Csa19g009710.1	Csa01g007060.1	AT3G06050	PRXIIF, ATPRXIIF | peroxiredoxin IIF | chr3:1826311-1827809 REVERSE LENGTH=201	-0.207328	0.00370894	FALSE	-0.130639	0.0506749	FALSE	-0.0766891	0.0861596	FALSE	21.9203	21.7539	22.0185	21.9911	21.942	21.8817	22.0203	21.9701	21.9506	22.1125	22.0114	22.0581	21.988	22.1748	22.3286	22.1682	22.0088	22.2067	22.104	14	14	13	13	13	14	13	13	12	13	13	14	12	11	13	13	13	11
Csa18g033220.1	Csa18g033220.1	AT5G59910	HTB4 | Histone superfamily protein | chr5:24127206-24127658 FORWARD LENGTH=150	-0.215095	0.0516217	FALSE	0.00850519	0.74106	FALSE	-0.2236	0.0845804	FALSE	21.3151	21.6123	21.0616	21.7423	21.6366	21.5026	21.4463	21.6488	21.8093	21.5129	21.7361	21.6294	21.5675	21.7732	21.6237	21.8058	21.6991	21.78	21.5731	8	8	8	7	8	7	7	7	7	7	6	7	6	6	4	7	7	6
Csa15g015760.1	Csa15g015760.1	AT3G11930	| Adenine nucleotide alpha hydrolases-like superfamily protein | chr3:3776371-3777393 FORWARD LENGTH=199	-0.0461162	0.495702	FALSE	-0.070721	0.279941	FALSE	0.0246048	0.62993	FALSE	21.4417	21.5021	21.6738	21.6114	21.4375	21.6242	21.4762	21.5008	21.5116	21.5505	21.4888	21.5425	21.5136	21.636	21.369	21.7258	21.7783	21.4754	21.5915	12	11	11	10	10	11	10	10	10	11	11	12	10	10	10	10	10	9
Csa05g017510.1	Csa05g017510.1	AT2G36530	LOS2, ENO2 | Enolase | chr2:15321081-15323786 REVERSE LENGTH=444	0.185908	0.000149454	FALSE	0.000628477	0.777647	FALSE	0.185279	0.000150048	FALSE	21.8552	21.7674	21.9671	21.9298	21.8266	21.9124	21.9256	21.6939	21.752	21.6824	21.6879	21.6309	21.618	21.7657	21.7014	21.7441	21.7244	21.6875	21.6416	31	29	30	29	29	31	29	31	23	25	27	25	23	22	26	24	23	22
Csa05g073700.1;Csa16g023320.1	Csa05g073700.1	AT1G65980	TPX1 | thioredoxin-dependent peroxidase 1 | chr1:24559524-24560753 REVERSE LENGTH=162	-0.35504	0.00187151	FALSE	-0.127433	0.210154	FALSE	-0.227607	0.0558883	FALSE	20.9457	20.799	21.1662	20.8947	21.1493	21.0046	21.3452	21.0674	21.1931	21.5233	21.3451	21.2309	21.2232	21.436	21.5811	21.5147	21.4417	21.3555	21.2378	11	10	11	10	11	11	11	11	11	10	11	9	11	9	10	8	9	8
Csa09g078880.1	Csa09g078880.1	AT1G74310	ATHSP101, HSP101, HOT1 | heat shock protein 101 | chr1:27936715-27939862 REVERSE LENGTH=911	-0.857604	1.12044e-08	TRUE	-0.430415	6.77962e-06	FALSE	-0.427189	1.10616e-05	FALSE	20.3047	20.481	20.149	20.3842	20.2702	20.4174	20.2844	20.7157	20.8485	20.8001	20.6572	20.7541	21.1021	21.1591	21.1461	21.3007	21.1906	21.1756	21.2199	79	73	76	73	72	75	75	73	73	75	71	71	72	68	66	64	72	64
Csa17g035810.1	Csa17g035810.1	AT1G24360	| NAD(P)-binding Rossmann-fold superfamily protein | chr1:8640820-8643283 FORWARD LENGTH=319	-1.4374	1.70619e-10	TRUE	-0.657898	3.20903e-06	FALSE	-0.779499	1.85579e-06	FALSE	19.9895	20.1755	20.01	19.9782	19.9581	20.1627	20.0901	20.8768	20.9836	20.8038	20.7212	20.7305	21.5217	21.5843	21.3287	21.4659	21.7097	21.3456	21.4702	13	9	11	11	11	10	10	10	10	12	10	10	10	10	11	11	12	9
Csa03g001760.1	Csa03g001760.1	AT1G01470	LEA14, LSR3 | Late embryogenesis abundant protein | chr1:172295-172826 REVERSE LENGTH=151	0.445244	0.000386427	FALSE	0.142167	0.128998	FALSE	0.303076	0.00566803	FALSE	21.7405	21.4168	21.7904	21.9533	21.7308	21.6008	21.7463	21.297	21.2872	21.3844	21.5136	21.5744	21.1645	21.1402	21.4494	21.3398	21.0008	21.4868	21.2806	11	10	11	11	10	10	10	11	9	10	9	10	10	6	6	9	8	7
Csa08g062980.1;Csa13g001570.1;Csa20g001790.1	Csa08g062980.1	AT5G01300	| PEBP (phosphatidylethanolamine-binding protein) family protein | chr5:121643-122448 REVERSE LENGTH=162	-1.33192	0.000112874	TRUE	-0.690998	0.00740496	FALSE	-0.640918	0.000257068	FALSE	20.6961	20.0254	20.713	20.4787	20.6169	20.3582	20.3256	21.2507	21.1738	21.0387	21.0924	20.8786	22.1326	21.803	22.4888	21.768	21.0092	21.9365	21.3992	14	11	12	13	12	13	11	12	12	13	10	14	11	13	10	13	12	10
Csa10g032850.1;Csa12g060220.1;Csa12g061470.1	Csa10g032850.1	AT4G13940	HOG1, EMB1395, SAHH1, MEE58, ATSAHH1 | S-adenosyl-L-homocysteine hydrolase | chr4:8054931-8056676 FORWARD LENGTH=485	0.254297	0.00486771	FALSE	0.0974193	0.0957965	FALSE	0.156878	0.0295098	FALSE	21.4514	21.4042	21.6444	21.3185	21.2313	21.5341	21.2283	21.1823	21.3036	21.2288	21.2381	21.2193	21.2497	21.3054	21.0976	21.0372	21.2112	21.0093	21.1216	38	37	35	38	36	38	38	37	35	34	34	32	30	32	32	29	29	28
Csa06g034240.1	Csa06g034240.1	AT3G58450	| Adenine nucleotide alpha hydrolases-like superfamily protein | chr3:21622032-21623057 FORWARD LENGTH=204	-0.754304	6.62888e-06	TRUE	-0.497992	0.000669337	FALSE	-0.256312	0.0137726	FALSE	20.8915	20.7845	21.0898	20.8837	21.0642	21.0073	21.1549	21.1082	21.3883	21.3286	21.059	21.3388	21.4311	21.7333	22.0033	21.9658	21.6569	21.762	21.6038	11	11	10	10	10	9	9	10	10	10	9	10	9	8	8	8	9	8
Csa15g044530.1	Csa15g044530.1	AT3G23400	FIB4 | Plastid-lipid associated protein PAP / fibrillin family protein | chr3:8376636-8378225 REVERSE LENGTH=284	-0.923697	4.86651e-10	TRUE	-0.366639	1.02154e-05	FALSE	-0.557058	3.38876e-07	FALSE	21.3979	21.4204	21.2621	21.4328	21.3571	21.4659	21.5895	21.9984	21.9749	22.0909	21.9207	21.9446	22.2323	22.3634	22.2265	22.4151	22.4447	22.3408	22.369	11	9	8	8	9	8	8	9	10	11	10	9	10	9	8	7	9	9
Csa19g028230.1	Csa19g028230.1	AT3G20390	| endoribonuclease L-PSP family protein | chr3:7110227-7111695 REVERSE LENGTH=187	-1.00804	4.38038e-12	TRUE	-0.506809	8.52694e-09	FALSE	-0.501226	5.73402e-08	FALSE	20.4152	20.4026	20.4238	20.6086	20.4695	20.4603	20.4054	20.9517	20.9541	21.0022	20.9654	20.9012	21.3886	21.4218	21.4686	21.5105	21.5732	21.446	21.4329	16	14	14	14	14	13	15	16	15	15	16	14	16	15	15	14	15	14
Csa03g028920.1;Csa14g032100.1;Csa17g034280.1	Csa03g028920.1	AT1G26630	FBR12, ATELF5A-2, ELF5A-2 | Eukaryotic translation initiation factor 5A-1 (eIF-5A 1) protein | chr1:9205968-9207098 FORWARD LENGTH=159	-0.443239	0.000330962	FALSE	-0.360357	0.00264821	FALSE	-0.0828813	0.381898	FALSE	20.2408	20.3224	20.5818	20.2187	20.4066	20.3903	20.6177	20.356	20.6606	20.5451	20.3202	20.4957	20.799	20.8383	21.1831	20.9155	20.6457	20.8115	20.6878	13	11	11	12	10	13	12	13	12	13	12	12	13	10	11	12	12	7
Csa15g002990.1	Csa15g002990.1	AT3G03250	UGP, UGP1, AtUGP1 | UDP-GLUCOSE PYROPHOSPHORYLASE 1 | chr3:749761-754014 REVERSE LENGTH=469	0.277724	0.000285856	FALSE	0.0556796	0.359584	FALSE	0.222045	0.00144991	FALSE	22.1201	21.9844	22.263	22.0405	22.078	22.1881	21.9725	21.9043	21.927	21.7267	21.8957	21.816	21.8084	21.7958	21.802	21.8629	21.8406	21.8281	21.7646	23	23	22	23	21	23	22	22	20	22	19	22	21	20	19	19	18	18
Csa02g005790.1	Csa02g005790.1	AT4G02520	ATGSTF2, ATPM24.1, ATPM24, GST2, GSTF2 | glutathione S-transferase PHI 2 | chr4:1110673-1111531 REVERSE LENGTH=212	-0.448175	0.0383904	FALSE	-0.595336	0.0233756	FALSE	0.147162	0.592503	FALSE	21.33	20.6	21.9143	21.5264	21.3408	21.0681	21.3303	20.759	20.78	21.5003	21.4189	21.4226	21.3605	21.5901	22.2468	21.8965	21.4666	21.9223	21.7641	14	14	11	14	14	14	14	14	12	13	14	13	13	11	14	14	13	11
Csa13g014900.1;Csa20g017650.1	Csa13g014900.1	AT5G12030	AT-HSP17.6A, HSP17.6, HSP17.6A | heat shock protein 17.6A | chr5:3884214-3884684 REVERSE LENGTH=156	-0.922758	1.21755e-05	TRUE	-0.374058	0.00845196	FALSE	-0.548701	0.000408253	FALSE	22.3052	22.5714	22.4148	22.5295	22.6295	22.4655	22.6834	22.7649	23.1582	23.09	23.0559	23.1572	23.2579	23.5123	23.6885	23.6764	23.0166	23.6018	23.3052	4	4	4	4	4	4	4	4	4	4	4	4	4	4	4	4	4	4
Csa17g028510.1	Csa17g028510.1	AT1G21750	ATPDIL1-1, ATPDI5, PDI5, PDIL1-1 | PDI-like 1-1 | chr1:7645767-7648514 FORWARD LENGTH=501	-0.0702019	0.327054	FALSE	-0.0727843	0.232914	FALSE	0.00258241	0.954704	FALSE	21.8041	21.733	22.045	21.9922	21.7877	21.9431	21.83	21.8891	21.8273	21.8212	21.9218	21.9086	21.9028	22.1186	21.8406	22.0145	22.1252	21.8275	21.7973	51	51	48	48	49	49	48	48	45	46	45	45	46	45	47	47	46	46
Csa15g079170.1	Csa15g079170.1	AT2G18540	| RmlC-like cupins superfamily protein | chr2:8042382-8045008 REVERSE LENGTH=707	-1.20363	1.53672e-12	TRUE	-0.709131	7.79845e-06	FALSE	-0.494495	1.74671e-05	FALSE	20.3705	20.3177	20.5226	20.4598	20.3607	20.4187	20.4883	20.8426	20.8527	21.0815	20.9203	20.9295	21.5259	21.6322	21.6403	21.6969	21.6597	21.5954	21.6132	30	29	27	29	26	30	27	29	27	26	25	30	27	30	30	27	29	28
Csa15g015450.1	Csa15g015450.1	AT3G11630	| Thioredoxin superfamily protein | chr3:3672189-3673937 FORWARD LENGTH=266	-0.668792	1.63739e-07	TRUE	-0.511486	3.0355e-05	FALSE	-0.157307	0.0214166	FALSE	20.8405	20.8209	20.7257	20.9069	20.7686	20.8864	20.7959	21.1568	21.0271	20.9624	20.8722	20.928	21.4902	21.531	21.3271	21.4644	21.6922	21.406	21.5155	19	19	19	19	19	17	19	17	19	16	18	18	18	19	19	19	18	16
Csa16g043960.1	Csa16g043960.1	AT2G22230	| Thioesterase superfamily protein | chr2:9450042-9451427 FORWARD LENGTH=220	-0.956533	2.46745e-08	TRUE	-0.570306	7.09552e-08	FALSE	-0.386227	0.000123951	FALSE	20.3559	20.4482	20.0976	20.4546	20.4037	20.5323	20.3925	20.8355	20.7728	20.814	20.7178	20.7575	21.3235	21.4545	21.1815	21.3297	21.4064	21.3327	21.3523	12	11	12	10	10	12	12	10	8	10	10	11	10	8	9	8	11	8
Csa15g084460.1	Csa15g084460.1	AT2G19900	ATNADP-ME1, NADP-ME1 | NADP-malic enzyme 1 | chr2:8592106-8595403 REVERSE LENGTH=581	0.298939	6.6321e-07	FALSE	-0.00206137	0.724179	FALSE	0.301	1.93043e-07	FALSE	21.8401	21.7206	21.7318	21.7742	21.7601	21.8511	21.7491	21.4513	21.5191	21.4264	21.4705	21.463	21.3837	21.4726	21.5715	21.4519	21.4252	21.5149	21.5146	32	30	30	32	29	31	31	28	28	28	28	24	29	24	24	26	26	22
Csa13g048110.1;Csa02g021780.1;Csa08g043090.1	Csa13g048110.1	AT4G11010	NDPK3 | nucleoside diphosphate kinase 3 | chr4:6732780-6734298 REVERSE LENGTH=238	0.815698	2.67487e-07	TRUE	0.482293	0.000131879	FALSE	0.333405	0.00156047	FALSE	23.0041	22.6948	23.1179	23.1017	23.0526	22.9325	22.9756	22.5984	22.5299	22.5544	22.7763	22.7802	22.1403	22.1488	22.3331	22.1802	21.9133	22.3674	22.0862	11	11	10	11	10	10	10	11	10	9	9	8	10	9	9	9	9	9
Csa15g018180.1;Csa19g020480.1	Csa15g018180.1	AT3G13920	EIF4A1, RH4, TIF4A1 | eukaryotic translation initiation factor 4A1 | chr3:4592635-4594128 REVERSE LENGTH=412	0.171146	0.00630557	FALSE	0.00948171	0.88579	FALSE	0.161664	0.00572707	FALSE	21.2094	21.1369	21.3673	21.1189	21.1243	21.3147	21.0551	20.9912	21.0798	20.9711	21.0451	20.9829	20.9921	21.0496	21.1076	20.9659	20.9688	20.98	21.0646	36	35	34	36	34	36	36	34	30	31	29	32	33	29	25	26	25	25
Csa11g007020.1	Csa11g007020.1	AT4G34870	ROC5, ATCYP1 | rotamase cyclophilin 5 | chr4:16614451-16614969 FORWARD LENGTH=172	0.287479	0.0102804	FALSE	0.200531	0.042865	FALSE	0.0869474	0.265689	FALSE	22.53	22.3069	22.5822	22.4031	22.4377	22.4832	22.6484	22.2991	22.3319	22.5452	22.3996	22.4757	21.9944	22.197	22.5083	22.3453	21.8844	22.2148	22.235	7	7	7	7	7	7	7	7	7	7	7	7	7	5	5	6	7	6
Csa01g020210.1	Csa01g020210.1	AT3G17520	| Late embryogenesis abundant protein (LEA) family protein | chr3:5999462-6000358 REVERSE LENGTH=298	0.0839464	0.477934	FALSE	0.124206	0.362501	FALSE	-0.0402599	0.690306	FALSE	21.6954	21.6943	22.0071	21.8916	21.7715	21.6324	21.9734	21.5974	21.6675	21.9864	22.0108	22.007	21.4992	21.631	22.1035	22.0063	21.4281	21.8454	21.5645	17	17	16	16	17	16	16	16	16	16	16	14	16	17	17	16	16	16
Csa01g002040.1;Csa15g002110.1	Csa01g002040.1	AT3G02480	| Late embryogenesis abundant protein (LEA) family protein | chr3:512384-512857 FORWARD LENGTH=68	0.0837851	0.412969	FALSE	0.0315688	0.62198	FALSE	0.0522164	0.635796	FALSE	23.2546	23.1183	23.322	23.3273	23.1521	22.9848	23.1406	23.1271	22.9883	23.2934	23.1837	23.1697	23.3464	23.2653	23.0186	23.3837	22.9974	22.8439	22.8579	2	2	2	2	2	2	2	2	2	2	2	2	2	2	2	2	2	2
Csa04g016040.1	Csa04g016040.1			-2.37006	1.8207e-08	TRUE	-0.854489	0.00257525	FALSE	-1.51557	0.000101139	TRUE	19.3061	19.8149	19.1335	19.3789	19.2695	19.7815	19.0433	21.2429	21.2673	20.6493	20.7296	20.4507	21.696	21.9788	21.2031	21.7173	22.2987	21.4874	21.9369	29	19	21	18	17	18	19	16	28	29	25	25	20	27	27	27	27	29
Csa15g082640.1	Csa15g082640.1	AT2G20450	| Ribosomal protein L14 | chr2:8813923-8815071 FORWARD LENGTH=134	-0.235848	0.014791	FALSE	0.0803658	0.684022	FALSE	-0.316214	0.0527416	FALSE	21.2054	21.3316	21.423	21.4379	21.6377	21.3933	21.7577	21.4756	21.6416	21.8206	22.0751	21.6706	21.6898	21.5663	21.7431	21.7124	21.8141	21.6962	21.6157	8	6	7	7	6	8	6	7	7	7	7	8	7	7	7	7	6	6
Csa12g002610.1	Csa12g002610.1	AT4G39730	| Lipase/lipooxygenase, PLAT/LH2 family protein | chr4:18432950-18433581 FORWARD LENGTH=181	-0.974775	4.59978e-07	TRUE	-0.448475	0.000220639	FALSE	-0.5263	0.000264296	FALSE	20.5649	20.2644	20.888	20.4988	20.7085	20.5037	20.4559	21.117	21.0294	21.0393	21.1159	21.1215	21.6788	21.5309	21.7368	21.4452	21.4364	21.6216	21.2579	6	6	6	6	6	6	6	6	6	6	6	6	6	6	5	6	6	5
Csa15g014720.1	Csa15g014720.1	AT3G11050	ATFER2, FER2 | ferritin 2 | chr3:3463651-3465294 FORWARD LENGTH=253	0.189138	0.161791	FALSE	0.143756	0.240057	FALSE	0.0453817	0.996579	FALSE	21.1801	21.0191	21.0698	21.3036	21.216	21.1645	21.1256	21.0369	20.8932	21.3017	21.095	21.4461	20.5902	20.8452	21.3901	21.0166	20.6135	21.2794	21.0198	18	17	16	18	16	18	15	18	17	17	17	17	18	13	12	16	16	11
Csa11g025660.1	Csa11g025660.1	AT4G20850	TPP2 | tripeptidyl peptidase ii | chr4:11160935-11169889 REVERSE LENGTH=1380	-1.30395	8.2811e-13	TRUE	-0.81205	1.75253e-06	TRUE	-0.491899	8.98324e-06	FALSE	20.4255	20.3491	20.4696	20.3187	20.2605	20.4321	20.3827	20.7862	20.9534	20.9659	20.7986	20.8254	21.5844	21.703	21.7415	21.7006	21.6833	21.6977	21.6554	81	75	74	70	70	73	68	72	77	74	65	70	69	72	76	78	77	71
Csa08g013660.1;Csa13g022790.1;Csa20g030610.1	Csa08g013660.1	AT5G19860	| Protein of unknown function, DUF538 | chr5:6714533-6715837 REVERSE LENGTH=181	-1.2266	9.23604e-11	TRUE	-0.751479	2.06529e-06	TRUE	-0.475117	7.96581e-05	FALSE	20.4671	20.4041	20.6039	20.6485	20.6028	20.4701	20.6333	20.9099	20.9071	21.1627	21.111	21.0468	21.6292	21.7116	21.8869	21.7816	21.9153	21.8464	21.6451	7	6	6	5	5	5	6	6	6	7	5	7	6	6	5	7	6	5
Csa03g032780.1	Csa03g032780.1	AT1G29680	| Protein of unknown function (DUF1264) | chr1:10377900-10378931 REVERSE LENGTH=237	-0.892417	1.92694e-09	TRUE	-0.585178	7.76476e-06	FALSE	-0.307239	0.000905764	FALSE	20.2397	20.0607	20.2813	20.1171	20.1695	20.1091	20.2938	20.3314	20.5483	20.5995	20.4293	20.5359	21.0475	21.0266	21.2999	21.0876	20.96	21.0901	21.0065	18	16	16	16	15	16	17	16	15	15	16	14	14	14	14	15	15	12
Csa15g039290.1	Csa15g039290.1			-0.990419	1.83984e-05	TRUE	-0.736543	0.000146551	FALSE	-0.253876	0.140328	FALSE	21.6937	21.0249	21.9666	21.6145	21.649	21.5934	21.4374	21.5663	21.7531	21.6612	22.043	21.9368	22.2158	22.5131	22.8999	22.7072	22.3306	22.7813	22.4643	9	8	8	8	7	8	8	8	8	8	8	7	9	7	8	8	8	8
Csa01g013560.1	Csa01g013560.1	AT3G12490	ATCYSB, ATCYS6, CYSB | cystatin B | chr3:3960523-3961777 REVERSE LENGTH=201	-0.247754	0.0285527	FALSE	-0.257351	0.0110112	FALSE	0.00959688	0.933458	FALSE	21.1262	20.7488	21.2161	21.3027	20.8644	21.0912	21.0467	21.165	21.1362	21.0458	20.9466	20.9524	21.4103	21.1394	21.6152	21.2486	21.0736	21.3274	21.3158	11	11	8	11	9	11	10	10	8	7	8	8	7	6	8	7	5	3
Csa20g029190.1	Csa20g029190.1	AT5G19510	| Translation elongation factor EF1B/ribosomal protein S6 family protein | chr5:6581854-6583137 REVERSE LENGTH=224	0.141485	0.0960446	FALSE	0.164531	0.0331106	FALSE	-0.0230453	0.72004	FALSE	21.5332	21.2321	21.5943	21.3941	21.6012	21.3534	21.384	21.5335	21.4966	21.3889	21.4413	21.4556	21.1993	21.2996	21.585	21.3536	21.1114	21.3537	21.1993	12	11	11	11	10	12	11	11	9	11	11	10	12	9	8	8	9	7
Csa18g014020.1	Csa18g014020.1			0.177981	0.0253022	FALSE	0.170574	0.0919397	FALSE	0.00740656	0.76322	FALSE	21.5435	21.4838	21.6997	21.5245	21.4519	21.5691	21.7646	21.3222	21.646	21.5563	21.573	21.6688	21.2228	21.4034	21.6421	21.507	21.2735	21.4141	21.3283	5	5	5	5	5	5	5	5	4	5	5	5	5	4	3	5	4	4
Csa09g075960.1	Csa09g075960.1	AT1G72370	P40, AP40, RP40, RPSAA | 40s ribosomal protein SA | chr1:27243148-27244842 REVERSE LENGTH=298	-0.153442	0.0466747	FALSE	-0.203554	0.0120807	FALSE	0.0501126	0.399025	FALSE	21.0282	20.859	21.1813	20.8332	20.8662	20.9591	21.0366	20.7243	20.9101	20.9875	20.9675	20.9458	21.2188	21.3042	21.2181	21.0738	21.0528	21.0566	20.9134	17	15	17	15	17	17	17	17	14	13	13	15	15	13	14	14	16	14
Csa15g023720.1	Csa15g023720.1	AT3G17520	| Late embryogenesis abundant protein (LEA) family protein | chr3:5999462-6000358 REVERSE LENGTH=298	-0.054519	0.646592	FALSE	-0.0986352	0.336869	FALSE	0.0441162	0.497322	FALSE	21.9043	21.8648	22.2121	22.1411	21.9993	21.8053	22.1926	21.8014	21.9395	22.0056	22.0568	22.011	21.7786	22.0067	22.3752	22.4208	21.8664	22.1751	21.8782	13	13	12	11	12	12	12	11	11	10	10	9	11	9	8	10	11	9
Csa04g049610.1;Csa06g038740.1;Csa19g015650.1	Csa04g049610.1	AT2G36160	| Ribosomal protein S11 family protein | chr2:15169925-15171159 FORWARD LENGTH=150	0.0271435	0.78989	FALSE	0.109977	0.553047	FALSE	-0.0828337	0.692345	FALSE	21.0421	21.1584	21.5627	21.116	21.2892	21.3194	21.2963	21.0967	21.4213	21.0632	21.4393	21.4828	21.0497	21.1237	21.5645	21.3325	21.1047	21.3798	21.0393	10	10	8	10	9	9	8	9	5	8	7	7	8	6	5	7	7	6
Csa08g001990.1;Csa13g013590.1;Csa20g016220.1	Csa08g001990.1	AT5G10860	| Cystathionine beta-synthase (CBS) family protein | chr5:3429173-3430142 REVERSE LENGTH=206	-0.195168	0.00319859	FALSE	0.0299622	0.531403	FALSE	-0.22513	0.00309686	FALSE	21.3178	21.3378	21.2987	21.5557	21.3599	21.3635	21.4391	21.5342	21.4825	21.7044	21.6837	21.6777	21.346	21.6033	21.6384	21.6694	21.6318	21.5707	21.5792	18	18	16	16	14	17	17	17	16	17	16	17	16	15	14	14	14	15
Csa01g001570.1	Csa01g001570.1	AT3G02080	| Ribosomal protein S19e family protein | chr3:364138-365161 REVERSE LENGTH=143	-0.260769	0.0121718	FALSE	-0.143236	0.0824837	FALSE	-0.117533	0.1905	FALSE	21.5249	21.5018	21.8796	21.5701	21.5283	21.6099	21.5962	21.6038	21.6826	21.6196	21.8674	21.7103	22.0834	21.9252	22.0311	21.7458	21.6378	21.9833	21.6298	10	9	9	9	9	9	9	9	9	9	10	9	10	6	7	7	7	9
Csa19g027360.1;Csa01g022720.1;Csa15g027650.1	Csa19g027360.1			-0.398208	0.00101423	FALSE	-0.121347	0.167535	FALSE	-0.276861	0.00869151	FALSE	20.7759	20.731	20.8932	20.6342	20.5783	20.9345	20.5536	20.98	21.1485	21.074	20.9335	20.8206	21.3452	21.2526	20.9873	20.9527	21.3207	20.8776	21.152	30	27	27	26	26	27	27	26	29	30	29	28	29	27	26	27	25	26
Csa07g010650.1	Csa07g010650.1	AT2G32060	| Ribosomal protein L7Ae/L30e/S12e/Gadd45 family protein | chr2:13639228-13640104 REVERSE LENGTH=144	-0.413779	0.00711426	FALSE	-0.229783	0.0919528	FALSE	-0.183996	0.105873	FALSE	20.8682	20.8806	21.0351	20.682	21.0504	20.8843	21.31	20.9502	21.289	21.2813	20.9997	21.1899	21.0077	21.443	21.782	21.6129	21.1642	21.3723	21.2251	9	6	8	8	7	7	8	8	9	9	8	8	8	7	7	8	8	6
Csa10g011240.1;Csa11g012100.1;Csa12g015840.1	Csa10g011240.1	AT4G31300	PBA1 | N-terminal nucleophile aminohydrolases (Ntn hydrolases) superfamily protein | chr4:15188927-15190935 FORWARD LENGTH=233	0.625023	1.53539e-08	TRUE	0.0332032	0.215868	FALSE	0.59182	3.62466e-07	FALSE	21.4628	21.3801	21.4798	21.6612	21.5474	21.5934	21.4942	20.9693	20.9305	20.9393	20.8817	20.9431	20.8006	20.8471	20.8846	20.904	21.0071	20.9585	20.8418	20	19	20	20	19	19	19	20	17	16	18	17	17	12	14	16	14	14
Csa20g026190.1	Csa20g026190.1	AT5G17920	ATCIMS, ATMETS, ATMS1 | Cobalamin-independent synthase family protein | chr5:5935771-5939195 FORWARD LENGTH=765	0.259124	0.00170116	FALSE	0.266814	0.00222538	FALSE	-0.00769008	0.82486	FALSE	21.2472	21.3869	21.4358	21.467	21.4053	21.4625	21.2798	21.3877	21.2507	21.4061	21.5093	21.4244	21.1404	21.1864	20.8601	21.086	21.3027	21.1013	21.1939	44	42	41	41	42	44	41	40	40	40	37	35	39	34	36	36	32	35
Csa06g044920.1;Csa06g045000.1;Csa06g045000.2	Csa06g044920.1	AT2G40510	| Ribosomal protein S26e family protein | chr2:16918506-16919623 FORWARD LENGTH=133	-0.0205545	0.845491	FALSE	0.0662649	0.568836	FALSE	-0.0868194	0.486509	FALSE	21.1072	21.195	21.4336	21.1633	20.7598	21.0937	20.9353	20.9641	21.0321	21.2005	21.3632	21.3405	21.3592	21.2196	21.0312	20.8552	21.2227	21.17	20.974	5	4	3	3	3	3	4	4	4	3	3	5	4	3	4	3	4	4
Csa17g023840.1	Csa17g023840.1	AT1G18080	ATARCA, RACK1A_AT, RACK1A | Transducin/WD40 repeat-like superfamily protein | chr1:6222325-6223901 FORWARD LENGTH=327	-0.0505927	0.517463	FALSE	-0.116498	0.199127	FALSE	0.065905	0.311295	FALSE	21.1715	21.1048	21.3032	21.1486	21.3417	21.2406	21.2991	21.1248	21.2343	21.1246	21.0624	21.3053	20.9515	21.1696	21.4291	21.4858	21.2874	21.3304	21.31	19	18	18	18	19	17	17	17	17	18	17	18	17	16	17	17	16	15
Csa20g071350.1	Csa20g071350.1	AT5G44310	| Late embryogenesis abundant protein (LEA) family protein | chr5:17847998-17848885 REVERSE LENGTH=295	0.397676	0.0025875	FALSE	0.184483	0.0658142	FALSE	0.213194	0.023399	FALSE	20.5335	20.5908	20.5156	20.6914	20.6027	20.5978	20.7342	20.3665	20.2649	20.4835	20.3998	20.5943	19.9414	20.1028	20.426	20.3879	19.9149	20.4241	20.2853	44	43	42	40	44	41	39	42	38	37	38	36	37	31	29	32	29	24
Csa20g012750.1	Csa20g012750.1	AT5G09590	MTHSC70-2, HSC70-5 | mitochondrial HSO70 2 | chr5:2975721-2978508 FORWARD LENGTH=682	0.114358	0.0205612	FALSE	0.0786058	0.10606	FALSE	0.0357523	0.581921	FALSE	21.037	21.0039	21.0336	21.1675	21.0651	21.0671	21.1419	20.9893	20.9463	21.091	21.0735	21.1461	20.806	20.9877	21.0211	21.0886	20.8913	20.9957	20.9253	56	55	54	54	56	53	54	54	50	50	53	53	51	45	47	45	43	41
Csa04g037590.1	Csa04g037590.1			-0.45534	0.000563628	FALSE	-0.223563	0.0612502	FALSE	-0.231778	0.0346756	FALSE	20.257	20.5576	20.2516	20.5805	20.6091	20.1803	20.5096	20.5231	20.4951	20.8776	20.7468	20.6835	20.7114	20.7378	21.0327	21.1181	20.635	20.9956	20.9023	15	14	14	13	13	13	14	14	14	13	15	14	15	13	13	14	13	10
Csa16g009960.1	Csa16g009960.1	AT2G31610	| Ribosomal protein S3 family protein | chr2:13450384-13451669 FORWARD LENGTH=250	-0.0541793	0.382134	FALSE	0.0752045	0.501411	FALSE	-0.129384	0.182083	FALSE	20.5116	20.625	20.7499	20.7803	20.7936	20.7713	20.7636	20.5978	20.856	20.7989	20.9408	20.9108	20.6664	20.8477	20.9217	20.7874	20.6896	20.8601	20.6016	25	25	23	24	24	25	23	24	21	24	22	23	23	18	20	19	21	17
Csa06g037810.1	Csa06g037810.1	AT2G35300	LEA18 | Late embryogenesis abundant protein, group 1 protein | chr2:14863066-14863359 REVERSE LENGTH=97	-0.0487485	0.704764	FALSE	-0.0574338	0.621654	FALSE	0.00868536	0.848141	FALSE	21.6925	21.7108	21.9389	21.8549	21.72	21.6567	22.0489	21.6066	21.7328	21.9575	21.8955	21.7412	21.5676	21.7904	22.06	22.1614	21.3916	22.1438	21.8491	9	6	6	6	7	7	6	9	5	7	8	9	7	5	4	6	5	4
Csa20g009380.1	Csa20g009380.1	AT5G07030	| Eukaryotic aspartyl protease family protein | chr5:2183600-2185717 REVERSE LENGTH=455	-1.69127	1.00997e-11	TRUE	-0.734656	2.23026e-05	FALSE	-0.956611	2.4486e-06	TRUE	19.9692	20.1827	20.042	20.1853	20.281	20.2985	20.3033	21.0671	21.3327	21.2246	20.9868	21.0274	21.7322	22.0046	21.947	21.9969	21.7723	21.8707	21.777	18	14	13	13	14	13	14	14	16	14	16	15	15	15	17	16	18	16
Csa11g070810.1	Csa11g070810.1	AT5G43940	HOT5, ADH2, GSNOR, ATGSNOR1, PAR2 | GroES-like zinc-binding dehydrogenase family protein | chr5:17684265-17686379 FORWARD LENGTH=379	0.0600939	0.1339	FALSE	-0.0241233	0.396822	FALSE	0.0842172	0.0700329	FALSE	21.1233	21.0995	21.2309	21.1628	21.0226	21.2465	21.1847	20.9726	21.1972	21.0342	21.0195	21.0406	21.0209	21.1576	21.1433	21.0618	21.1626	21.0641	21.0393	23	22	20	20	20	23	21	22	20	21	19	17	19	17	19	17	19	16
Csa05g041080.1	Csa05g041080.1	AT2G27730	| copper ion binding | chr2:11820056-11820867 REVERSE LENGTH=113	0.199425	0.029609	FALSE	0.0909743	0.197325	FALSE	0.108451	0.400149	FALSE	20.8902	20.9149	20.8792	21.1462	20.721	20.8181	20.7613	20.8008	20.5628	20.8911	20.8026	20.949	20.7513	20.9425	20.6061	20.6607	20.7762	20.536	20.462	11	11	11	8	8	11	10	8	10	9	9	9	10	7	8	9	8	7
Csa03g029850.1	Csa03g029850.1			-0.96791	9.32618e-07	TRUE	-0.67276	0.000112576	FALSE	-0.370133	0.00680872	FALSE	23.6012	23.5281	23.6102	23.5318	23.4801	23.8995	23.7023	23.9597	24.0512	23.958	NA	23.7561	24.2923	24.4755	24.7115	24.7449	24.8402	24.6963	24.3679	1	1	1	1	1	1	1	1	1	1	1	0	1	1	1	1	1	1
Csa14g020950.1	Csa14g020950.1	AT1G16850	| unknown protein; FUNCTIONS IN: molecular_function unknown; INVOLVED IN: response to salt stress; LOCATED IN: endomembrane system; EXPRESSED IN: leaf apex, leaf whorl, male gametophyte, flower, leaf; EXPRESSED DURING: LP.06 six leaves visible, LP.04 four leaves visible, LP.10 ten leaves visible, petal differentiation and expansion stage, LP.08 eight leaves visible; BEST Arabidopsis thaliana prot…	0.0196752	0.813951	FALSE	0.113502	0.158578	FALSE	-0.0938268	0.19151	FALSE	21.5459	21.3726	21.562	21.8114	21.507	21.5578	21.4199	21.5498	21.5574	21.601	21.6883	21.7915	21.3772	21.4484	21.7358	21.6227	21.2626	21.6288	21.5634	11	10	8	10	9	10	10	9	11	8	11	11	8	9	8	8	8	8
Csa02g012730.1	Csa02g012730.1	AT4G04460	| Saposin-like aspartyl protease family protein | chr4:2225232-2227746 FORWARD LENGTH=508	-0.629608	6.3318e-07	TRUE	-0.319732	0.000204402	FALSE	-0.309876	0.000328344	FALSE	21.0259	20.7453	21.1309	21.013	20.8213	20.9152	20.8772	21.2428	21.1984	21.3663	21.1841	21.3237	21.5362	21.497	21.456	21.7118	21.6748	21.5965	21.4638	17	16	16	15	16	14	17	14	16	14	14	14	15	14	13	13	13	15
Csa17g094370.1;Csa14g064500.1	Csa17g094370.1	AT1G53850	PAE1, ATPAE1 | 20S proteasome alpha subunit E1 | chr1:20104131-20105792 REVERSE LENGTH=237	0.608109	0.000109614	TRUE	0.0281382	0.766044	FALSE	0.57997	2.16411e-05	FALSE	21.4582	21.1441	21.3967	21.4811	21.4625	21.2234	21.5642	20.9579	20.9092	20.7187	20.7003	20.7749	20.7619	20.9077	21.0053	20.9826	20.4519	20.8593	20.5049	20	19	18	19	18	19	20	18	17	17	16	16	17	13	14	15	17	15
Csa09g086230.1	Csa09g086230.1	AT2G21870	MGP1 | copper ion binding;cobalt ion binding;zinc ion binding | chr2:9320456-9322618 REVERSE LENGTH=240	-0.0687095	0.13115	FALSE	0.0615679	0.14022	FALSE	-0.130277	0.00868376	FALSE	20.2768	20.3656	20.2255	20.4539	20.3454	20.3525	20.4386	20.4579	20.3991	20.5067	20.5569	20.4934	20.2926	20.4327	20.4676	20.5299	20.3573	20.4087	20.4504	30	30	30	29	28	27	29	28	26	25	23	23	25	19	22	21	19	15
Csa19g057700.1	Csa19g057700.1	AT2G18110	| Translation elongation factor EF1B/ribosomal protein S6 family protein | chr2:7872636-7873713 FORWARD LENGTH=231	-0.568067	1.64935e-05	TRUE	-0.305657	0.00328399	FALSE	-0.26241	0.0117992	FALSE	20.4699	20.372	20.3286	20.2624	20.4972	20.3658	20.0309	20.7031	20.7213	20.4193	20.5144	20.5697	20.87	20.9096	21.1903	20.9013	20.7464	20.9535	20.7321	12	11	11	12	11	11	12	10	11	10	12	12	12	11	12	10	10	10
Csa15918s010.1	Csa15918s010.1			-0.494978	0.000381945	FALSE	-0.079689	0.417923	FALSE	-0.415289	0.00682583	FALSE	21.003	20.3966	20.7534	20.9263	20.9457	20.7008	20.9138	21.4588	21.3643	20.9926	21.1227	21.1212	21.2161	21.494	21.4317	21.3908	21.0942	21.3314	21.1465	5	5	4	5	5	5	5	5	4	5	4	5	5	4	4	4	4	4
Csa09g088340.1	Csa09g088340.1	AT2G24200	| Cytosol aminopeptidase family protein | chr2:10287017-10289450 REVERSE LENGTH=520	0.121363	0.00571852	FALSE	0.0886038	0.0400706	FALSE	0.0327592	0.660297	FALSE	21.561	21.5103	21.6192	21.7096	21.6283	21.5862	21.6382	21.5368	21.5071	21.6501	21.5715	21.6794	21.4008	21.5181	21.4941	21.5683	21.5251	21.523	21.3738	26	21	24	25	25	24	22	24	25	25	23	26	24	20	22	22	23	23
Csa10g022620.1	Csa10g022620.1			-0.469563	0.000161855	FALSE	-0.179077	0.0590022	FALSE	-0.290485	0.0166028	FALSE	20.5005	20.4121	20.5355	20.3823	20.3232	20.656	20.1511	20.7228	20.8958	20.7387	20.6322	20.4767	21.1035	21.0098	20.7452	20.7396	21.0292	20.7003	20.9201	27	27	25	25	27	27	27	24	24	23	23	23	22	20	23	22	20	21
Csa05g075090.1;Csa07g030290.1;Csa16g023680.1	Csa05g075090.1	AT1G66240	ATX1, ATATX1 | homolog of anti-oxidant 1 | chr1:24686445-24687327 REVERSE LENGTH=106	-0.361358	4.40998e-05	FALSE	-0.273289	0.000311617	FALSE	-0.0880687	0.0624182	FALSE	20.0456	20.0801	20.0988	20.1053	20.0115	20.0039	20.088	20.0735	20.1232	20.2269	20.21	20.083	20.4762	20.3413	20.5508	20.5071	20.3141	20.4951	20.2783	7	6	6	6	7	6	5	7	6	6	6	6	6	4	5	6	6	5
Csa04g037040.1	Csa04g037040.1	AT3G51260	PAD1 | 20S proteasome alpha subunit PAD1 | chr3:19031086-19032746 FORWARD LENGTH=250	0.912559	4.12117e-11	TRUE	0.0624646	0.0524968	FALSE	0.850094	1.62671e-09	TRUE	21.6557	21.5833	21.6436	21.7417	21.6743	21.7892	21.7894	20.8552	20.8229	20.9033	20.8212	20.8799	20.627	20.7723	20.787	20.7944	20.8233	20.8344	20.8507	19	16	18	19	18	19	18	18	16	15	14	15	14	13	13	11	12	11
Csa03g062710.1	Csa03g062710.1			0.103336	0.0173348	FALSE	0.0117643	0.875114	FALSE	0.0915718	0.0344473	FALSE	21.3838	21.3278	21.4558	21.2834	21.3055	21.4674	21.2952	21.1703	21.3651	21.249	21.2632	21.2019	21.2699	21.3454	21.3226	21.172	21.2057	21.2387	21.2411	63	60	62	63	59	60	61	61	57	59	56	59	58	50	51	54	52	53
Csa08g007280.1;Csa13g018030.1;Csa20g021690.1	Csa08g007280.1	AT5G15200	| Ribosomal protein S4 | chr5:4935124-4936334 REVERSE LENGTH=198	-0.181818	0.0884883	FALSE	-0.0384756	0.554322	FALSE	-0.143342	0.327873	FALSE	20.5473	20.515	21.0747	20.6209	20.4376	20.5458	20.4688	20.4574	20.6594	20.6983	20.9422	20.8546	20.8652	20.8874	20.9345	20.7081	20.689	20.8382	20.5605	17	16	15	17	16	16	15	15	16	14	14	15	15	10	12	14	12	13
Csa20g021570.1	Csa20g021570.1	AT5G15090	VDAC3, ATVDAC3 | voltage dependent anion channel 3 | chr5:4889641-4891389 REVERSE LENGTH=274	0.268339	0.00749923	FALSE	0.187314	0.0315426	FALSE	0.0810253	0.248736	FALSE	21.1133	21.0594	21.025	21.2755	21.0715	21.0945	21.2253	21.0284	20.9292	21.0879	21.076	21.1707	20.4735	21.0256	20.9466	20.9398	20.9354	20.8856	20.7796	15	15	15	15	14	14	13	15	14	12	14	13	14	9	11	10	10	10
Csa17g022730.1	Csa17g022730.1	AT1G17100	| SOUL heme-binding family protein | chr1:5844766-5845539 FORWARD LENGTH=232	-2.06039	1.19413e-13	TRUE	-0.9573	3.26827e-07	TRUE	-1.10309	7.50684e-08	TRUE	20.2939	20.1692	20.455	20.3264	20.2727	20.4886	20.3271	21.5127	21.5814	21.337	21.3208	21.4003	22.3306	22.3135	22.4395	22.3566	22.5952	22.3979	22.3223	13	9	10	10	10	11	10	11	12	13	11	11	10	11	11	12	12	10
Csa02g057710.1	Csa02g057710.1	AT5G55240	ATPXG2 | ARABIDOPSIS THALIANA PEROXYGENASE 2 | chr5:22405963-22407158 FORWARD LENGTH=243	-1.54976	4.66308e-11	TRUE	-0.815038	0.000731058	FALSE	-0.734723	0.000780358	FALSE	20.1522	20.1746	20.0957	20.1738	19.7987	20.0727	20.1868	20.5532	20.6609	21.1518	20.9129	20.9448	21.586	21.8618	21.6926	21.5438	21.688	21.5325	21.598	12	12	10	10	11	10	11	11	9	9	9	11	11	12	12	12	12	12
Csa01g001220.1	Csa01g001220.1			0.0163273	0.780246	FALSE	-0.0391021	0.764424	FALSE	0.0554293	0.53683	FALSE	21.2364	21.2047	21.2362	21.3742	21.2304	21.2103	21.3779	21.172	21.054	21.3128	21.2836	21.3222	20.9942	21.3734	21.3525	21.3404	21.2559	21.2383	21.2012	16	15	15	15	16	15	16	15	15	15	15	15	14	15	15	14	15	15
Csa08g009480.1	Csa08g009480.1	AT5G17310	UGP2, AtUGP2 | UDP-glucose pyrophosphorylase 2 | chr5:5696955-5699671 REVERSE LENGTH=390	0.151962	0.00525953	FALSE	-0.00550228	0.582718	FALSE	0.157464	0.00346885	FALSE	21.2651	21.1093	21.3764	21.2286	21.1504	21.3102	21.1451	21.0954	21.0761	20.994	21.1073	21.0266	21.0813	21.0893	21.1159	21.0782	21.0071	21.0985	21.0512	29	26	28	29	26	28	29	27	26	28	25	24	25	24	23	25	23	27
Csa18g010920.1;Csa20g066790.1	Csa18g010920.1	AT5G42980	ATTRX3, ATH3, ATTRXH3, TRXH3, TRX3 | thioredoxin 3 | chr5:17242772-17243718 FORWARD LENGTH=118	-0.938145	4.8459e-06	TRUE	-0.274889	0.0142027	FALSE	-0.663256	1.53713e-07	FALSE	23.2565	23.1445	23.3125	23.2044	23.072	23.0887	23.3419	23.7523	23.9424	23.8712	23.84	23.8749	23.8013	24.166	24.4703	24.1604	23.9481	24.3288	24.1126	2	2	2	2	2	2	2	2	2	2	2	2	2	2	2	2	2	2
Csa20g030300.1	Csa20g030300.1	AT5G19550	ASP2, AAT2 | aspartate aminotransferase 2 | chr5:6598201-6601597 FORWARD LENGTH=405	1.55983	2.54361e-08	TRUE	0.519349	0.00130312	FALSE	1.04048	7.91122e-06	TRUE	22.1172	21.9285	22.5314	22.1205	21.9522	22.2057	21.8861	20.8745	20.8552	21.2105	21.2549	21.1527	20.7923	20.6185	20.3764	20.4782	20.5494	20.4964	20.5113	41	40	39	41	39	41	39	41	36	34	38	37	38	29	27	23	25	24
Csa20g009880.1	Csa20g009880.1	AT5G07460	PMSR2, ATMSRA2 | peptidemethionine sulfoxide reductase 2 | chr5:2360844-2361885 REVERSE LENGTH=218	-1.02629	1.12597e-08	TRUE	-0.570091	0.00311221	FALSE	-0.456195	0.0109558	FALSE	19.3909	19.7577	19.4548	19.5939	19.7316	19.648	19.7065	20.2231	20.3872	19.9851	19.8152	19.8638	20.5707	20.7772	20.4675	20.7765	20.7964	20.5212	20.5577	13	11	13	11	11	11	13	12	11	12	11	11	11	11	10	11	10	11
Csa19g005390.1	Csa19g005390.1	AT3G03270	| Adenine nucleotide alpha hydrolases-like superfamily protein | chr3:761383-763075 REVERSE LENGTH=201	-0.153585	0.0869413	FALSE	0.128846	0.122264	FALSE	-0.282432	0.00121305	FALSE	21.1554	21.3503	21.5639	21.2846	21.2417	21.4207	21.4079	21.5174	21.6598	21.7386	21.6116	21.6029	21.7551	21.4923	21.2393	21.6517	21.5257	21.4633	21.3723	9	8	8	8	8	8	8	8	8	7	9	8	8	8	8	8	8	8
Csa16g042590.1	Csa16g042590.1	AT1G78380	ATGSTU19, GST8, GSTU19 | glutathione S-transferase TAU 19 | chr1:29486659-29487819 REVERSE LENGTH=219	0.890701	9.53498e-10	TRUE	0.499512	0.0001031	FALSE	0.391189	0.000983722	FALSE	21.8461	21.7971	21.8871	22.0701	21.8738	21.886	21.8595	21.3892	21.3801	21.6384	21.5248	21.6439	20.8086	21.0051	21.1062	21.0582	20.9464	21.0903	20.9699	12	10	11	11	12	12	11	12	10	12	9	9	8	12	9	9	11	9
Csa02g065630.1;Csa03g011230.1;Csa04g028770.1;Csa06g019790.1;Csa09g041120.1;Csa11g093720.1;Csa14g009180.1;Csa17g011210.1;Csa18g033150.1	Csa02g065630.1	AT5G59850	| Ribosomal protein S8 family protein | chr5:24112499-24113084 REVERSE LENGTH=130	-0.192562	0.00444489	FALSE	-0.126955	0.0897846	FALSE	-0.0656072	0.501254	FALSE	20.9925	21.035	21.0802	21.2913	20.999	21.093	21.172	20.9594	21.0721	21.1961	21.3185	21.1855	21.3	21.2972	21.4441	21.2659	21.2269	21.3517	21.1251	10	9	10	10	8	10	9	9	9	9	9	9	9	6	8	8	7	8
Csa15g011280.1	Csa15g011280.1	AT3G09840	CDC48, ATCDC48, CDC48A | cell division cycle 48 | chr3:3019494-3022832 FORWARD LENGTH=809	1.2037	2.25321e-10	TRUE	0.0745556	0.111867	FALSE	1.12915	6.65592e-10	TRUE	21.9592	21.801	21.9109	21.899	21.7813	22.0313	21.7439	20.7933	20.8373	20.6884	20.6791	20.708	20.6678	20.7611	20.7097	20.5841	20.6692	20.6055	20.7032	76	72	72	72	73	73	76	70	60	61	57	55	55	50	48	51	47	49
Csa15g016750.1	Csa15g016750.1	AT3G12780	PGK1 | phosphoglycerate kinase 1 | chr3:4061127-4063140 REVERSE LENGTH=481	-1.16598	1.14576e-06	TRUE	-0.494275	0.00486352	FALSE	-0.671706	0.000861674	FALSE	20.5398	20.7874	20.3263	20.5536	20.4857	20.839	20.3826	21.4368	21.4603	21.0964	21.1054	20.9517	21.8569	21.8135	21.3312	21.5791	22.1321	21.5495	21.814	24	21	21	18	21	20	21	21	24	24	20	19	21	18	21	18	20	18
Csa20g031900.1	Csa20g031900.1	AT5G20010	RAN-1, RAN1, ATRAN1 | RAS-related nuclear protein-1 | chr5:6760364-6761747 FORWARD LENGTH=221	0.251747	0.0342176	FALSE	-0.0107112	0.908607	FALSE	0.262459	0.0774875	FALSE	21.2752	21.2694	21.6869	21.2486	21.4388	21.3764	21.4677	20.8322	21.4029	21.2102	20.8917	21.2941	20.8499	21.1128	21.4859	21.2663	20.9466	21.3234	21.0158	13	11	13	13	10	12	11	12	6	10	9	8	10	6	6	7	7	7
Csa05g035620.1	Csa05g035620.1	AT2G28790	| Pathogenesis-related thaumatin superfamily protein | chr2:12354664-12355413 REVERSE LENGTH=249	-2.11349	8.28004e-08	TRUE	-1.3558	6.0126e-05	TRUE	-0.757687	0.00305874	FALSE	19.4972	19.4492	19.8907	19.2083	19.2649	19.5543	19.9663	19.8822	20.5966	20.5899	20.0512	20.3671	21.192	21.3523	22.1549	22.0393	21.4314	21.8678	21.5877	10	6	8	10	7	8	9	8	7	10	8	9	9	8	10	10	9	8
Csa08g058480.1	Csa08g058480.1	AT5G06060	| NAD(P)-binding Rossmann-fold superfamily protein | chr5:1824066-1825833 REVERSE LENGTH=264	-0.775419	8.9506e-10	TRUE	-0.356547	4.83468e-06	FALSE	-0.418872	4.91846e-07	FALSE	20.2576	20.2439	20.278	20.3614	20.2843	20.3255	20.4007	20.7362	20.7827	20.7709	20.6758	20.6595	21.0896	21.0707	21.0142	21.1519	21.2255	21.0534	20.9742	23	21	21	23	23	22	23	21	21	18	20	20	20	16	18	20	19	17
Csa13g016750.1	Csa13g016750.1	AT5G13980	| Glycosyl hydrolase family 38 protein | chr5:4508626-4514334 FORWARD LENGTH=1024	-1.40794	1.00636e-14	TRUE	-0.77041	3.03437e-09	TRUE	-0.637526	2.49149e-08	FALSE	19.9735	19.8784	19.9941	20.0596	19.9398	20.0109	19.9688	20.6358	20.6798	20.5942	20.5863	20.5256	21.2957	21.3529	21.3903	21.395	21.4844	21.4173	21.3451	48	40	37	37	35	40	39	36	45	47	43	44	41	48	47	43	45	47
Csa10g004530.1	Csa10g004530.1	AT4G36700	| RmlC-like cupins superfamily protein | chr4:17298443-17300337 REVERSE LENGTH=522	-1.64174	1.07098e-08	TRUE	-0.726019	4.6451e-06	FALSE	-0.915719	2.51761e-06	TRUE	20.1618	20.4581	19.9082	20.3933	20.2133	20.2498	19.9518	20.9717	21.189	21.2634	21.0054	21.1224	21.7551	21.9082	21.6248	21.8536	21.8153	21.9682	21.9033	16	13	14	14	14	15	14	15	16	15	14	14	15	16	15	16	15	14
Csa07g007780.1	Csa07g007780.1	AT2G33590	| NAD(P)-binding Rossmann-fold superfamily protein | chr2:14224622-14226365 FORWARD LENGTH=321	0.497389	0.000638973	FALSE	0.242864	0.0012982	FALSE	0.254525	0.0219586	FALSE	21.2187	20.8216	21.5287	21.1814	21.0166	21.3026	21.0621	20.7559	20.9387	20.9714	20.9187	20.908	20.5833	20.6002	20.8522	20.6405	20.582	20.7032	20.6885	26	26	22	23	23	24	24	22	22	23	21	20	22	18	18	19	21	18
Csa08g023700.1	Csa08g023700.1	AT5G25980	TGG2, BGLU37 | glucoside glucohydrolase 2 | chr5:9072730-9075143 FORWARD LENGTH=467	-4.25104	1.66942e-12	TRUE	-1.75717	6.10267e-06	TRUE	-2.49387	5.36335e-08	TRUE	19.4517	19.7659	19.3259	19.806	19.8114	19.7716	20.0274	22.142	22.4872	22.4088	21.9692	21.9533	23.7225	23.8471	24.1324	24.0844	24.0917	23.9608	23.8783	6	2	2	1	2	2	2	2	2	4	3	3	3	4	4	5	4	4
Csa02g045340.1	Csa02g045340.1	AT5G52300	RD29B, LTI65 | CAP160 protein | chr5:21237205-21239404 FORWARD LENGTH=619	0.521496	0.00929449	FALSE	0.283741	0.0861221	FALSE	0.237755	0.0207775	FALSE	21.2942	21.1484	21.2878	21.5077	21.4723	21.202	21.4992	20.9863	20.9967	21.2377	21.1368	21.2563	20.4677	20.5961	21.3922	21.0352	20.3517	21.0919	20.8262	48	47	48	45	48	45	47	48	45	40	41	41	47	35	33	38	37	30
Csa02g024880.1	Csa02g024880.1	AT4G10750	| Phosphoenolpyruvate carboxylase family protein | chr4:6618724-6619800 FORWARD LENGTH=358	-0.965875	3.10942e-10	TRUE	-0.617391	2.26526e-06	FALSE	-0.348485	0.000348517	FALSE	20.3221	20.2888	20.241	20.4356	20.329	20.3602	20.3181	20.7033	20.7939	20.7196	20.5763	20.571	21.2314	21.3428	21.2038	21.3808	21.4307	21.1926	21.2737	17	16	17	15	15	17	16	16	17	15	16	16	13	15	14	15	15	15
Csa12g056770.1	Csa12g056770.1	AT4G14880	OASA1, OLD3, CYTACS1 | O-acetylserine (thiol) lyase (OAS-TL) isoform A1 | chr4:8518209-8520050 REVERSE LENGTH=322	0.454244	1.47092e-07	FALSE	0.0880722	0.0324386	FALSE	0.366172	5.17427e-06	FALSE	21.2684	21.1812	21.4316	21.3274	21.2635	21.2623	21.2515	20.8985	20.9131	20.9505	20.8629	21.0216	20.6748	20.8425	20.9086	20.8856	20.8708	20.8373	20.7865	25	22	23	24	24	23	25	21	21	20	17	20	19	15	14	15	14	15
Csa18g028950.1	Csa18g028950.1	AT5G56260	| Ribonuclease E inhibitor RraA/Dimethylmenaquinone methyltransferase | chr5:22775549-22776049 REVERSE LENGTH=166	-0.387542	0.0118529	FALSE	-0.405196	0.011334	FALSE	0.0176543	0.96697	FALSE	20.6371	20.542	20.7354	20.6097	20.7475	20.5332	20.9968	20.5398	20.691	20.8106	20.5748	20.7961	20.7172	21.0134	21.524	21.3264	20.7941	21.1728	20.9666	11	11	9	11	10	11	11	10	9	9	11	10	11	10	9	10	9	8
Csa08g015870.1;Csa13g026140.1;Csa20g036320.1	Csa08g015870.1	AT5G22580	| Stress responsive A/B Barrel Domain | chr5:7502709-7503137 FORWARD LENGTH=111	0.434909	1.04435e-06	FALSE	0.306764	0.0170196	FALSE	0.128145	0.322932	FALSE	20.9886	20.9888	21.1727	21.2167	21.132	21.0328	21.1165	20.9382	20.6615	21.1141	21.1481	21.0796	20.7487	20.5714	20.5314	20.7248	20.7556	20.6605	20.6113	11	9	8	11	8	9	9	10	9	9	8	9	10	7	7	8	7	7
Csa14g023340.1	Csa14g023340.1	AT1G18080	ATARCA, RACK1A_AT, RACK1A | Transducin/WD40 repeat-like superfamily protein | chr1:6222325-6223901 FORWARD LENGTH=327	0.092761	0.0650045	FALSE	0.126253	0.00661233	FALSE	-0.0334916	0.352473	FALSE	20.7866	20.6581	20.8728	20.8411	20.8301	20.9247	20.8736	20.8388	20.8354	20.8513	20.8805	20.8996	20.6081	20.8706	20.7302	20.7022	20.6834	20.8069	20.7362	10	8	9	9	9	10	9	10	9	10	9	9	9	7	7	9	8	9
Csa24107s010.1	Csa24107s010.1			0.518201	0.000652449	FALSE	0.173588	0.248971	FALSE	0.344614	0.00373416	FALSE	22.0539	21.9609	22.2579	21.8964	22.0146	22.34	21.7533	21.6611	21.7765	21.4593	21.8222	21.5467	21.6923	21.8099	21.3636	21.1348	21.5825	21.5589	21.5077	2	2	2	2	2	2	2	2	2	2	1	1	2	2	1	2	2	1
Csa07g029870.1;Csa16g023270.1	Csa07g029870.1	AT1G65930	cICDH | cytosolic NADP+-dependent isocitrate dehydrogenase | chr1:24539088-24541861 FORWARD LENGTH=410	0.173455	0.0165785	FALSE	-0.0232809	0.777022	FALSE	0.196736	0.000209469	FALSE	20.8099	20.9031	20.881	20.8579	20.7335	20.945	20.7845	20.6953	20.6601	20.6831	20.6009	20.6374	20.6722	20.8592	20.4871	20.5568	20.8329	20.5943	20.6981	39	37	37	36	37	36	39	37	36	35	30	31	34	33	32	32	29	34
Csa10g032860.1;Csa12g060250.1;Csa12g061480.1;Csa12g061490.1	Csa10g032860.1	AT4G13930	SHM4 | serine hydroxymethyltransferase 4 | chr4:8048013-8050021 REVERSE LENGTH=471	0.0526568	0.321132	FALSE	0.0928642	0.0691009	FALSE	-0.0402074	0.47502	FALSE	21.0687	21.0243	21.2358	21.1042	20.9723	21.2128	21.0444	21.0476	21.1632	21.1592	21.1485	21.1138	20.9957	21.1126	21.1001	20.9401	21.1904	20.9629	20.9923	32	29	31	31	29	32	30	29	26	26	28	30	28	25	25	23	23	23
Csa11g072130.1;Csa20g066680.1	Csa11g072130.1	AT5G42890	ATSCP2, SCP2 | sterol carrier protein 2 | chr5:17194458-17195910 REVERSE LENGTH=123	1.39538	2.32425e-09	TRUE	0.64136	1.12992e-05	FALSE	0.754017	3.55053e-07	FALSE	21.5149	21.2454	21.6494	21.6389	21.5365	21.5351	21.554	20.8221	20.6546	20.7427	20.8384	20.8454	19.9331	20.0904	20.3666	20.2819	19.9021	20.22	20.1126	21	21	19	18	20	20	19	20	18	17	16	18	16	12	14	11	12	12
Csa10g018740.1;Csa12g030090.1	Csa10g018740.1	AT4G24280	cpHsc70-1 | chloroplast heat shock protein 70-1 | chr4:12590094-12593437 FORWARD LENGTH=718	-0.144587	0.0132285	FALSE	-0.178203	0.00426148	FALSE	0.0336162	0.622622	FALSE	20.7544	20.8463	20.5798	20.8589	20.8039	20.8364	20.7622	20.8474	20.7656	20.6999	20.6746	20.7793	20.8414	21.0134	20.8295	20.9231	21.0613	20.8476	20.9379	38	38	36	36	38	37	37	38	37	34	36	35	35	31	32	33	32	30
Csa15g023060.1	Csa15g023060.1	AT3G17020	| Adenine nucleotide alpha hydrolases-like superfamily protein | chr3:5802728-5804063 REVERSE LENGTH=163	-0.10119	0.0968495	FALSE	0.014727	0.95638	FALSE	-0.115917	0.198605	FALSE	21.759	21.6453	21.7125	21.7757	21.6782	21.7887	21.5434	21.8982	21.9235	21.7723	21.8037	21.5892	21.962	21.8457	21.6958	21.7978	21.9321	21.6447	21.7331	3	3	3	3	3	3	3	2	3	3	3	3	3	3	3	3	3	3
Csa10g016690.1	Csa10g016690.1	AT4G26220	| S-adenosyl-L-methionine-dependent methyltransferases superfamily protein | chr4:13284179-13285146 FORWARD LENGTH=232	-1.19864	1.48607e-08	TRUE	-0.650226	9.5881e-06	FALSE	-0.54841	3.73394e-05	FALSE	20.7023	20.4791	20.6608	20.6143	20.4314	20.7675	20.3547	21.1453	21.2428	21.149	21.0623	20.9446	21.71	21.713	21.8525	21.7415	21.696	21.7723	21.9155	13	8	9	9	10	9	9	9	10	9	10	10	9	12	13	11	12	10
Csa04g040460.1	Csa04g040460.1	AT3G54400	| Eukaryotic aspartyl protease family protein | chr3:20140291-20142599 REVERSE LENGTH=425	-1.37958	1.60968e-15	TRUE	-0.679214	4.21341e-05	FALSE	-0.700363	3.44185e-05	FALSE	20.7081	20.8052	20.7702	20.7738	20.688	20.7966	20.8239	21.4575	21.6211	21.5015	21.3509	21.3653	22.0728	22.1056	22.1594	22.2149	22.1771	22.1637	22.1294	10	9	10	10	10	10	10	9	9	10	10	9	10	9	9	9	9	9
Csa08g027890.1;Csa13g035090.1;Csa20g055400.1	Csa08g027890.1	AT5G27770	| Ribosomal L22e protein family | chr5:9836166-9837113 FORWARD LENGTH=124	0.302681	0.0111785	FALSE	0.443051	0.0194933	FALSE	-0.140371	0.517921	FALSE	20.9746	20.9917	21.3228	21.107	21.1456	21.2229	21.127	20.9884	21.3864	20.9528	21.4628	21.2345	20.6836	20.6897	21.1413	20.9128	20.5689	21.0851	20.6914	8	8	8	6	8	7	8	7	7	8	7	8	7	6	7	6	8	6
Csa17g011660.1	Csa17g011660.1	AT1G08200	AXS2 | UDP-D-apiose/UDP-D-xylose synthase 2 | chr1:2574259-2576609 REVERSE LENGTH=389	-0.108371	0.0229389	FALSE	-0.0783634	0.111682	FALSE	-0.0300075	0.688113	FALSE	20.5598	20.4664	20.5399	20.5402	20.3649	20.6584	20.4924	20.5704	20.6846	20.5052	20.4493	20.4889	20.6616	20.6866	20.6046	20.6242	20.689	20.5373	20.5776	30	29	29	27	29	25	30	25	24	24	27	23	28	22	19	21	18	19
Csa19g023490.1	Csa19g023490.1	AT3G16640	TCTP | translationally controlled tumor protein | chr3:5669709-5670729 REVERSE LENGTH=168	-0.929036	6.52301e-07	TRUE	-0.280295	0.032911	FALSE	-0.648741	0.00061337	FALSE	20.0384	19.7912	20.2079	20.0563	20.2539	19.9217	19.8962	20.8742	20.8672	20.4261	20.5767	20.5186	21.0389	21.0566	21.1312	20.9984	20.6352	21.0871	20.7214	11	10	9	11	8	10	10	9	11	10	10	11	11	8	10	11	8	10
Csa07g014960.1	Csa07g014960.1	AT2G29500	| HSP20-like chaperones superfamily protein | chr2:12633279-12633740 REVERSE LENGTH=153	-1.08446	1.57709e-09	TRUE	-0.521132	2.71131e-05	FALSE	-0.563328	8.99567e-06	FALSE	20.2521	20.5081	20.2276	20.4435	20.3714	20.3848	20.5502	20.885	20.9774	21.1412	20.8708	20.9583	21.2931	21.4274	21.6305	21.6032	21.4266	21.5737	21.3745	7	6	6	7	6	6	6	5	6	6	6	6	6	5	6	6	6	6
Csa00751s020.1;Csa11g066370.1;Csa12g043080.1;Csa18g005440.1;Csa20g077650.1	Csa00751s020.1			0.0890751	0.252804	FALSE	0.118821	0.371855	FALSE	-0.0297456	0.98638	FALSE	21.3885	21.3172	21.6194	21.3862	21.3194	21.5264	21.3026	21.2383	21.442	21.2408	21.5908	21.5232	21.3767	21.5242	21.4827	21.1362	21.2161	21.3425	21.1578	11	11	11	10	10	10	11	11	11	10	10	11	10	9	10	9	10	10
Csa08g044440.1;Csa08g044440.2	Csa08g044440.1			-0.921512	1.84121e-07	TRUE	-0.570241	5.10862e-05	FALSE	-0.351271	0.00142162	FALSE	23.1176	22.619	22.9998	22.9006	22.8128	23.0638	22.8422	23.3338	23.1293	23.4572	23.2816	23.2019	23.639	23.7099	23.8559	23.7527	24.0631	23.9736	23.8121	1	1	1	1	1	1	1	1	1	1	1	1	1	1	1	1	1	1
Csa05g060730.1	Csa05g060730.1	AT1G54860	| Glycoprotein membrane precursor GPI-anchored | chr1:20457522-20458434 REVERSE LENGTH=200	-2.08702	3.69514e-08	TRUE	-1.23586	0.000172545	TRUE	-0.851163	0.00216758	FALSE	20.0614	19.9917	20.1508	20.1223	19.9241	19.9869	20.2966	20.6839	20.7146	21.4762	20.9163	21.0698	22.4691	22.5052	22.3437	22.0677	21.9702	21.9305	21.8565	5	4	4	3	4	3	3	4	5	5	5	5	5	4	4	4	4	4
Csa02g028200.1	Csa02g028200.1	AT4G09800	RPS18C | S18 ribosomal protein | chr4:6173818-6174963 FORWARD LENGTH=152	-0.293752	0.0127203	FALSE	-0.0688866	0.475796	FALSE	-0.224865	0.102418	FALSE	20.7494	20.656	21.1929	20.7893	20.7667	20.6964	20.7708	20.7688	20.8834	20.9756	21.2626	21.1592	21.1034	21.2269	21.221	21.2669	20.8729	21.2158	20.771	10	9	9	9	10	10	10	10	8	9	8	8	10	9	9	8	8	7
Csa02g072770.1;Csa11g101180.1;Csa18g037700.1	Csa02g072770.1	AT5G64080	| Bifunctional inhibitor/lipid-transfer protein/seed storage 2S albumin superfamily protein | chr5:25645475-25646638 REVERSE LENGTH=182	-1.13353	1.66124e-08	TRUE	-0.711943	0.000433619	FALSE	-0.421588	0.00264628	FALSE	20.1174	19.7668	20.2503	20.1088	19.9743	20.0865	19.8641	20.4843	20.3837	20.8097	20.3002	20.4577	21.2254	21.2854	21.2942	21.165	21.0762	21.0715	20.9854	4	3	3	4	2	4	4	2	2	3	2	2	3	3	2	2	3	2
Csa18g003740.1	Csa18g003740.1	AT5G46290	KASI, KAS1 | 3-ketoacyl-acyl carrier protein synthase I | chr5:18774439-18776629 REVERSE LENGTH=473	-0.42568	9.92951e-05	FALSE	-0.568143	0.000318627	FALSE	0.142463	0.138415	FALSE	20.5167	20.6393	20.49	20.5769	20.5408	20.7392	20.667	20.5839	20.6603	20.4344	20.2547	20.3245	20.9842	21.123	20.9175	20.9206	21.2874	20.8356	21.0815	24	21	23	21	23	23	24	23	21	21	21	22	20	16	20	16	17	21
Csa07g026230.1	Csa07g026230.1			-0.450275	2.74987e-05	FALSE	-0.374996	0.000132887	FALSE	-0.075279	0.213262	FALSE	20.2905	20.2349	20.5536	20.4882	20.5091	20.4348	20.3698	20.5597	20.5314	20.3743	20.4482	20.5148	20.6627	20.9145	20.9015	21.0382	20.9542	20.8657	20.696	23	22	20	23	19	22	22	20	20	20	20	19	21	22	22	19	20	19
Csa14g006530.1	Csa14g006530.1	AT1G05260	RCI3, RCI3A | Peroxidase superfamily protein | chr1:1529827-1531271 FORWARD LENGTH=326	-1.14584	1.88776e-07	TRUE	-0.611447	0.000153603	FALSE	-0.534389	0.000197169	FALSE	20.5775	20.18	20.1067	20.4345	20.1004	20.5087	20.3118	21.0513	20.8865	20.9539	20.721	20.7403	21.6202	21.4763	21.0804	21.4766	21.7461	21.379	21.462	14	13	12	10	13	12	11	10	14	14	12	14	13	11	11	11	12	12
Csa16g051840.1	Csa16g051840.1			-0.371326	0.0408152	FALSE	-0.331079	0.0639219	FALSE	-0.0402463	0.375894	FALSE	21.4428	21.2143	21.0952	21.1884	21.3612	21.3696	21.3446	21.3669	21.2884	21.4064	21.3271	21.2937	21.8635	21.8192	22.2034	21.7307	21.2759	21.6402	21.0826	4	3	4	3	3	4	3	4	3	4	3	3	3	4	3	4	3	4
Csa15g032220.1	Csa15g032220.1	AT3G21720	ICL | isocitrate lyase | chr3:7652789-7655873 REVERSE LENGTH=576	1.26206	8.51101e-11	TRUE	0.616346	0.000408467	FALSE	0.645714	0.000267372	FALSE	21.8876	21.7454	22.0633	21.8541	21.8642	22.005	21.771	21.4879	21.3379	21.045	21.1591	21.1435	20.6165	20.5864	20.528	20.6384	20.642	20.8408	20.504	40	39	40	38	40	39	39	36	34	34	32	32	31	33	28	27	29	29
Csa09g068650.1	Csa09g068650.1	AT3G56350	| Iron/manganese superoxide dismutase family protein | chr3:20894155-20895625 REVERSE LENGTH=241	-1.8924	3.53472e-12	TRUE	-0.878991	5.32522e-07	TRUE	-1.01341	7.13808e-08	TRUE	20.6502	20.6651	20.8463	20.9585	20.6162	20.832	20.7047	21.6217	21.7422	21.8937	21.8361	21.6946	22.5292	22.7489	22.6738	22.712	22.6096	22.7226	22.5236	5	5	5	5	5	5	5	5	5	5	5	5	5	5	5	5	5	5
Csa15g034690.1;Csa19g031320.1	Csa15g034690.1	AT3G22110	PAC1 | 20S proteasome alpha subunit C1 | chr3:7792819-7793571 REVERSE LENGTH=250	0.910463	5.56816e-12	TRUE	0.040698	0.168798	FALSE	0.869765	6.27858e-08	TRUE	21.2896	21.2857	21.2897	21.4522	21.2947	21.3192	21.3269	20.5106	20.3732	20.5445	20.4209	20.5264	20.4636	20.4408	20.3248	20.4098	20.5088	20.405	20.3321	14	14	14	14	13	14	14	14	12	12	11	12	11	10	10	11	8	11
Csa01g039570.1	Csa01g039570.1	AT2G18040	PIN1AT | peptidylprolyl cis/trans isomerase, NIMA-interacting 1 | chr2:7842346-7843537 FORWARD LENGTH=119	0.109012	0.113571	FALSE	0.223327	0.00904867	FALSE	-0.114316	0.0939766	FALSE	20.6314	20.554	20.7926	20.7475	20.7459	20.734	20.8396	20.6864	20.8268	20.8158	20.9224	20.8444	20.6254	20.4981	20.7478	20.7242	20.4013	20.746	20.5391	12	11	12	11	11	12	12	12	12	11	11	11	12	9	11	11	10	8
Csa20g020990.1	Csa20g020990.1	AT5G14450	| GDSL-like Lipase/Acylhydrolase superfamily protein | chr5:4658488-4660034 FORWARD LENGTH=389	-0.0136087	0.875443	FALSE	0.106172	0.274938	FALSE	-0.119781	0.222106	FALSE	20.974	20.7625	21.2933	21.0089	20.9401	21.0449	21.0661	20.9296	21.0129	21.1958	21.2565	21.2643	20.8409	21.0042	21.2623	21.1263	20.8571	21.1504	20.9439	22	20	21	22	19	22	21	21	17	18	19	20	22	16	17	18	19	16
Csa08g004250.1	Csa08g004250.1	AT5G12110	| Glutathione S-transferase, C-terminal-like;Translation elongation factor EF1B/ribosomal protein S6 | chr5:3914483-3915732 FORWARD LENGTH=228	-0.95958	1.22357e-07	TRUE	-0.377343	0.0161157	FALSE	-0.582237	0.0024743	FALSE	20.9405	20.8856	20.6517	20.8732	21.1333	20.7202	20.9122	21.6806	21.7159	21.3396	21.246	21.2484	21.7332	21.9663	21.9088	22.048	21.5941	21.911	21.6726	8	7	7	7	7	7	7	7	7	7	8	8	7	7	8	8	8	7
Csa04g066330.1;Csa07g002340.1;Csa13g017490.1;Csa14g030740.1;Csa16g002360.1;Csa20g021200.1	Csa04g066330.1	AT2G47170	ARF1A1C | Ras-related small GTP-binding family protein | chr2:19367264-19368518 FORWARD LENGTH=181	-0.712964	4.6711e-06	TRUE	-0.633199	2.8966e-05	FALSE	-0.0797645	0.175163	FALSE	20.4633	20.2961	20.5487	20.4873	20.12	20.5204	20.3455	20.5621	20.3606	20.6266	20.455	20.5197	21.1873	21.2698	20.9513	21.0228	21.3939	21.0569	20.89	12	10	11	10	9	11	11	9	9	11	10	11	11	11	11	10	10	12
Csa16g023930.1	Csa16g023930.1			-1.53888	1.01735e-06	TRUE	-0.791743	8.18223e-05	TRUE	-0.747139	0.000618911	FALSE	22.1048	22.0656	22.1307	22.0727	21.9852	22.0155	22.0246	22.5888	22.698	23.0832	22.8905	22.7798	23.7575	23.759	23.7782	23.8177	23.4289	23.3336	23.2962	2	2	2	2	2	2	2	2	2	2	2	2	2	2	2	2	2	2
Csa09g011200.1	Csa09g011200.1			-0.311778	0.038397	FALSE	-0.323786	0.0479588	FALSE	0.0120076	0.838103	FALSE	20.3353	20.5275	20.0382	20.5852	20.6311	20.5682	20.4185	20.644	20.6994	20.2475	20.2412	20.2473	20.6823	20.8963	20.42	20.7058	21.2653	20.4793	20.8375	27	26	26	24	25	27	26	25	22	25	21	22	22	20	19	17	19	20
Csa01g030060.1;Csa15g048630.1;Csa19g036000.1	Csa01g030060.1	AT3G23990	HSP60, HSP60-3B | heat shock protein 60 | chr3:8669013-8672278 FORWARD LENGTH=577	0.372141	1.31358e-07	FALSE	0.185358	0.00304227	FALSE	0.186783	0.0038406	FALSE	20.9314	20.8425	20.939	21.0056	20.9023	20.9078	21.0343	20.6598	20.6756	20.8371	20.8018	20.8035	20.5063	20.6342	20.642	20.6087	20.4936	20.5475	20.5254	58	51	55	53	51	55	53	58	49	52	49	47	50	42	41	44	45	37
Csa11g033900.1	Csa11g033900.1	AT4G16155	| dihydrolipoyl dehydrogenases | chr4:9153570-9157322 REVERSE LENGTH=630	-2.27359	5.10144e-13	TRUE	-0.769908	5.75818e-06	TRUE	-1.50368	3.18083e-08	TRUE	19.6878	19.8362	19.5349	19.7938	19.6561	19.9045	19.6778	21.2676	21.3344	21.3777	21.1194	21.0641	21.9929	22.0597	21.7551	22.0398	22.2074	21.9503	22.0011	19	13	14	11	14	12	11	13	18	16	14	16	15	15	19	17	16	19
Csa05g015090.1	Csa05g015090.1	AT2G38380	| Peroxidase superfamily protein | chr2:16076443-16078314 FORWARD LENGTH=349	-0.909298	5.31827e-07	TRUE	-0.203099	0.175389	FALSE	-0.706199	0.000484564	FALSE	20.6049	20.4035	20.9768	20.7874	20.6195	20.7757	20.6753	21.1918	21.1549	21.6514	21.5379	21.5577	21.7564	21.2972	21.4865	21.8222	21.6226	21.6193	21.604	11	11	10	11	11	11	11	11	9	10	11	10	11	11	9	10	9	9
Csa10g047270.1	Csa10g047270.1	AT5G40370	| Glutaredoxin family protein | chr5:16147826-16149052 REVERSE LENGTH=111	0.271827	0.0135186	FALSE	0.0721816	0.434255	FALSE	0.199645	0.0322772	FALSE	21.0923	20.7346	21.0806	21.0394	21.1868	20.9253	21.0112	20.8952	20.9456	20.7087	20.657	20.8638	20.7539	20.8415	20.9692	20.8285	20.4183	20.8381	20.5179	10	10	9	10	9	10	9	10	10	9	10	10	10	9	9	8	8	8
Csa05g001680.1	Csa05g001680.1	AT2G47470	ATPDIL2-1, UNE5, MEE30, PDI11, ATPDI11 | thioredoxin family protein | chr2:19481503-19483683 FORWARD LENGTH=361	0.288758	6.15725e-05	FALSE	-0.0217527	0.740573	FALSE	0.310511	0.000287357	FALSE	21.1424	20.9792	21.1495	21.231	21.0058	21.1239	21.153	20.7104	20.7115	20.8254	20.8737	20.9048	20.6802	20.9056	20.9203	20.8991	20.8238	20.7906	20.7439	31	30	26	30	31	30	30	29	26	28	26	26	25	21	22	21	22	19
Csa10g022130.1;Csa11g025180.1	Csa10g022130.1	AT4G21280	PSBQ, PSBQA, PSBQ-1 | photosystem II subunit QA | chr4:11334446-11335587 FORWARD LENGTH=223	-2.63847	1.45079e-07	TRUE	-0.832726	0.00215148	FALSE	-1.80574	1.66577e-05	TRUE	18.8161	19.6355	18.4111	18.9761	18.637	19.4527	18.4302	21.0683	21.0399	20.5866	20.4386	20.3871	21.6213	21.6914	20.9116	21.4747	22.0917	21.3497	21.6876	15	5	8	7	7	5	8	6	11	11	9	12	10	13	13	12	13	14
Csa17g010640.1	Csa17g010640.1	AT1G07260	UGT71C3 | UDP-glucosyl transferase 71C3 | chr1:2227748-2229178 REVERSE LENGTH=476	-0.195484	0.0204652	FALSE	-0.138342	0.0251258	FALSE	-0.0571413	0.44844	FALSE	20.8617	20.893	20.9068	20.7194	20.6117	20.9234	20.5705	20.8281	20.9222	20.8662	20.7957	20.7564	21.0668	21.0911	20.8224	20.8516	21.1265	20.8906	21.0058	28	26	26	27	28	26	26	25	25	26	25	25	27	22	25	23	21	23
Csa09g077230.1	Csa09g077230.1	AT1G72680	ATCAD1, CAD1 | cinnamyl-alcohol dehydrogenase | chr1:27359346-27360876 REVERSE LENGTH=355	0.158648	0.0021497	FALSE	-0.0161063	0.683526	FALSE	0.174755	0.00368108	FALSE	20.4835	20.4447	20.5091	20.5148	20.5008	20.5182	20.5379	20.328	20.4364	20.3046	20.2332	20.3139	20.1712	20.3472	20.4401	20.4099	20.3229	20.3715	20.3356	33	30	31	31	28	33	33	31	28	30	25	26	26	21	20	23	26	20
Csa12g040730.1	Csa12g040730.1	AT4G19810	| Glycosyl hydrolase family protein with chitinase insertion domain | chr4:10764151-10765753 REVERSE LENGTH=379	-0.222241	0.123721	FALSE	-0.349904	0.0337707	FALSE	0.127663	0.481874	FALSE	21.0822	20.6276	21.5821	21.1232	20.8017	21.1135	20.7037	20.6677	20.5791	21.0108	21.1402	21.0233	21.203	21.1892	21.2088	21.1821	21.3078	21.3204	21.1784	12	11	11	11	11	10	10	11	11	11	11	12	11	10	10	11	11	8
Csa09g058750.1	Csa09g058750.1	AT3G51800	ATG2, EBP1, ATEBP1 | metallopeptidase M24 family protein | chr3:19211261-19213568 REVERSE LENGTH=392	0.0746627	0.264286	FALSE	0.050793	0.610113	FALSE	0.0238697	0.56264	FALSE	20.4605	20.5063	20.6744	20.6238	20.6449	20.5362	20.7733	20.3786	20.6159	20.5602	20.6142	20.6534	20.3371	20.5722	20.6881	20.6837	20.4571	20.5091	20.4495	34	34	34	32	33	33	33	34	30	30	30	30	31	25	28	27	26	24
Csa12g037370.1	Csa12g037370.1	AT4G21105	| cytochrome-c oxidases;electron carriers | chr4:11266273-11266724 FORWARD LENGTH=68	-0.41094	0.000452214	FALSE	-0.0726271	0.47096	FALSE	-0.338313	0.00340754	FALSE	20.9112	21.0149	20.8742	21.2387	20.7846	20.9729	21.2618	21.2546	21.1726	21.4767	21.4425	21.4652	21.2776	21.478	21.5259	21.5615	21.4406	21.3282	21.3232	3	3	3	3	3	3	3	3	3	3	3	3	3	3	2	3	3	3
Csa02g074360.1	Csa02g074360.1	AT5G65430	GRF8, 14-3-3KAPPA, GF14 KAPPA | general regulatory factor 8 | chr5:26148546-26150255 REVERSE LENGTH=248	0.42012	6.14729e-07	FALSE	0.146999	0.062449	FALSE	0.273121	0.00230223	FALSE	21.2746	21.1998	21.1829	21.1695	21.153	21.2673	21.0365	20.9708	21.0645	20.8418	20.818	20.7943	20.8099	20.8498	20.6503	20.6789	20.8544	20.6998	20.7997	17	17	16	15	17	17	17	17	16	15	15	14	15	14	13	14	14	14
Csa10g031580.1;Csa11g037060.1;Csa12g056860.1	Csa10g031580.1	AT4G14800	PBD2 | 20S proteasome beta subunit D2 | chr4:8500398-8502058 FORWARD LENGTH=199	0.821398	5.02225e-13	TRUE	0.00152717	0.577806	FALSE	0.819871	4.99439e-09	FALSE	21.3457	21.2827	21.3709	21.445	21.3286	21.3569	21.3626	20.5643	20.5051	20.6223	20.4874	20.5818	20.5712	20.5499	20.507	20.5711	20.5423	20.5556	20.4454	18	15	16	16	17	18	18	17	13	14	11	14	13	8	12	9	11	10
Csa00382s100.1	Csa00382s100.1	AT4G13850	ATGRP2, GR-RBP2, GRP2 | glycine-rich RNA-binding protein 2 | chr4:8021314-8022065 FORWARD LENGTH=158	0.465432	0.000826622	FALSE	0.226768	0.0309717	FALSE	0.238663	0.068267	FALSE	21.4634	21.2756	21.2652	21.6391	21.5703	21.2963	21.1569	21.372	20.9645	21.1605	21.1253	21.2837	20.8822	20.9828	21.2283	21.093	20.672	20.9017	20.6486	8	8	6	8	7	8	8	7	8	7	7	6	8	6	5	6	6	5
Csa13g017610.1	Csa13g017610.1	AT5G14780	FDH | formate dehydrogenase | chr5:4777043-4779190 FORWARD LENGTH=384	-0.0834703	0.172569	FALSE	0.023605	0.818686	FALSE	-0.107075	0.0957125	FALSE	20.7054	20.6268	20.7201	20.7552	20.6042	20.8228	20.5921	20.8291	20.892	20.8195	20.7457	20.6521	20.8513	20.8888	20.6598	20.6341	20.9075	20.6342	20.8352	25	23	23	23	23	24	25	25	22	22	20	22	20	21	16	21	20	19
Csa18g011130.1	Csa18g011130.1	AT5G42790	PAF1, ATPSM30, ARS5 | proteasome alpha subunit F1 | chr5:17159270-17160975 REVERSE LENGTH=278	0.83216	1.13937e-11	TRUE	-0.0282445	0.588753	FALSE	0.860405	3.17941e-10	TRUE	21.4821	21.4569	21.5908	21.518	21.4974	21.5552	21.6386	20.7242	20.6919	20.7275	20.5992	20.6823	20.5966	20.6846	20.7301	20.7309	20.7539	20.7081	20.7096	22	22	21	19	21	21	21	21	17	15	15	15	18	12	13	13	15	14
Csa09g001230.1	Csa09g001230.1	AT2G01250	| Ribosomal protein L30/L7 family protein | chr2:132943-134264 REVERSE LENGTH=242	0.196104	0.050966	FALSE	-0.0818892	0.768717	FALSE	0.277993	0.179999	FALSE	20.7179	20.5962	21.0001	20.9264	20.5903	20.8465	20.7771	20.3241	20.0526	20.6973	20.7917	20.7985	20.6109	20.8294	20.5825	20.7401	20.4766	20.5702	20.2722	20	20	20	20	20	19	20	20	19	18	19	18	18	16	19	19	15	14
Csa13g028100.1;Csa20g038590.1	Csa13g028100.1	AT5G23540	| Mov34/MPN/PAD-1 family protein | chr5:7937772-7939339 FORWARD LENGTH=308	0.806875	1.29443e-09	TRUE	0.197175	1.06033e-05	FALSE	0.609699	3.29938e-07	FALSE	21.4601	21.4878	21.432	21.6221	21.4237	21.5906	21.4055	20.884	20.8804	20.8461	20.8773	20.9083	20.6769	20.75	20.6513	20.6326	20.7333	20.7126	20.617	16	15	16	15	16	14	15	14	14	14	13	13	10	9	10	11	10	10
Csa10g046790.1	Csa10g046790.1	AT5G39740	OLI7, RPL5B | ribosomal protein L5 B | chr5:15903365-15905185 FORWARD LENGTH=301	0.094161	0.272077	FALSE	0.0687343	0.610735	FALSE	0.0254267	0.657935	FALSE	20.8054	20.8126	21.2982	20.8592	20.854	20.8726	20.8847	20.6617	20.7768	20.826	21.0998	20.9677	20.8531	21.0256	20.9196	20.7206	20.6858	20.8389	20.6839	13	12	11	12	12	12	11	12	11	11	12	13	12	12	12	12	12	10
Csa15g001620.1	Csa15g001620.1	AT3G02090	MPPBETA | Insulinase (Peptidase family M16) protein | chr3:365624-368526 FORWARD LENGTH=531	0.121379	0.0166883	FALSE	0.116025	0.016454	FALSE	0.00535436	0.932612	FALSE	21.2237	21.1659	21.251	21.3687	21.1783	21.2984	21.2045	21.219	21.162	21.2522	21.2989	21.26	20.932	21.1021	21.1127	21.196	21.1656	21.1561	21.1765	27	27	27	26	26	27	26	27	25	23	23	23	23	20	21	18	18	20
Csa10g010680.1	Csa10g010680.1	AT4G31830	| unknown protein; Has 42 Blast hits to 42 proteins in 10 species: Archae - 0; Bacteria - 0; Metazoa - 0; Fungi - 0; Plants - 42; Viruses - 0; Other Eukaryotes - 0 (source: NCBI BLink). | chr4:15400803-15401105 REVERSE LENGTH=100	-0.986972	2.04074e-06	TRUE	-0.568708	0.00173889	FALSE	-0.418264	0.00675906	FALSE	19.7439	19.605	20.138	19.6127	19.4016	19.7254	19.6831	20.0093	19.8731	20.3954	20.2757	20.1355	20.6597	20.9021	20.6491	20.745	20.4758	20.7219	20.6651	7	6	6	6	6	6	5	7	5	6	5	7	5	7	7	6	5	6
Csa20g015430.1	Csa20g015430.1	AT5G10160	| Thioesterase superfamily protein | chr5:3185819-3187159 FORWARD LENGTH=219	-0.904665	3.75931e-08	TRUE	-0.56628	7.66461e-05	FALSE	-0.338385	0.0021509	FALSE	20.8595	20.9306	20.6708	21.0495	20.8643	21.0506	20.9351	21.4092	21.3508	21.282	21.1172	21.1017	21.801	21.8572	21.6087	21.7582	22.0743	21.7381	21.8556	9	8	8	7	7	8	7	7	8	6	7	7	8	9	8	8	7	7
Csa16g048790.1	Csa16g048790.1	AT1G79210	| N-terminal nucleophile aminohydrolases (Ntn hydrolases) superfamily protein | chr1:29796286-29798240 REVERSE LENGTH=235	0.956174	6.00702e-11	TRUE	0.111995	0.00234027	FALSE	0.844178	6.46494e-08	FALSE	21.5457	21.5597	21.5803	21.7697	21.6516	21.6851	21.5558	20.7751	20.7706	20.8091	20.7666	20.78	20.663	20.5761	20.6348	20.7476	20.7496	20.6485	20.635	13	12	11	11	12	12	13	12	10	9	9	10	10	8	10	9	8	9
Csa16g012880.1	Csa16g012880.1	AT2G30870	ATGSTF10, ERD13, ATGSTF4, GSTF10 | glutathione S-transferase PHI 10 | chr2:13141490-13142392 FORWARD LENGTH=215	-0.217493	0.0266193	FALSE	0.0621283	0.537089	FALSE	-0.279621	0.0215461	FALSE	20.529	20.4254	20.4905	20.7183	20.6102	20.4338	20.6947	20.6595	20.6278	20.9322	21.0054	21.0012	20.6696	20.7857	21.0151	20.9	20.4886	20.9312	20.634	14	13	13	13	13	13	12	14	12	12	12	12	12	8	10	12	9	9
Csa08g060630.1	Csa08g060630.1	AT5G03860	MLS | malate synthase | chr5:1032276-1034527 REVERSE LENGTH=562	1.48101	4.70213e-07	TRUE	0.586932	0.000809063	FALSE	0.894079	8.31049e-05	FALSE	22.0639	21.6464	22.4904	21.8948	21.6548	22.0435	21.7115	20.7504	20.9225	21.1514	21.2013	21.0972	20.4594	20.5036	20.881	20.3189	20.1117	20.4701	20.3933	42	38	38	42	40	37	38	38	27	28	29	30	27	23	23	23	23	19
Csa01g011890.1	Csa01g011890.1	AT3G10920	MSD1, MEE33, ATMSD1 | manganese superoxide dismutase 1 | chr3:3418015-3419581 FORWARD LENGTH=231	-0.351527	2.93388e-07	FALSE	-0.126087	0.00304713	FALSE	-0.225439	0.000143956	FALSE	21.4384	21.3442	21.5462	21.5065	21.4458	21.4973	21.515	21.6495	21.6533	21.6851	21.7842	21.6618	21.8552	21.8368	21.87	21.7551	21.7858	21.9038	21.7473	9	9	8	9	9	9	9	9	9	9	9	8	9	8	8	8	8	8
Csa04g031030.1;Csa09g048520.1	Csa04g031030.1	AT3G48000	ALDH2B4, ALDH2, ALDH2A | aldehyde dehydrogenase 2B4 | chr3:17717082-17719843 REVERSE LENGTH=538	0.206102	0.000684041	FALSE	-0.0436049	0.216274	FALSE	0.249707	8.65261e-05	FALSE	21.513	21.3674	21.5967	21.5461	21.4094	21.5318	21.4322	21.1985	21.2445	21.263	21.2442	21.2098	21.3528	21.4063	21.2962	21.1766	21.3091	21.1811	21.2318	23	22	22	22	23	23	21	22	21	23	21	21	22	19	19	20	18	19
Csa03g005060.1	Csa03g005060.1	AT1G03890	| RmlC-like cupins superfamily protein | chr1:989250-990908 FORWARD LENGTH=451	-3.76514	2.16232e-12	TRUE	-1.31469	1.14245e-07	TRUE	-2.45045	9.45944e-11	TRUE	20.1037	20.0609	20.1855	19.866	19.8542	20.2369	19.7674	22.4364	22.6102	22.4607	22.4252	22.2597	23.8263	23.8723	23.6467	23.7981	23.8934	23.7274	23.6664	4	3	4	4	4	3	4	4	4	4	4	3	4	4	4	4	4	4
Csa03g002070.1;Csa17g001640.1	Csa03g002070.1	AT1G01170	| Protein of unknown function (DUF1138) | chr1:74105-74443 REVERSE LENGTH=83	-0.3615	0.00109101	FALSE	-0.225331	0.164394	FALSE	-0.136169	0.207339	FALSE	20.8634	20.7485	20.8076	21.0394	20.5912	20.8103	21.1086	20.8661	20.7053	21.1991	21.0824	21.2816	21.0444	21.3479	21.4285	21.2164	21.1348	21.1829	21.1446	6	6	5	6	6	5	6	6	5	6	6	6	5	5	4	4	5	5
Csa08g062420.1	Csa08g062420.1	AT5G02240	| NAD(P)-binding Rossmann-fold superfamily protein | chr5:451502-452984 FORWARD LENGTH=253	-0.169463	0.00715835	FALSE	-0.0368464	0.413874	FALSE	-0.132617	0.00825986	FALSE	20.4154	20.493	20.5355	20.6876	20.5722	20.6167	20.4909	20.7323	20.7056	20.6666	20.6533	20.6229	20.7213	20.6998	20.5365	20.8048	20.8678	20.6894	20.6779	18	16	15	17	18	18	18	16	15	16	16	16	16	14	13	11	15	13
Csa07g015370.1;Csa16g015910.1;Csa16g015910.2	Csa07g015370.1	AT2G29045	LCR62 | low-molecular-weight cysteine-rich 62 | chr2:12476372-12477107 FORWARD LENGTH=78	-1.10801	6.55507e-06	TRUE	-0.723765	0.000233485	FALSE	-0.384243	0.00548732	FALSE	19.3512	19.135	19.3675	19.289	19.1477	19.7008	19.2246	19.5537	19.8339	19.7929	19.7089	19.4733	20.0125	20.2304	20.7517	20.7976	20.4524	20.5323	20.195	2	2	2	2	2	2	2	2	2	2	2	2	2	2	1	2	2	2
Csa04g050160.1	Csa04g050160.1	AT2G36640	ATECP63, ECP63 | embryonic cell protein 63 | chr2:15357019-15358552 REVERSE LENGTH=448	1.53733	4.24365e-10	TRUE	0.984873	1.49421e-07	TRUE	0.552456	5.025e-05	FALSE	21.4577	21.4405	21.1768	21.7288	21.5427	21.5163	21.4981	21.0532	20.9964	20.8062	20.818	21.0055	19.7584	19.8439	20.0424	20.1182	19.7832	20.0825	19.9711	61	57	60	59	59	61	60	59	56	57	56	54	54	33	37	41	41	36
Csa05g039850.1;Csa07g016590.1;Csa16g017150.1	Csa05g039850.1	AT2G28000	CPN60A, CH-CPN60A, SLP | chaperonin-60alpha | chr2:11926603-11929184 FORWARD LENGTH=586	0.134752	0.00667392	FALSE	0.0613367	0.0587846	FALSE	0.0734155	0.206652	FALSE	20.9998	21.076	20.8638	21.1149	21.0435	21.075	21.1093	21.0332	20.913	20.9695	20.9417	21.0563	20.8898	20.9557	20.8772	20.9091	21.0079	20.818	20.8814	36	33	32	32	35	34	36	34	32	30	30	29	33	28	28	25	25	24
Csa14g027540.1	Csa14g027540.1	AT1G22300	GRF10, 14-3-3EPSILON, GF14 EPSILON | general regulatory factor 10 | chr1:7879146-7881103 REVERSE LENGTH=254	-0.0953368	0.0378565	FALSE	-0.0878388	0.00991289	FALSE	-0.00749805	0.984116	FALSE	20.0813	19.9756	20.2438	20.07	20.0565	20.0391	20.0318	20.052	20.1269	20.06	20.0715	20.0418	20.253	20.2201	20.2261	20.1332	20.1193	20.147	20.0668	27	24	27	24	23	25	25	24	22	22	22	20	21	20	22	21	20	17
Csa15g016270.1	Csa15g016270.1	AT3G12390	| Nascent polypeptide-associated complex (NAC), alpha subunit family protein | chr3:3942344-3943595 FORWARD LENGTH=203	-0.446628	0.00403239	FALSE	-0.193434	0.145324	FALSE	-0.253194	0.0425954	FALSE	20.4831	20.4635	20.4426	20.3441	20.6959	20.5372	20.6912	20.8843	20.8957	20.8358	20.7324	20.4536	20.9794	20.8705	21.4326	21.0557	20.6442	21.1296	20.672	10	10	9	9	8	9	8	10	9	9	9	9	9	7	8	9	9	9
Csa11g064950.1	Csa11g064950.1			-0.856902	9.30295e-05	TRUE	-0.276557	0.0826089	FALSE	-0.580345	0.00101565	FALSE	20.1724	19.816	19.9167	20.1883	19.7797	20.131	19.8883	20.7696	20.71	20.5871	20.4588	20.2605	21.2748	20.7338	20.4636	20.9321	21.2012	20.6808	20.6045	13	9	9	10	10	10	11	10	12	12	13	10	11	9	10	10	10	9
Csa01g011530.1;Csa08g059680.1;Csa13g006760.1;Csa15g014130.1;Csa19g014280.1;Csa20g005980.1	Csa01g011530.1	AT3G10610	| Ribosomal S17 family protein | chr3:3319459-3319881 FORWARD LENGTH=140	0.602133	0.00047157	FALSE	0.286769	0.240259	FALSE	0.315364	0.053785	FALSE	20.2091	20.2242	20.7366	20.2352	20.3773	20.287	20.4043	19.6332	20.1037	19.6309	20.2994	20.1957	19.7653	19.8036	20.1438	19.6647	19.3723	19.9887	19.5204	13	13	13	13	12	11	12	12	10	12	9	11	11	8	9	7	8	7
Csa06g020040.1	Csa06g020040.1			-1.96217	1.45568e-11	TRUE	-0.909771	2.45283e-07	TRUE	-1.05802	1.02244e-08	TRUE	21.6571	21.878	21.7257	21.9244	21.8504	21.9176	21.9293	22.7963	22.8667	22.9492	NA	22.8982	23.6893	23.7725	23.836	23.9366	23.5583	24.0025	23.8225	2	2	2	2	2	2	2	2	2	2	2	0	2	2	2	2	2	2
Csa11g007250.1	Csa11g007250.1	AT4G34670	| Ribosomal protein S3Ae | chr4:16548724-16550222 FORWARD LENGTH=262	0.542204	3.12442e-05	FALSE	0.334921	0.0461984	FALSE	0.207283	0.155973	FALSE	20.418	20.4251	20.8087	20.5724	20.3545	20.6053	20.3911	19.9867	20.0978	20.2802	20.5413	20.579	19.8316	20.122	20.167	20.0405	19.7789	19.9953	19.8444	26	23	23	24	26	21	23	20	21	21	20	21	21	14	18	18	15	16
Csa08g023150.1;Csa13g031390.1	Csa08g023150.1	AT5G25460	| Protein of unknown function, DUF642 | chr5:8863430-8865394 FORWARD LENGTH=369	-0.644941	0.000112918	TRUE	-0.305147	0.0270337	FALSE	-0.339794	0.011886	FALSE	20.8611	20.5528	20.9744	20.8596	20.8173	20.7094	21.006	20.9424	20.9999	21.1832	21.3827	21.2684	21.2591	21.2983	21.766	21.6136	21.1444	21.686	21.5277	10	10	10	10	10	10	10	10	8	10	9	9	7	6	6	7	7	5
Csa07g027910.1	Csa07g027910.1	AT1G65090	| unknown protein; BEST Arabidopsis thaliana protein match is: unknown protein (TAIR:AT5G36100.1); Has 1435 Blast hits to 1033 proteins in 192 species: Archae - 0; Bacteria - 61; Metazoa - 511; Fungi - 123; Plants - 100; Viruses - 42; Other Eukaryotes - 598 (source: NCBI BLink). | chr1:24181187-24182668 REVERSE LENGTH=246	-1.56738	4.91418e-13	TRUE	-0.872904	5.20868e-06	TRUE	-0.694477	5.55841e-06	FALSE	19.0855	19.2996	19.0155	19.1824	19.1593	19.1255	19.1983	19.7956	19.8705	20.0459	19.7432	19.8586	20.6975	20.7158	20.7003	20.6529	20.6606	20.7558	20.8549	11	10	9	7	9	10	8	7	11	9	9	8	8	11	8	9	10	10
Csa05g003810.1	Csa05g003810.1	AT2G45470	FLA8, AGP8 | FASCICLIN-like arabinogalactan protein 8 | chr2:18742797-18744059 REVERSE LENGTH=420	-1.07964	1.08324e-08	TRUE	-0.522825	0.000111019	FALSE	-0.556811	4.05613e-05	FALSE	20.2623	20.3795	20.1609	20.5403	20.4997	20.2698	20.5527	20.923	20.8272	21.1751	20.9258	20.9591	21.4725	21.6395	21.3644	21.4984	21.5959	21.3506	21.3013	13	11	11	10	11	11	10	12	11	13	13	10	12	11	11	10	10	10
Csa07g052280.1;Csa09g086500.1;Csa16g043920.1	Csa07g052280.1	AT2G22170	| Lipase/lipooxygenase, PLAT/LH2 family protein | chr2:9427010-9427742 REVERSE LENGTH=183	-2.05344	1.51538e-11	TRUE	-0.800683	2.93353e-06	TRUE	-1.25276	1.71285e-09	TRUE	19.6874	19.5311	19.8012	19.6764	19.798	19.7077	19.7646	20.933	20.9796	20.9971	20.9599	20.9266	21.9199	21.549	21.8652	21.8157	21.7577	21.8547	21.5783	6	4	5	5	5	5	5	5	6	6	6	6	5	5	5	6	6	6
Csa02g065710.1;Csa11g093750.1;Csa18g033190.1	Csa02g065710.1			-0.0135997	0.836771	FALSE	-0.0248903	0.772732	FALSE	0.0112905	0.902176	FALSE	21.4551	21.4212	21.4777	21.4433	21.6478	21.5484	21.4358	21.4104	21.4956	21.5796	21.4321	21.5047	21.5034	21.6662	21.7086	21.5409	21.2929	21.4175	21.3949	4	3	3	3	3	4	3	4	3	4	4	4	3	3	3	3	3	3
Csa04g061220.1;Csa04g061230.1;Csa06g049800.1	Csa04g061220.1			-3.18248	3.16172e-11	TRUE	-1.59275	9.19792e-06	TRUE	-1.56255	3.06091e-05	TRUE	20.8751	20.7702	20.4732	20.6942	20.8404	21.0941	20.6829	22.5837	22.524	NA	22.1222	22.2465	23.6506	23.866	24.473	23.9728	24.0285	23.9529	23.7637	1	1	1	1	1	1	1	1	1	1	0	1	1	1	1	1	1	1
Csa06g028870.1	Csa06g028870.1	AT3G54400	| Eukaryotic aspartyl protease family protein | chr3:20140291-20142599 REVERSE LENGTH=425	-1.23993	9.92387e-11	TRUE	-0.594099	6.78649e-06	FALSE	-0.645832	3.11117e-06	FALSE	21.2288	21.2856	21.2373	21.1856	21.1386	21.2772	21.4817	21.9273	22.0402	21.9643	21.7532	21.8771	22.33	22.3719	22.516	22.6452	22.5969	22.5581	22.496	6	5	5	6	4	5	5	5	4	6	5	5	5	5	5	5	6	6
Csa03g051670.1	Csa03g051670.1	AT1G47980	| unknown protein; FUNCTIONS IN: molecular_function unknown; INVOLVED IN: biological_process unknown; LOCATED IN: endomembrane system; EXPRESSED IN: 6 plant structures; EXPRESSED DURING: 4 anthesis, F mature embryo stage, petal differentiation and expansion stage, E expanded cotyledon stage; BEST Arabidopsis thaliana protein match is: unknown protein (TAIR:AT3G62730.1); Has 169 Blast hits to 169 …	-1.33234	2.78448e-10	TRUE	-0.666574	1.58165e-06	FALSE	-0.665767	2.56573e-06	FALSE	19.5747	19.3992	19.8116	19.7348	19.5238	19.6393	19.6313	20.1274	20.222	20.3387	20.3897	20.2855	20.761	20.8582	21.0016	21.0498	21.011	20.9489	21.0106	14	12	11	13	12	13	11	11	14	12	13	14	13	11	11	12	11	11
Csa16g051320.1	Csa16g051320.1			-2.22042	8.4089e-10	TRUE	-0.856268	3.11015e-05	TRUE	-1.36415	4.52504e-06	TRUE	19.2401	19.2754	19.5173	19.2914	19.4386	19.3022	19.494	20.5797	20.5438	20.977	20.8611	20.7414	21.4995	21.5461	21.9001	21.7768	21.3622	21.6736	21.3435	5	4	4	5	5	4	4	5	5	4	5	5	5	3	4	4	4	3
Csa14g022200.1	Csa14g022200.1	AT1G17860	| Kunitz family trypsin and protease inhibitor protein | chr1:6149343-6149933 FORWARD LENGTH=196	-1.15233	1.90066e-07	TRUE	-0.488051	0.00010043	FALSE	-0.66428	4.91969e-05	FALSE	21.4334	21.1127	21.3814	21.1508	21.0255	21.563	21.5032	21.8411	21.8905	22.1418	22.0547	21.9465	22.5039	22.2783	22.6205	22.3898	22.3938	22.6639	22.386	3	3	3	3	3	3	3	3	3	3	3	3	3	3	3	3	3	3
Csa15g025050.1	Csa15g025050.1	AT3G18490	| Eukaryotic aspartyl protease family protein | chr3:6349090-6350592 REVERSE LENGTH=500	-0.518955	2.71733e-05	FALSE	-0.35697	0.000481804	FALSE	-0.161986	0.0309883	FALSE	20.2926	20.1036	20.4273	20.3313	20.1723	20.486	20.1225	20.528	20.491	20.5125	20.332	20.3831	20.7353	20.7038	20.6209	20.9108	21.0626	20.7758	20.7592	11	11	11	10	11	11	10	11	11	10	10	9	9	8	8	9	9	10
Csa01g024880.1	Csa01g024880.1	AT3G21730	FOLB3 | Dihydroneopterin aldolase | chr3:7659761-7661179 REVERSE LENGTH=160	-0.623997	0.00297757	FALSE	-0.4874	0.00856855	FALSE	-0.136598	0.376014	FALSE	21.1558	21.4099	20.7163	20.9846	20.6032	21.2611	20.6857	21.3695	21.2045	21.1344	21.0103	20.8394	21.8001	21.484	21.2291	21.353	22.1838	21.5575	21.5772	8	8	8	8	8	7	7	7	7	7	7	6	4	5	5	6	5	5
Csa04g038980.1	Csa04g038980.1	AT3G53040	| late embryogenesis abundant protein, putative / LEA protein, putative | chr3:19664797-19666405 REVERSE LENGTH=479	1.06293	1.50726e-08	TRUE	0.678444	2.51939e-06	FALSE	0.384482	0.000168589	FALSE	22.5698	22.5675	22.3628	22.8162	22.6407	22.5653	22.6106	22.2764	22.163	22.2521	22.1342	22.3186	21.3472	21.417	21.7085	21.7464	21.3993	21.5888	21.4852	12	12	11	12	12	12	12	10	11	11	9	10	10	9	9	10	9	9
Csa07g050170.1	Csa07g050170.1	AT1G77510	ATPDIL1-2, PDI6, ATPDI6, PDIL1-2 | PDI-like 1-2 | chr1:29126742-29129433 FORWARD LENGTH=508	0.111852	0.0973832	FALSE	-0.0635805	0.306389	FALSE	0.175432	0.0185496	FALSE	20.7686	20.5967	20.9278	20.9555	20.7261	20.8898	20.7587	20.593	20.5247	20.6376	20.6969	20.7213	20.5894	20.849	20.7367	20.7204	20.76	20.613	20.5716	35	32	33	33	34	34	35	33	32	31	28	30	31	24	24	27	27	24
Csa20g024770.1	Csa20g024770.1	AT5G16840	BPA1 | binding partner of acd11 1 | chr5:5536042-5538026 FORWARD LENGTH=259	-0.0655684	0.285113	FALSE	-0.160958	0.034208	FALSE	0.0953898	0.19769	FALSE	20.7433	20.853	20.7014	20.962	20.8718	20.9547	20.9288	20.808	20.6848	20.8614	20.7269	20.8545	20.7112	20.8656	21.0402	21.0433	20.8951	20.9348	20.984	13	12	11	11	12	13	10	13	10	11	11	10	10	8	9	10	10	10
Csa20g032710.1	Csa20g032710.1	AT5G20720	CPN20, CPN10, CHCPN10, ATCPN21, CPN21 | chaperonin 20 | chr5:7015015-7016354 FORWARD LENGTH=253	0.0280705	0.526039	FALSE	0.0625104	0.0711745	FALSE	-0.0344399	0.297805	FALSE	21.3082	21.2209	21.1386	21.3818	21.256	21.3804	21.2802	21.3698	21.263	21.29	21.3216	21.3782	21.1681	21.2843	21.242	21.3819	21.2748	21.1708	21.2478	12	10	10	11	11	12	12	11	11	11	11	10	10	10	10	8	9	8
Csa01g036610.1;Csa15g056950.1;Csa19g040020.1	Csa01g036610.1	AT2G04780	FLA7 | FASCICLIN-like arabinoogalactan 7 | chr2:1677488-1678252 FORWARD LENGTH=254	-0.746419	0.00426941	FALSE	-0.342658	0.16714	FALSE	-0.40376	0.0499442	FALSE	22.714	22.4242	22.2058	22.659	22.4524	22.8347	22.0891	23.3535	23.1075	22.6426	22.6317	22.731	23.3994	23.4772	22.4698	23.2345	23.9425	22.9521	23.1286	2	2	2	2	2	2	2	2	2	2	2	2	1	2	2	2	2	2
Csa06g048690.1	Csa06g048690.1	AT2G42560	| late embryogenesis abundant domain-containing protein / LEA domain-containing protein | chr2:17714813-17716821 REVERSE LENGTH=635	0.47354	0.00163615	FALSE	0.176535	0.111717	FALSE	0.297004	0.00497167	FALSE	21.5152	21.4375	21.5646	21.7667	21.5868	21.5135	21.5964	21.1611	21.1752	21.3568	21.2786	21.4762	20.7684	20.8944	21.3892	21.3171	20.8671	21.2767	21.1531	29	29	29	25	28	29	26	28	24	22	23	22	20	14	18	16	19	14
Csa04g038130.1;Csa09g059380.1	Csa04g038130.1	AT3G52300	ATPQ | ATP synthase D chain, mitochondrial | chr3:19396689-19398119 FORWARD LENGTH=168	-0.488888	0.0350927	FALSE	-0.0646359	0.706235	FALSE	-0.424252	0.00627378	FALSE	20.0707	19.4671	19.8588	20.033	19.9146	19.6154	20.0205	20.4639	20.3852	19.9854	20.2274	20.2753	20.3491	20.4794	20.7062	20.5416	19.413	20.7891	20.1239	18	17	16	15	15	16	12	17	16	18	13	14	17	12	12	14	13	9
Csa05g006950.1	Csa05g006950.1	AT2G43510	ATTI1, TI1 | trypsin inhibitor protein 1 | chr2:18067211-18067620 FORWARD LENGTH=89	-0.26941	0.550232	FALSE	-0.66359	0.265888	FALSE	0.39418	0.36322	FALSE	21.0521	20.8642	21.4811	20.7713	20.9594	21.4246	21.331	19.8439	21.4936	21.2991	19.8956	21.203	19.8516	19.8991	22.4276	22.4441	21.7393	21.9663	21.4415	4	3	4	4	4	4	3	3	4	4	4	4	3	3	4	4	4	4
Csa19g011940.1	Csa19g011940.1			0.807703	2.44366e-06	TRUE	0.189912	0.0201419	FALSE	0.61779	1.27087e-07	FALSE	20.9661	21.0271	20.9783	21.133	20.9919	21.0903	20.9607	20.524	20.4149	20.3732	20.348	20.4	20.2452	20.2898	19.9031	20.2249	20.4564	20.1653	20.2088	50	46	48	48	47	50	46	49	39	39	35	35	36	28	29	28	30	31
Csa14g053080.1	Csa14g053080.1	AT1G48130	ATPER1, PER1 | 1-cysteine peroxiredoxin 1 | chr1:17780610-17781500 FORWARD LENGTH=216	-0.686564	2.39601e-06	TRUE	-0.322842	0.00240288	FALSE	-0.363722	0.00232865	FALSE	21.5415	21.2643	21.6857	21.5571	21.2891	21.533	21.3063	21.6743	21.6959	21.9198	21.9801	21.7768	22.1202	22.0443	22.4065	22.0459	22.0628	22.1673	22.1357	6	6	5	5	5	4	5	4	5	4	4	4	3	4	4	3	5	3
Csa14g009030.1	Csa14g009030.1	AT1G07645	ATDSI-1VOC, DSI-1VOC | dessication-induced 1VOC superfamily protein | chr1:2367612-2368349 REVERSE LENGTH=137	-0.538762	7.429e-05	FALSE	-0.451041	0.0050683	FALSE	-0.0877204	0.268434	FALSE	22.2773	22.0262	22.2585	22.2296	22.3899	22.2483	22.2903	22.2181	22.1147	22.5044	22.3997	22.5828	22.5667	22.9161	23.05	22.9485	22.6152	22.7473	22.6475	3	3	3	3	3	3	3	3	3	3	3	3	3	3	3	3	3	3
Csa11g073500.1;Csa18g012670.1;Csa20g063020.1	Csa11g073500.1	AT5G42300	UBL5 | ubiquitin-like protein 5 | chr5:16913611-16913832 REVERSE LENGTH=73	-0.162083	0.123172	FALSE	-0.22482	0.0255041	FALSE	0.0627368	0.232919	FALSE	19.9396	19.7548	20.0729	19.8576	20.1346	19.9994	20.0902	19.7934	20.0387	19.8853	19.894	19.8658	20.0021	20.064	20.5236	20.2861	19.9059	20.2171	19.9848	5	4	5	5	5	5	5	5	5	4	5	4	5	3	2	3	2	3
Csa12g042820.1	Csa12g042820.1	AT4G18920	| Protein of unknown function (DUF1264) | chr4:10368784-10370086 FORWARD LENGTH=247	-1.40801	1.14662e-10	TRUE	-0.535088	2.37836e-06	FALSE	-0.87292	2.04142e-08	TRUE	19.4328	19.3226	19.3197	19.4021	19.2384	19.3721	19.456	20.1299	20.2794	20.3122	20.2446	20.1641	20.7387	20.862	20.9112	20.7515	20.5475	20.8459	20.7431	19	16	14	16	15	17	15	16	16	15	16	17	15	18	18	19	18	16
Csa12g028030.1	Csa12g028030.1	AT4G25200	ATHSP23.6-MITO, HSP23.6-MITO | mitochondrion-localized small heat shock protein 23.6 | chr4:12917089-12917858 FORWARD LENGTH=210	-1.01275	3.82564e-07	TRUE	-0.550447	0.000111432	FALSE	-0.462301	0.000597418	FALSE	19.8306	19.9454	19.8527	19.9897	19.8891	19.9268	19.8488	20.2344	20.3114	20.5305	20.308	20.5155	20.734	20.8509	21.0678	21.073	20.6831	20.9954	20.9681	11	11	11	9	10	9	10	10	9	11	8	9	9	9	8	8	10	7
Csa08g052110.1	Csa08g052110.1	AT4G02360	| Protein of unknown function, DUF538 | chr4:1041179-1041643 FORWARD LENGTH=154	-2.03667	1.35198e-10	TRUE	-0.705616	5.57129e-08	FALSE	-1.31967	6.72048e-08	TRUE	21.9936	NA	22.0358	22.2801	22.2222	22.2593	22.3163	23.4856	23.4838	23.5985	23.544	23.4296	24.0096	24.1813	24.2246	24.2839	24.2915	24.3199	24.1977	1	1	0	1	1	1	1	1	1	1	1	1	1	1	1	1	1	1
Csa03g053270.1	Csa03g053270.1	AT1G48470	GLN1;5 | glutamine synthetase 1;5 | chr1:17913784-17915926 FORWARD LENGTH=353	-0.0013882	0.972447	FALSE	-0.0170227	0.75245	FALSE	0.0156345	0.79286	FALSE	20.6936	20.5797	20.8102	20.7517	20.6697	20.7918	20.7307	20.6498	20.6434	20.8002	20.7399	20.7012	20.6521	20.7922	20.8355	20.6797	20.6725	20.6966	20.7085	18	17	17	15	18	18	18	17	15	15	13	13	14	12	11	12	12	11
Csa11g023570.1	Csa11g023570.1	AT4G22670	AtHip1, HIP1, TPR11 | HSP70-interacting protein 1 | chr4:11918236-11920671 FORWARD LENGTH=441	-0.272597	8.56051e-05	FALSE	-0.040015	0.445733	FALSE	-0.232581	0.000342539	FALSE	20.5785	20.5508	20.5263	20.6715	20.7249	20.6234	20.7269	20.8033	20.7849	20.8729	20.9233	20.9376	20.8038	20.9737	20.9599	20.9952	20.7639	20.961	20.853	15	14	15	14	14	15	14	14	15	14	14	15	15	14	11	13	13	10
Csa20g032220.1	Csa20g032220.1	AT5G20290	| Ribosomal protein S8e family protein | chr5:6851695-6853012 REVERSE LENGTH=222	0.784937	7.1297e-05	TRUE	0.442812	0.0524708	FALSE	0.342125	0.118918	FALSE	21.475	21.4578	21.9977	21.573	21.2027	21.7168	21.346	20.8514	20.8616	21.1073	21.5292	21.6339	20.6078	20.8383	20.8837	20.7821	20.7973	20.7798	20.5854	16	15	14	15	15	14	16	14	14	13	13	15	15	11	13	11	12	12
Csa07g057910.1;Csa09g093080.1;Csa16g048450.1	Csa07g057910.1	AT1G78900	VHA-A | vacuolar ATP synthase subunit A | chr1:29660463-29664575 FORWARD LENGTH=623	-0.0586381	0.37197	FALSE	-0.188629	0.000950273	FALSE	0.129991	0.0396293	FALSE	20.8608	20.7305	20.9889	20.7137	20.6783	20.9046	20.599	20.633	20.7112	20.6529	20.654	20.5496	20.924	20.8952	20.8533	20.6717	20.9285	20.778	20.8354	40	38	36	40	38	39	40	35	32	33	35	34	32	32	31	30	31	33
Csa08g043330.1;Csa13g048310.1	Csa08g043330.1	AT4G11150	TUF, emb2448, TUFF, VHA-E1 | vacuolar ATP synthase subunit E1 | chr4:6800091-6801696 FORWARD LENGTH=230	-0.052834	0.227415	FALSE	-0.118923	0.027044	FALSE	0.0660891	0.0703763	FALSE	20.4525	20.4367	20.5209	20.4946	20.4759	20.5232	20.5678	20.3692	20.4032	20.5104	20.4341	20.4548	20.3837	20.6028	20.6429	20.6644	20.5034	20.5448	20.4994	23	22	20	21	20	23	19	23	20	17	18	16	17	15	14	16	14	15
Csa14g030460.1	Csa14g030460.1	AT1G23190	PGM3 | Phosphoglucomutase/phosphomannomutase family protein | chr1:8219946-8224186 FORWARD LENGTH=583	0.0794131	0.12905	FALSE	0.0803109	0.243155	FALSE	-0.000897719	0.736569	FALSE	20.9546	20.8649	21.0047	20.9091	20.9128	21.0465	20.7615	20.9374	21.007	20.8467	20.9314	20.7994	20.9408	20.9092	20.71	20.7639	20.933	20.8205	20.8208	28	25	28	27	27	28	26	25	24	25	23	20	23	18	22	20	18	18
Csa20g009450.1	Csa20g009450.1	AT5G07090	| Ribosomal protein S4 (RPS4A) family protein | chr5:2202410-2203805 FORWARD LENGTH=262	0.00937529	0.933025	FALSE	-0.00272039	0.945541	FALSE	0.0120957	0.898678	FALSE	20.9483	21.0035	21.5855	21.1549	20.9458	21.0051	20.9731	20.7994	20.8651	21.035	21.3188	21.3294	21.1078	21.3296	21.1907	21.0729	20.9081	21.1318	20.8097	18	17	15	16	17	18	14	16	15	14	14	15	16	15	14	14	15	14
Csa03g024140.1;Csa07g047520.1;Csa09g080720.2;Csa14g025530.1;Csa16g040140.1;Csa17g026130.1	Csa03g024140.1	AT1G20260	| ATPase, V1 complex, subunit B protein | chr1:7016971-7020290 FORWARD LENGTH=487	-0.00673405	0.778265	FALSE	-0.0518644	0.139873	FALSE	0.0451303	0.221002	FALSE	21.19	21.1821	21.1789	21.2473	21.1559	21.2839	21.1627	21.1337	21.1012	21.2361	21.1733	21.1661	21.1498	21.2293	21.1762	21.2288	21.261	21.2269	21.1759	20	20	20	19	19	18	20	18	17	17	19	20	20	17	15	18	17	15
Csa03g039180.1;Csa14g047070.1;Csa17g065910.1	Csa03g039180.1	AT1G35720	ANNAT1, OXY5, ATOXY5 | annexin 1 | chr1:13225304-13226939 FORWARD LENGTH=317	0.764647	0.00334211	FALSE	0.138732	0.201987	FALSE	0.625915	0.00783745	FALSE	21.352	20.6103	22.1069	21.1425	21.2763	21.4235	21.0991	20.5575	20.5576	20.5507	20.8811	20.6436	20.5564	20.564	20.7392	20.4576	20.3473	20.6424	20.3513	36	36	28	35	32	34	33	32	25	26	27	29	27	23	22	26	23	21
Csa19g013090.1	Csa19g013090.1	AT3G09630	| Ribosomal protein L4/L1 family | chr3:2953813-2955444 FORWARD LENGTH=406	0.714296	0.000209907	TRUE	0.346661	0.0592486	FALSE	0.367634	0.0461158	FALSE	20.583	20.7245	21.2106	20.6002	20.2991	20.7726	20.5932	20.0547	20.0964	20.1207	20.6208	20.6	19.9633	20.1548	20.1089	19.9096	19.8545	19.984	19.8082	39	37	39	37	37	37	37	36	32	31	29	28	30	19	22	27	23	20
Csa09g071210.1	Csa09g071210.1	AT3G58610	| ketol-acid reductoisomerase | chr3:21671561-21674639 FORWARD LENGTH=591	-0.419124	0.000309582	FALSE	-0.160156	0.0496332	FALSE	-0.258968	0.00174114	FALSE	20.5522	20.6681	20.6333	20.4845	20.4477	20.7247	20.3729	20.8579	20.9132	20.7711	20.7531	20.7345	20.9977	21.1803	20.7374	20.9152	21.1808	20.7933	21.0126	21	21	19	18	20	20	20	19	21	19	21	20	21	18	19	17	17	18
Csa11g008800.1	Csa11g008800.1	AT4G34180	| Cyclase family protein | chr4:16370060-16371383 REVERSE LENGTH=255	-0.324408	0.00106636	FALSE	-0.0961943	0.435115	FALSE	-0.228213	0.0349753	FALSE	20.8738	20.631	21.0582	21.0293	20.7201	20.8651	20.8287	20.9616	20.874	21.2591	21.1986	21.2378	20.9863	21.1686	21.4038	21.2484	21.155	21.1739	21.141	8	8	7	8	8	8	8	8	7	7	7	8	7	8	7	6	7	6
Csa19g010540.1	Csa19g010540.1	AT3G06860	MFP2, ATMFP2 | multifunctional protein 2 | chr3:2161926-2166009 FORWARD LENGTH=725	1.04236	4.67687e-07	TRUE	0.430265	1.45146e-05	FALSE	0.612097	2.26673e-05	FALSE	21.6671	21.4767	21.9291	21.6381	21.6194	21.8643	21.4361	20.913	21.0846	20.9996	21.1232	21.0179	20.7087	20.6374	20.71	20.5052	20.5089	20.6247	20.6395	42	42	42	40	42	41	42	42	33	34	35	36	32	22	27	26	27	22
Csa17g011810.1	Csa17g011810.1	AT1G08360	| Ribosomal protein L1p/L10e family | chr1:2636231-2637694 FORWARD LENGTH=216	0.039776	0.593641	FALSE	0.0364992	0.71896	FALSE	0.00327679	0.979042	FALSE	20.8214	20.9164	21.2356	21.0129	20.861	20.9352	20.8918	20.6797	20.7504	21.0438	21.1179	21.1912	20.9295	21.1147	20.9766	20.8986	20.902	20.9088	20.6657	12	9	11	12	9	12	10	11	8	8	8	10	10	6	7	7	8	7
Csa10g022480.1	Csa10g022480.1	AT4G21020	| Late embryogenesis abundant protein (LEA) family protein | chr4:11228263-11229392 FORWARD LENGTH=266	-0.387925	0.000488937	FALSE	-0.261018	0.0126157	FALSE	-0.126907	0.119809	FALSE	20.9241	20.843	20.7401	20.861	20.9147	20.7494	21.142	21.1339	21.0665	21.1011	20.9306	20.8335	21.1812	21.1572	21.3333	21.5054	21.0524	21.4533	21.2069	8	7	8	8	8	8	8	8	8	8	8	8	8	7	6	7	7	7
Csa06g050010.1	Csa06g050010.1	AT2G43710	SSI2, FAB2 | Plant stearoyl-acyl-carrier-protein desaturase family protein | chr2:18120107-18122495 FORWARD LENGTH=401	-1.08033	0.000860877	TRUE	-0.0983685	0.56451	FALSE	-0.981958	3.82854e-05	TRUE	19.7121	19.8223	19.7895	19.5801	19.548	19.9743	19.3633	20.7678	20.9441	20.473	20.5404	20.4533	21.199	21.1275	19.8314	20.6621	21.2979	20.4965	20.7373	23	21	19	20	20	20	21	16	22	22	19	23	21	18	19	15	17	21
Csa08g005290.1;Csa20g018790.1	Csa08g005290.1	AT5G13420	| Aldolase-type TIM barrel family protein | chr5:4302080-4304212 REVERSE LENGTH=438	-0.615626	5.57655e-05	TRUE	-0.351581	0.00133755	FALSE	-0.264045	0.000456456	FALSE	20.1209	20.1469	20.1836	20.1244	20.0781	20.2126	20.057	20.4258	20.5068	20.3279	20.3263	20.352	20.8572	20.8939	20.4361	20.7009	20.9552	20.5989	20.7907	24	22	22	24	21	21	21	20	22	22	22	22	22	19	18	21	19	23
Csa04g036740.1;Csa06g025110.1;Csa09g057950.1	Csa04g036740.1	AT3G50980	XERO1 | dehydrin xero 1 | chr3:18942034-18942721 FORWARD LENGTH=128	-0.712743	0.000676285	TRUE	-0.355206	0.0286423	FALSE	-0.357537	0.0094366	FALSE	19.7005	19.8709	19.8865	19.8521	20.076	20.0041	20.2165	20.3252	20.4798	20.3304	20.2431	20.008	20.4388	20.3572	21.1358	20.887	20.2818	20.9455	20.5499	5	5	5	5	5	5	5	5	5	5	4	5	4	4	4	4	4	4
Csa05g042070.1;Csa07g060550.1;Csa16g051160.1	Csa05g042070.1	AT2G27020	PAG1 | 20S proteasome alpha subunit G1 | chr2:11528515-11530858 REVERSE LENGTH=249	0.926936	1.05305e-09	TRUE	0.0485029	0.306188	FALSE	0.878433	2.06924e-10	TRUE	21.2584	21.3197	21.4415	21.3619	21.3591	21.3368	21.4176	20.4309	20.5438	20.49	20.4197	20.498	20.2971	20.4593	20.5653	20.4959	20.4028	20.4724	20.3137	28	26	26	26	26	27	28	27	20	21	21	17	22	18	16	16	19	17
Csa10g029560.1	Csa10g029560.1	AT4G16210	ECHIA, E-COAH-2 | enoyl-CoA hydratase/isomerase A | chr4:9176864-9177978 REVERSE LENGTH=265	0.183302	0.00668494	FALSE	-0.12207	0.0253681	FALSE	0.305373	1.87766e-05	FALSE	20.1443	20.0909	20.2817	20.1933	20.193	20.3491	20.1672	19.8901	19.9185	19.8752	19.9208	19.838	20.0913	19.9534	20.1867	19.9943	19.8402	20.1113	19.9591	29	27	25	27	26	29	27	26	22	22	18	20	19	17	15	19	16	15
Csa06g028470.1	Csa06g028470.1	AT3G53990	| Adenine nucleotide alpha hydrolases-like superfamily protein | chr3:19989658-19991019 REVERSE LENGTH=160	0.132818	0.0080181	FALSE	-0.14141	0.0595917	FALSE	0.274228	0.00522177	FALSE	20.1532	20.2677	20.2422	20.2897	20.3044	20.339	20.1257	20.0799	20.0975	19.9173	19.9203	19.7695	19.9805	20.0902	20.1181	20.1194	20.2392	20.0927	20.152	16	16	14	13	13	15	13	14	11	15	12	11	10	10	9	10	10	10
Csa03g012270.1;Csa14g010350.1;Csa17g012330.1	Csa03g012270.1	AT1G08830	CSD1 | copper/zinc superoxide dismutase 1 | chr1:2827700-2829053 FORWARD LENGTH=152	-0.278675	0.0115742	FALSE	-0.0172347	0.694827	FALSE	-0.26144	0.0264477	FALSE	20.3611	20.6636	20.1653	20.484	20.7078	20.517	20.2793	20.941	20.6657	20.9119	20.4574	20.9091	20.5276	20.8687	20.6262	20.7729	20.9381	20.7145	20.6808	5	5	5	5	5	5	5	5	5	5	5	5	5	5	5	5	5	5
Csa08g044590.1	Csa08g044590.1	AT4G12290	| Copper amine oxidase family protein | chr4:7304434-7306973 FORWARD LENGTH=741	-2.55463	1.46914e-14	TRUE	-1.13202	1.82971e-07	TRUE	-1.42261	8.50972e-07	TRUE	19.188	19.2564	19.1951	19.2706	19.1613	19.3024	19.2084	20.6111	20.7637	20.7566	20.5587	20.5279	21.8438	21.7698	21.6276	21.8274	21.8785	21.7937	21.7238	23	15	16	16	16	16	16	16	17	19	19	19	19	21	20	20	20	23
Csa19g023890.1	Csa19g023890.1	AT3G16950	LPD1, ptlpd1 | lipoamide dehydrogenase 1 | chr3:5786761-5790383 REVERSE LENGTH=570	-1.63713	2.6041e-11	TRUE	-0.752902	1.14401e-06	TRUE	-0.884226	1.33282e-06	TRUE	19.7368	19.8075	19.6079	19.8287	19.6986	19.8227	19.7068	20.6369	20.7247	20.753	20.5224	20.5145	21.207	21.4101	21.233	21.4331	21.5653	21.4066	21.4139	17	11	14	11	12	13	13	13	15	15	13	17	13	16	15	15	16	15
Csa04g015440.2	Csa04g015440.2			0.848806	1.16791e-09	TRUE	0.0211205	0.425219	FALSE	0.827686	1.56371e-09	FALSE	21.3982	21.4726	21.5096	21.546	21.5515	21.5349	21.5313	20.718	20.6911	20.7347	20.5986	20.7181	20.5271	20.6377	20.6519	20.7268	20.7821	20.7065	20.5703	14	14	14	14	13	14	13	14	11	10	11	11	9	9	10	10	10	9
Csa15g032230.1	Csa15g032230.1	AT3G21730	FOLB3 | Dihydroneopterin aldolase | chr3:7659761-7661179 REVERSE LENGTH=160	-0.696364	0.00214915	FALSE	-0.542342	0.00701946	FALSE	-0.154022	0.347265	FALSE	20.1436	20.4883	19.7014	19.9934	19.6815	20.2189	19.7399	20.2934	20.2761	20.2389	20.0706	19.8194	20.9149	20.6345	20.3451	20.3414	21.3657	20.6689	20.571	8	7	8	5	6	6	7	6	4	7	6	6	6	5	5	4	4	5
Csa18g036920.1	Csa18g036920.1	AT5G63400	ADK1 | adenylate kinase 1 | chr5:25393274-25394817 REVERSE LENGTH=246	-0.252003	0.00499972	FALSE	-0.0983388	0.146933	FALSE	-0.153665	0.00647102	FALSE	19.9835	19.85	20.06	20.0505	20.0046	19.9488	20.162	20.0884	20.2084	20.1667	20.138	20.1874	20.0655	20.3049	20.4586	20.4151	20.0752	20.3324	20.1717	18	17	15	15	17	18	16	16	15	15	13	15	15	13	12	14	15	13
Csa03g021630.1;Csa14g022150.1;Csa17g023580.1	Csa03g021630.1	AT1G17810	BETA-TIP | beta-tonoplast intrinsic protein | chr1:6130209-6131442 FORWARD LENGTH=267	-1.85687	2.17873e-07	TRUE	-1.28286	0.00149824	FALSE	-0.574015	0.03516	FALSE	19.2895	18.9637	19.7823	19.2655	18.8443	19.2803	19.0777	19.4506	19.3047	20.4388	19.9931	20.0362	20.9822	21.7843	21.0069	20.8922	21.1865	20.9669	20.6822	4	4	3	3	3	2	3	3	3	3	4	4	3	4	4	3	4	3
Csa04g036540.1	Csa04g036540.1	AT3G50820	PSBO2, PSBO-2, OEC33 | photosystem II subunit O-2 | chr3:18891008-18892311 REVERSE LENGTH=331	-3.29503	3.74056e-08	TRUE	-1.01065	0.00819137	FALSE	-2.28438	5.54737e-05	TRUE	18.5467	19.4531	18.1458	18.7464	18.5871	19.3009	18.2359	21.5403	21.5519	20.6385	20.6086	20.5068	22.2082	22.2192	21.1361	21.9975	22.764	21.6717	22.0844	14	6	8	6	5	6	9	4	13	13	9	13	12	14	13	9	13	14
Csa04g011090.1	Csa04g011090.1	AT3G25860	LTA2, PLE2 | 2-oxoacid dehydrogenases acyltransferase family protein | chr3:9460632-9462585 FORWARD LENGTH=480	-0.941756	1.46402e-05	TRUE	-0.490074	0.00743574	FALSE	-0.451682	0.0114439	FALSE	20.0821	20.3976	19.8884	20.1574	20.1287	20.3993	20.0931	20.8374	20.8834	20.4468	20.438	20.3816	21.1313	21.2571	20.5905	21.0867	21.4426	20.964	21.2668	16	15	16	13	12	14	13	14	14	14	12	12	12	13	12	11	13	14
Csa07g001930.1	Csa07g001930.1	AT3G62730	| unknown protein; FUNCTIONS IN: molecular_function unknown; INVOLVED IN: biological_process unknown; LOCATED IN: endomembrane system; EXPRESSED IN: 13 plant structures; EXPRESSED DURING: LP.04 four leaves visible, 4 anthesis, LP.02 two leaves visible, petal differentiation and expansion stage; BEST Arabidopsis thaliana protein match is: unknown protein (TAIR:AT1G47980.1); Has 172 Blast hits to 1…	-0.726395	2.76864e-05	TRUE	-0.359496	0.0045718	FALSE	-0.366899	0.00205465	FALSE	20.6011	20.56	20.2	20.6324	20.2483	20.588	20.2277	20.8685	20.7783	20.851	20.7785	20.7928	21.2251	21.1167	20.8464	21.119	21.5711	21.1273	21.1368	10	10	8	8	9	9	9	9	9	9	8	9	8	7	8	6	7	7
Csa15g016860.1	Csa15g016860.1	AT3G12915	| Ribosomal protein S5/Elongation factor G/III/V family protein | chr3:4112999-4115708 FORWARD LENGTH=820	0.093096	0.0893233	FALSE	0.0164337	0.86073	FALSE	0.0766623	0.0841132	FALSE	20.9541	20.9259	21.0763	20.8512	20.8359	21.0785	20.8821	20.7595	20.9453	20.7949	20.9153	20.7917	20.9159	20.9399	20.957	20.7823	20.7292	20.7998	20.8284	27	26	27	26	24	27	24	23	25	25	24	26	26	18	19	21	20	19
Csa15g058460.1	Csa15g058460.1	AT2G05710	ACO3 | aconitase 3 | chr2:2141591-2146350 FORWARD LENGTH=990	0.438505	3.39809e-07	FALSE	0.201303	0.000298505	FALSE	0.237202	0.000194545	FALSE	21.0065	20.8303	21.0974	21.0123	20.9139	21.017	21.0008	20.6806	20.7246	20.8335	20.75	20.7546	20.5297	20.6202	20.6745	20.5154	20.4667	20.4917	20.5104	44	43	42	41	43	44	41	43	40	37	36	37	41	24	32	28	27	26
Csa10g038720.1;Csa11g044740.1;Csa12g069570.1	Csa10g038720.1	AT5G35360	CAC2 | acetyl Co-enzyme a carboxylase biotin carboxylase subunit | chr5:13584300-13588268 FORWARD LENGTH=537	-0.267341	0.119583	FALSE	-0.233621	0.192845	FALSE	-0.0337205	0.956537	FALSE	20.7678	20.8037	20.7017	20.6651	20.5339	20.9156	20.5486	20.9462	21.0428	20.5768	20.5666	20.4305	21.2456	21.3058	20.4071	20.8118	21.3965	20.5922	21.0488	27	26	27	26	22	25	25	22	25	27	23	23	19	25	24	16	20	25
Csa11g099380.1	Csa11g099380.1	AT5G62530	ALDH12A1, ATP5CDH, P5CDH | aldehyde dehydrogenase 12A1 | chr5:25099768-25103159 REVERSE LENGTH=556	0.21348	0.00700252	FALSE	0.047392	0.486205	FALSE	0.166088	2.81115e-05	FALSE	21.0977	21.0788	21.1142	21.1315	21.059	21.1969	21.0468	20.916	20.9849	20.9108	20.9194	20.9268	21.0006	21.0187	20.7067	20.8137	21.081	20.7481	20.8619	25	25	25	25	24	25	24	23	21	19	23	21	23	18	17	22	21	20
Csa02g064980.1;Csa18g032580.1	Csa02g064980.1	AT5G59290	UXS3, ATUXS3 | UDP-glucuronic acid decarboxylase 3 | chr5:23915814-23917953 REVERSE LENGTH=342	-0.0519284	0.166424	FALSE	-0.0991953	0.0185929	FALSE	0.0472669	0.178769	FALSE	20.4063	20.2948	20.4628	20.335	20.3374	20.5002	20.2909	20.2903	20.426	20.2809	20.3222	20.229	20.4416	20.4569	20.475	20.3669	20.4186	20.4393	20.3925	28	27	26	27	28	28	27	27	26	27	26	23	24	21	21	23	19	22
Csa02g053340.1;Csa02g053380.1;Csa10g051720.1	Csa02g053340.1			0.0860083	0.163932	FALSE	-0.241425	0.00107432	FALSE	0.327433	3.14364e-05	FALSE	20.7965	20.6673	20.8532	20.8437	20.7448	20.8784	20.6208	20.4673	20.4195	20.3693	20.462	20.513	20.5346	20.8479	20.6655	20.7015	20.8295	20.5874	20.6363	24	24	23	21	22	23	23	23	19	19	18	17	20	11	14	13	16	17
Csa10g012550.1;Csa11g013460.1;Csa12g017230.1;Csa17694s010.1	Csa10g012550.1	AT4G30010	| unknown protein; FUNCTIONS IN: molecular_function unknown; INVOLVED IN: biological_process unknown; LOCATED IN: mitochondrion, plastid; EXPRESSED IN: 26 plant structures; EXPRESSED DURING: 15 growth stages; Has 39 Blast hits to 39 proteins in 18 species: Archae - 0; Bacteria - 0; Metazoa - 0; Fungi - 0; Plants - 39; Viruses - 0; Other Eukaryotes - 0 (source: NCBI BLink). | chr4:14672947-1467321…	0.0777249	0.0605554	FALSE	0.104672	0.0639479	FALSE	-0.0269474	0.603175	FALSE	20.735	20.6609	20.7128	20.8569	20.7192	20.7151	20.6459	20.6302	20.7047	20.7394	20.7983	20.8588	20.5419	20.6784	20.7261	20.5787	20.6948	20.5868	20.6952	6	4	5	5	5	5	5	4	6	5	4	5	5	4	4	4	4	3
Csa07g004150.1	Csa07g004150.1	AT3G60750	| Transketolase | chr3:22454004-22456824 FORWARD LENGTH=741	-0.926546	0.000260844	TRUE	-0.557571	0.0178025	FALSE	-0.368975	0.08869	FALSE	19.9222	20.0797	19.869	19.8392	19.7044	20.2529	19.4973	20.5427	20.5929	20.0744	20.0444	19.8558	21.0365	21.0476	20.281	20.5598	21.308	20.4425	20.975	27	24	27	26	24	25	27	23	26	25	22	23	25	26	25	24	21	24
Csa17g028430.1	Csa17g028430.1	AT1G21680	| DPP6 N-terminal domain-like protein | chr1:7613028-7615148 FORWARD LENGTH=706	-1.98931	3.86765e-15	TRUE	-0.924995	1.3984e-08	TRUE	-1.06432	4.70525e-09	TRUE	19.2307	19.3838	19.2624	19.4511	19.3494	19.3607	19.3221	20.3893	20.3843	20.5524	20.3556	20.3888	21.2285	21.2505	21.3095	21.4106	21.4393	21.3488	21.2982	32	20	20	17	26	19	21	20	26	25	25	25	28	27	27	26	26	27
Csa19g035770.1	Csa19g035770.1	AT3G24170	ATGR1, GR1 | glutathione-disulfide reductase | chr3:8729762-8734115 REVERSE LENGTH=499	0.333582	1.14917e-06	FALSE	0.168383	0.00181509	FALSE	0.1652	0.00662003	FALSE	21.1108	21.0797	21.1504	21.2836	21.1276	21.1777	21.1787	21.021	20.9062	21.1046	20.9894	21.0353	20.7254	20.7796	20.8171	20.8855	20.9444	20.8339	20.7875	26	26	26	25	23	26	26	25	22	21	22	22	22	18	20	18	20	17
Csa11g012450.1	Csa11g012450.1	AT4G30910	| Cytosol aminopeptidase family protein | chr4:15042621-15045248 REVERSE LENGTH=581	0.229949	0.000594581	FALSE	0.099073	0.0688073	FALSE	0.130876	0.0235143	FALSE	21.0354	21.0066	21.0632	21.1616	21.0867	21.0962	21.0447	20.9087	20.8273	20.9911	21.0034	21.017	20.6282	20.8434	20.8883	20.9583	20.8919	20.8623	20.8123	27	25	26	26	27	26	26	26	25	24	23	24	24	21	21	22	22	20
Csa14g014760.1	Csa14g014760.1	AT1G11910	APA1, ATAPA1 | aspartic proteinase A1 | chr1:4017119-4019874 REVERSE LENGTH=506	-0.212511	0.14414	FALSE	-0.554406	0.00439992	FALSE	0.369061	0.000347362	FALSE	22.6969	22.5113	22.7431	22.7157	22.6892	22.6187	22.6316	22.4438	22.3025	22.2742	NA	22.3084	22.5238	22.5907	23.015	22.4927	23.3058	23.1671	22.9991	2	2	2	2	2	2	2	2	2	2	2	0	2	2	2	1	2	1
Csa10g010490.1	Csa10g010490.1	AT4G31990	ASP5, AAT3, ATAAT1 | aspartate aminotransferase 5 | chr4:15471074-15473521 REVERSE LENGTH=453	-0.405082	0.00125734	FALSE	-0.22914	0.0465706	FALSE	-0.175943	0.142184	FALSE	20.0793	20.1402	20.0598	20.0715	20.0534	20.3056	19.9051	20.3706	20.477	20.1146	20.172	20.0635	20.6149	20.6061	20.2057	20.3399	20.7806	20.3196	20.5838	36	33	35	29	35	33	36	30	30	30	25	27	28	26	26	23	23	25
Csa01g021420.1;Csa01g021440.1;Csa15g025140.1	Csa01g021420.1			-2.15065	4.37795e-11	TRUE	-1.06769	1.85051e-06	TRUE	-1.08295	1.69249e-06	TRUE	18.1916	18.3002	18.0647	18.0596	17.9487	17.8971	18.3471	18.9648	19.0864	19.3465	19.3026	19.3006	20.1453	20.5665	20.4987	20.2508	20.145	20.1524	20.1049	7	4	7	5	5	5	5	6	5	6	7	7	7	6	7	5	7	5
Csa20g005630.1	Csa20g005630.1	AT5G04430	BTR1, BTR1S | binding to TOMV RNA 1L (long form) | chr5:1250602-1253523 REVERSE LENGTH=313	-0.0619817	0.189227	FALSE	-0.0385168	0.438878	FALSE	-0.023465	0.65879	FALSE	20.3007	20.3892	20.3145	20.4631	20.36	20.4893	20.3476	20.5044	20.4595	20.2958	20.3613	20.3868	20.452	20.4291	20.3379	20.4625	20.6259	20.3635	20.4274	24	22	22	22	24	24	22	24	20	22	22	20	22	20	17	18	18	18
Csa01g033450.1	Csa01g033450.1	AT2G16600	ROC3 | rotamase CYP 3 | chr2:7200862-7201383 FORWARD LENGTH=173	0.223826	0.0169647	FALSE	0.22967	0.019117	FALSE	-0.00584399	0.857944	FALSE	21.5279	21.3698	21.7636	21.3917	21.4626	21.4612	21.6281	21.454	21.6807	21.4558	21.4536	21.4673	21.0348	21.3602	21.4937	21.4483	21.1975	21.314	21.1898	9	9	8	9	9	9	8	8	9	7	6	7	8	6	8	6	6	8
Csa02243s010.1	Csa02243s010.1			-1.16227	3.69779e-09	TRUE	-0.5174	2.11823e-05	FALSE	-0.644874	7.41407e-07	FALSE	19.3131	19.3463	19.4551	19.3484	19.0788	19.3658	19.2008	19.8657	20.0318	19.9601	19.9253	19.8823	20.556	20.5249	20.2021	20.371	20.662	20.3987	20.5296	20	16	18	17	12	13	15	12	16	17	14	18	17	17	19	20	18	19
Csa07g051500.1	Csa07g051500.1	AT2G21330	FBA1 | fructose-bisphosphate aldolase 1 | chr2:9128416-9130152 REVERSE LENGTH=399	-0.944611	9.08222e-06	TRUE	-0.551091	0.00246376	FALSE	-0.39352	0.0121237	FALSE	19.8125	20.054	19.5936	19.8301	19.9317	20.0217	19.8988	20.466	20.5269	20.1641	20.0574	20.0985	20.8557	20.9699	20.4368	20.7767	21.237	20.6047	20.8739	22	19	22	17	16	19	17	19	18	19	19	17	18	18	15	16	16	17
Csa09g087070.1	Csa09g087070.1	AT2G22780	PMDH1 | peroxisomal NAD-malate dehydrogenase 1 | chr2:9689995-9691923 REVERSE LENGTH=354	0.825511	8.59674e-05	TRUE	0.263472	0.0596887	FALSE	0.562039	2.70001e-05	FALSE	20.9352	20.6719	21.1158	20.9056	20.9321	20.9254	20.9728	20.1832	20.3104	20.3609	20.4278	20.5039	19.8284	20.0172	20.5602	20.2235	19.7476	20.3001	20.0031	27	26	27	25	26	25	26	26	22	22	20	22	23	12	11	15	14	14
Csa12g009490.1	Csa12g009490.1	AT4G34200	EDA9 | D-3-phosphoglycerate dehydrogenase | chr4:16374041-16376561 REVERSE LENGTH=603	-0.109421	0.0496423	FALSE	-0.183309	0.00380852	FALSE	0.0738882	0.0216017	FALSE	21.5399	21.6233	21.5036	21.676	21.5573	21.6307	21.6307	21.559	21.5503	21.4922	21.5082	21.4761	21.8074	21.7671	21.5441	21.6472	21.8533	21.6022	21.7061	13	13	13	13	13	13	13	13	13	12	13	12	13	12	11	12	13	11
Csa08g059170.1;Csa13g007270.1;Csa20g006560.1	Csa08g059170.1	AT5G05290	ATEXPA2, EXP2, ATEXP2, ATHEXP ALPHA 1.12, EXPA2 | expansin A2 | chr5:1568752-1569712 FORWARD LENGTH=255	-2.22191	1.4937e-10	TRUE	-1.00727	0.000556971	FALSE	-1.21464	0.000185484	TRUE	19.6466	19.2301	19.54	19.8807	19.555	19.3849	19.6372	20.5538	20.3918	21.0488	21.1205	20.7496	21.6845	21.7847	21.9666	21.8456	21.3954	22.0392	21.7118	6	4	4	4	5	4	4	4	5	4	5	6	6	5	5	6	5	5
Csa17g012650.1	Csa17g012650.1	AT1G09180	ATSAR1, ATSARA1A, SARA1A | secretion-associated RAS super family 1 | chr1:2965147-2965941 FORWARD LENGTH=193	0.273712	0.00019894	FALSE	-0.106372	0.105739	FALSE	0.380084	5.98781e-05	FALSE	20.8443	20.8544	20.9184	21.0389	20.8641	20.9701	20.7441	20.5054	20.3759	20.5412	20.599	20.5774	20.6494	20.6926	20.5157	20.5736	20.7152	20.7046	20.4673	11	10	7	11	9	9	10	9	7	6	6	9	7	7	8	6	5	7
Csa08g052000.1	Csa08g052000.1	AT4G02450	| HSP20-like chaperones superfamily protein | chr4:1073987-1075765 REVERSE LENGTH=241	-0.609126	0.00326906	FALSE	-0.491739	0.0104853	FALSE	-0.117388	0.150681	FALSE	21.2062	21.0751	21.1687	21.0623	21.279	21.1283	20.9214	21.4006	21.3635	21.2276	21.0933	21.1208	21.681	21.7274	22.3723	21.7674	21.2489	21.879	21.4287	6	5	6	5	6	6	5	6	5	5	6	6	5	4	4	5	4	5
Csa02g001360.1;Csa02g070380.1;Csa06g021010.1;Csa08g001390.1;Csa09g047660.1;Csa13g057100.1;Csa18g035500.1	Csa02g001360.1			0.0583063	0.565751	FALSE	0.0834741	0.693737	FALSE	-0.0251677	0.919389	FALSE	22.0585	22.0036	22.2583	22.1575	22.0397	22.0412	22.2142	21.9356	22.1709	21.8829	22.2731	22.2429	22.3698	22.0246	22.2929	21.9942	21.6875	22.1348	21.8611	2	2	2	2	2	2	2	2	2	2	2	2	2	2	2	2	2	2
Csa08g005320.1;Csa13g016060.1;Csa20g018820.1	Csa08g005320.1	AT5G13450	ATP5 | delta subunit of Mt ATP synthase | chr5:4310558-4311941 REVERSE LENGTH=238	0.107919	0.0159152	FALSE	0.0698354	0.0215315	FALSE	0.038084	0.311741	FALSE	20.883	20.8336	20.8638	21.0804	20.8652	20.9593	20.8907	20.8392	20.8307	20.8999	20.9175	20.8739	20.7327	20.8834	20.8491	20.7678	20.7988	20.8094	20.7795	19	17	19	17	17	17	18	17	16	16	15	16	15	14	14	14	15	14
Csa03g023580.1;Csa03g023580.2;Csa14g025030.1;Csa17g025560.1	Csa03g023580.1	AT1G19730	ATTRX4, ATH4 | Thioredoxin superfamily protein | chr1:6823163-6824020 REVERSE LENGTH=119	-1.09586	8.83463e-11	TRUE	-0.650015	4.13209e-06	FALSE	-0.445849	4.96461e-05	FALSE	19.417	19.1996	19.5111	19.363	19.3624	19.3421	19.479	19.9369	19.9079	19.8704	19.7317	19.7087	20.3658	20.5765	20.4663	20.5402	20.3787	20.5781	20.4397	8	8	5	7	7	7	7	6	7	7	6	6	7	5	6	6	5	5
Csa02g055720.1;Csa11g087500.1;Csa18g025780.1	Csa02g055720.1	AT5G54500	FQR1 | flavodoxin-like quinone reductase 1 | chr5:22124674-22126256 FORWARD LENGTH=204	-0.425449	0.000138919	FALSE	-0.181529	0.0175631	FALSE	-0.243919	0.00688143	FALSE	19.9474	20.0684	19.8458	20.1608	19.9641	20.17	19.7712	20.3645	20.2471	20.1337	20.2417	20.1593	20.4478	20.4217	20.1682	20.4217	20.6333	20.3825	20.4306	11	10	11	9	11	11	10	10	11	11	10	11	11	9	9	9	10	11
Csa03g026980.1	Csa03g026980.1	AT1G23100	| GroES-like family protein | chr1:8195867-8196336 FORWARD LENGTH=97	0.256277	0.000350013	FALSE	0.269836	0.000382964	FALSE	-0.0135594	0.657563	FALSE	21.1777	21.1422	21.1551	21.3619	21.1545	21.1769	21.1855	21.1688	21.1046	21.2435	21.2759	21.2753	20.8248	20.9539	20.9316	21.1516	20.959	20.8419	20.8969	8	7	7	7	8	6	7	5	7	7	8	7	8	5	6	6	6	5
Csa18g029400.1	Csa18g029400.1	AT5G56500	| TCP-1/cpn60 chaperonin family protein | chr5:22874058-22876966 FORWARD LENGTH=597	0.133873	0.0151557	FALSE	0.00146747	0.907023	FALSE	0.132406	0.000252752	FALSE	20.2766	20.3212	20.2177	20.353	20.2596	20.3591	20.2922	20.2035	20.1675	20.1497	20.1441	20.1761	20.2585	20.277	20.0094	20.1192	20.2303	20.0473	20.2007	40	40	35	38	39	38	35	36	33	31	31	32	28	26	28	26	25	27
Csa04g038900.1;Csa06g027380.1	Csa04g038900.1	AT3G52960	| Thioredoxin superfamily protein | chr3:19639699-19640403 FORWARD LENGTH=234	-1.09187	1.81331e-05	TRUE	-0.579507		FALSE	-0.25094		FALSE	23.8253	23.9679	23.9582	NA	23.832	NA	23.5194	24.2091	NA	NA	NA	NA	25.3533	24.7886	24.6778	24.6988	25.0286	24.5332	24.7139	1	1	1	1	0	1	0	1	1	0	0	0	0	1	1	1	1	1
Csa08g002310.1	Csa08g002310.1	AT5G11200	| DEAD/DEAH box RNA helicase family protein | chr5:3567389-3570686 FORWARD LENGTH=427	-0.0996489	0.0265658	FALSE	-0.119867	0.0165841	FALSE	0.020218	0.688873	FALSE	20.5471	20.587	20.5284	20.492	20.47	20.6468	20.57	20.5268	20.5725	20.5472	20.4504	20.5801	20.5505	20.7569	20.7499	20.6327	20.6203	20.555	20.6737	22	21	20	22	19	20	21	20	19	18	18	18	17	15	14	20	16	15
Csa11g033420.1	Csa11g033420.1	AT4G16500	| Cystatin/monellin superfamily protein | chr4:9301530-9301883 REVERSE LENGTH=117	-0.792065	3.2197e-05	TRUE	-0.450137	1.49219e-05	FALSE	-0.341928	0.0097553	FALSE	20.2748	20.0184	20.7361	20.3963	20.1446	20.4794	20.3598	20.5669	20.7228	20.5668	20.7368	20.7499	21.2232	21.2149	21.1718	21.1684	21.1643	21.0644	20.947	7	7	7	6	6	7	7	7	7	6	7	7	6	5	4	5	6	5
Csa02g006250.1	Csa02g006250.1	AT4G02930	| GTP binding Elongation factor Tu family protein | chr4:1295751-1298354 REVERSE LENGTH=454	0.300022	5.2523e-06	FALSE	0.156386	0.00211919	FALSE	0.143636	0.00634752	FALSE	20.3632	20.2118	20.3048	20.4393	20.2462	20.3328	20.3429	20.1228	20.105	20.2424	20.2242	20.2119	19.9179	20.08	20.091	20.0609	19.9344	20.0265	20.0302	40	40	39	37	39	39	40	39	32	34	33	33	34	27	26	24	23	25
Csa01g009210.1;Csa15g009860.1;Csa19g011930.1	Csa01g009210.1	AT3G08580	AAC1 | ADP/ATP carrier 1 | chr3:2605706-2607030 REVERSE LENGTH=381	0.194846	0.0262791	FALSE	0.0379361	0.608731	FALSE	0.15691	0.272788	FALSE	21.5621	21.3688	21.6165	21.4554	21.3321	21.6194	21.2255	21.1824	21.0092	21.5329	21.4785	21.3908	21.3851	21.4238	21.2219	21.0573	21.3559	21.2208	21.1512	21	18	20	20	19	21	21	19	18	17	20	20	18	16	16	15	14	15
Csa06g054270.1	Csa06g054270.1	AT2G47730	ATGSTF8, ATGSTF5, GST6, GSTF8 | glutathione S-transferase phi 8 | chr2:19558213-19559266 FORWARD LENGTH=263	0.888098	7.37401e-05	TRUE	0.780311	0.000282291	FALSE	0.107787	0.13244	FALSE	22.2881	22.0422	22.1923	22.3682	22.5038	22.3058	22.3433	22.0542	22.2058	22.1927	22.1704	22.2901	20.9839	21.2226	21.7118	21.6709	21.0957	21.6595	21.4827	3	3	3	3	3	3	3	3	3	3	3	3	2	2	2	2	3	2
Csa07g037610.1	Csa07g037610.1	AT1G70730	PGM2 | Phosphoglucomutase/phosphomannomutase family protein | chr1:26669020-26672726 REVERSE LENGTH=585	0.244173	8.27155e-05	FALSE	0.0683362	0.175541	FALSE	0.175837	0.000814905	FALSE	21.0448	21.0602	21.1507	21.0587	21.0038	21.1614	20.965	20.913	20.9692	20.8524	20.845	20.82	20.8409	20.908	20.7133	20.7237	20.9211	20.7779	20.8504	18	17	18	16	15	16	15	15	14	12	13	14	13	13	12	12	9	10
Csa11g071560.1;Csa18g010500.1	Csa11g071560.1	AT5G43330	| Lactate/malate dehydrogenase family protein | chr5:17390552-17392449 FORWARD LENGTH=332	0.173035	0.00727413	FALSE	-0.00108467	0.951918	FALSE	0.17412	0.00907844	FALSE	22.586	22.3921	22.7282	22.5498	22.4794	22.6832	22.6249	22.3481	22.3892	22.5155	22.4003	22.382	22.4244	22.4688	22.3827	22.3973	22.4855	22.2682	22.4053	7	7	6	7	7	7	7	7	7	6	7	6	6	7	6	6	6	6
Csa07g055030.1	Csa07g055030.1	AT2G25010	| Aminotransferase-like, plant mobile domain family protein | chr2:10631691-10633547 FORWARD LENGTH=509	-0.454041	4.58273e-06	FALSE	-0.353736	8.13719e-05	FALSE	-0.100306	0.033648	FALSE	20.716	20.7062	20.7859	20.8961	20.8688	20.7052	20.884	20.8363	20.8414	20.9852	20.903	20.954	21.0594	21.2717	21.3978	21.3754	21.1676	21.235	21.2337	17	17	16	17	17	16	17	15	14	15	15	14	14	13	14	13	13	13
Csa05g095530.1	Csa05g095530.1	AT3G63170	| Chalcone-flavanone isomerase family protein | chr3:23334675-23335993 FORWARD LENGTH=279	-0.544105	4.83912e-05	FALSE	-0.3316	0.0101985	FALSE	-0.212505	0.106211	FALSE	20.1589	20.1567	20.0326	20.0424	20.1349	20.221	20.1111	20.4594	20.5374	20.1689	20.2868	20.0685	20.8489	20.658	20.5493	20.4582	20.9142	20.5422	20.6956	13	12	12	10	11	13	11	11	11	9	10	11	11	10	9	11	10	10
Csa03g048590.1;Csa14g048620.1;Csa17g069260.1	Csa03g048590.1	AT1G42960	| expressed protein localized to the inner membrane of the chloroplast. | chr1:16125863-16127080 FORWARD LENGTH=168	-1.02624	0.000405015	TRUE	-0.784818	0.00178622	FALSE	-0.24142	0.0682418	FALSE	20.6013	20.7693	20.4558	20.4466	20.318	20.5513	20.7039	20.9125	21.0389	20.6305	20.6411	20.633	21.7038	22.1688	20.9349	21.467	22.0062	21.2458	21.5033	5	4	3	4	3	4	3	3	4	5	5	5	5	5	4	3	3	5
Csa17g030940.1	Csa17g030940.1	AT1G23820	SPDS1 | spermidine synthase 1 | chr1:8420278-8422724 FORWARD LENGTH=378	0.0675429	0.242514	FALSE	-0.0173821	0.824463	FALSE	0.084925	0.0599423	FALSE	20.7353	20.606	20.7512	20.7153	20.598	20.7363	20.5374	20.6213	20.6024	20.6113	20.5316	20.5844	20.7251	20.7107	20.4539	20.5277	20.7155	20.4835	20.5903	15	13	14	14	14	12	13	15	14	12	14	14	15	10	11	12	9	12
Csa13g015510.1	Csa13g015510.1	AT5G12950	| Putative glycosyl hydrolase of unknown function (DUF1680) | chr5:4093117-4096806 FORWARD LENGTH=861	-0.864605	6.30816e-06	TRUE	-0.425083	0.00214894	FALSE	-0.439522	0.000308246	FALSE	20.4013	20.3009	20.2247	20.3985	20.1841	20.5171	20.166	20.9428	20.8296	20.6885	20.6771	20.6245	21.2465	21.2619	20.7687	21.1235	21.4928	21.075	21.2764	19	19	19	16	19	18	18	16	15	17	19	15	15	19	16	15	16	17
Csa14g063820.1	Csa14g063820.1	AT1G53280	| Class I glutamine amidotransferase-like superfamily protein | chr1:19864942-19867341 REVERSE LENGTH=438	-0.352301	0.000268002	FALSE	-0.256711	0.0102646	FALSE	-0.0955894	0.16514	FALSE	20.2995	20.4939	20.3324	20.4491	20.375	20.5139	20.5902	20.5704	20.6504	20.6543	20.3674	20.4628	20.6656	20.8786	20.6562	20.8804	21.0203	20.6504	20.7687	15	14	12	14	13	15	13	15	15	15	14	13	14	12	13	12	13	12
Csa11g093710.1;Csa18g033140.1	Csa11g093710.1	AT5G59845	| Gibberellin-regulated family protein | chr5:24111443-24111808 FORWARD LENGTH=89	-0.410752	0.089696	FALSE	-0.673227	0.0161405	FALSE	0.262475	0.125412	FALSE	19.7027	19.5563	20.0778	19.5104	19.6386	19.9952	19.9222	19.0778	19.9137	19.6445	19.2667	19.4827	19.4695	19.5441	20.6727	20.7115	20.4866	20.3985	19.9955	4	3	4	3	4	3	4	4	3	4	3	3	3	1	2	3	3	2
Csa03g048580.1	Csa03g048580.1	AT1G42970	GAPB | glyceraldehyde-3-phosphate dehydrogenase B subunit | chr1:16127552-16129584 FORWARD LENGTH=447	-0.516325	0.00102759	FALSE	-0.423934	0.00942956	FALSE	-0.0923909	0.51558	FALSE	20.2079	20.4469	19.9557	20.396	20.4435	20.4498	20.2836	20.6325	20.6221	20.2362	20.2459	20.2252	20.7904	20.9466	20.4827	20.7988	21.2572	20.6124	20.9096	23	19	22	18	21	23	22	20	18	20	18	19	18	18	18	16	17	20
Csa09g014150.1	Csa09g014150.1	AT3G27280	ATPHB4, PHB4 | prohibitin 4 | chr3:10076904-10078051 FORWARD LENGTH=279	0.0788722	0.0729414	FALSE	0.0947823	0.0452287	FALSE	-0.0159101	0.625713	FALSE	21.2062	21.2952	21.306	21.4271	21.2575	21.1932	21.2502	21.2661	21.1825	21.3338	21.3684	21.3451	21.1513	21.2243	21.1896	21.2701	21.2313	21.2541	21.0626	10	8	8	6	9	10	8	7	9	7	8	8	7	6	5	5	5	7
Csa02g075330.1	Csa02g075330.1	AT5G67360	ARA12 | Subtilase family protein | chr5:26872192-26874465 REVERSE LENGTH=757	0.936058	5.24221e-09	TRUE	0.550398	0.000316114	FALSE	0.38566	0.00554751	FALSE	21.7338	21.6186	21.7936	21.9045	21.6765	21.785	21.6459	21.3227	21.1306	21.4465	21.4216	21.5847	20.8238	20.7581	20.637	20.9462	20.9834	20.7146	20.7425	25	24	25	24	24	23	25	23	22	19	19	22	19	14	14	16	16	16
Csa03g046530.1	Csa03g046530.1	AT1G43170	ARP1, emb2207, RPL3A, RP1 | ribosomal protein 1 | chr1:16266992-16268631 FORWARD LENGTH=389	0.461927	0.00597826	FALSE	0.285307	0.133623	FALSE	0.17662	0.291796	FALSE	20.4475	20.4564	20.9695	20.4495	20.0321	20.4989	20.1297	19.9418	20.0088	20.0768	20.603	20.5051	20.1393	20.1444	20.0522	19.6621	19.9235	19.9901	19.8386	38	34	34	38	31	34	35	37	32	29	23	32	34	22	19	20	16	19
Csa07g002580.1	Csa07g002580.1	AT3G62030	ROC4 | rotamase CYP 4 | chr3:22973708-22975139 FORWARD LENGTH=260	-0.0691283	0.0755063	FALSE	-0.156513	0.0241293	FALSE	0.0873847	0.165149	FALSE	21.7238	21.6077	21.6589	21.7424	21.754	21.6932	21.8501	21.6992	21.742	21.5587	21.5003	21.6758	21.75	21.7969	21.8638	21.8332	21.8052	21.7398	21.725	11	10	11	10	9	10	10	11	10	9	9	9	10	9	9	9	9	9
Csa18g030720.1	Csa18g030720.1	AT5G57655	| xylose isomerase family protein | chr5:23347030-23348720 FORWARD LENGTH=287	-0.252296	0.00309475	FALSE	-0.275254	0.0006456	FALSE	0.0229578	0.7338	FALSE	20.263	20.0973	20.4125	20.2104	20.0063	20.2427	20.1238	20.1811	20.1038	20.1319	20.221	20.2328	20.4553	20.658	20.4301	20.3415	20.5576	20.3316	20.3481	31	28	28	26	31	28	26	27	23	24	21	22	24	21	20	20	20	19
Csa01g002150.1	Csa01g002150.1	AT3G02560	| Ribosomal protein S7e family protein | chr3:542341-543168 FORWARD LENGTH=191	-0.124045	0.203332	FALSE	0.00403772	0.832611	FALSE	-0.128082	0.253296	FALSE	20.7628	20.7125	21.1765	20.7045	20.726	20.8054	20.8536	20.7354	20.938	20.8647	21.0761	21.0097	20.9342	21.0549	21.2429	20.8516	20.7656	21.0236	20.7369	9	8	8	8	9	8	8	8	8	9	8	9	8	5	8	8	8	6
Csa11g008910.1	Csa11g008910.1	AT4G34110	PAB2, PABP2, ATPAB2 | poly(A) binding protein 2 | chr4:16336732-16339892 FORWARD LENGTH=629	-0.0829766	0.00311389	FALSE	-0.0570444	0.0371076	FALSE	-0.0259322	0.507201	FALSE	20.535	20.5392	20.554	20.576	20.5729	20.6476	20.5242	20.5793	20.6211	20.5041	20.5987	20.6075	20.588	20.7085	20.6283	20.6917	20.6623	20.6342	20.6167	32	29	32	30	29	30	31	28	28	29	28	27	26	24	26	27	24	26
Csa03g061850.1	Csa03g061850.1	AT1G55265	| Protein of unknown function, DUF538 | chr1:20617326-20617853 FORWARD LENGTH=175	-0.81465	5.06691e-10	TRUE	-0.210292	0.0141565	FALSE	-0.604357	7.13557e-05	FALSE	20.0587	20.0039	20.1286	20.2467	20.1942	20.1607	20.1701	20.6157	20.6219	20.8259	20.9059	20.6962	20.7954	20.9939	20.9699	21.0596	20.8891	21.0096	20.9478	4	4	4	4	4	4	3	4	4	4	4	4	4	4	4	4	4	4
Csa19g039150.1	Csa19g039150.1	AT3G25220	FKBP15-1 | FK506-binding protein 15 kD-1 | chr3:9182691-9184463 FORWARD LENGTH=153	-0.514473	1.10963e-05	FALSE	-0.333415	0.00277905	FALSE	-0.181058	0.0871966	FALSE	20.4249	20.4222	20.7697	20.5791	20.4808	20.5872	20.6761	20.4786	20.7433	20.7153	20.8442	20.8385	20.9358	21.1689	21.2617	21.2157	21.0438	20.9846	20.9308	6	5	5	5	5	5	5	5	6	5	5	6	5	5	4	4	4	4
Csa19023s010.1	Csa19023s010.1			0.134345	0.338755	FALSE	0.296645	0.100463	FALSE	-0.1623	0.271904	FALSE	21.3387	21.1258	21.1155	21.4654	21.233	21.0577	21.5833	21.1506	21.1351	21.7497	21.6533	21.5785	20.8392	20.9554	21.5036	21.2767	20.7515	21.4413	21.2112	2	2	2	1	2	1	2	2	2	2	2	2	2	1	1	2	2	1
Csa13g014240.1;Csa20g016960.1	Csa13g014240.1	AT5G11420	| Protein of unknown function, DUF642 | chr5:3644655-3646991 FORWARD LENGTH=366	-0.706661	3.66517e-06	TRUE	-0.408053	0.00469435	FALSE	-0.298608	0.0306698	FALSE	21.7485	21.3321	21.625	21.8341	21.6507	21.476	21.6925	21.6979	21.7328	21.9621	22.1768	21.97	22.1907	22.1277	22.5306	22.3814	22.1855	22.4133	22.4764	4	3	3	4	3	4	4	3	3	3	3	4	3	2	4	2	2	2
Csa04g052840.1	Csa04g052840.1	AT2G38870	| Serine protease inhibitor, potato inhibitor I-type family protein | chr2:16236546-16237050 REVERSE LENGTH=70	-0.57604	0.00753805	FALSE	-0.317346	0.128046	FALSE	-0.258693	0.172507	FALSE	19.8516	19.8556	20.5463	20.0438	20.187	20.2658	20.3135	19.8913	20.4752	20.6532	20.4022	20.5748	20.5235	20.078	21.2345	21.1053	20.7019	20.8377	20.6148	4	2	3	4	4	3	3	3	3	3	4	3	4	2	2	3	3	3
Csa07g051350.1	Csa07g051350.1	AT2G21170	TIM, PDTPI | triosephosphate isomerase | chr2:9071047-9073106 REVERSE LENGTH=315	-0.41192	4.87383e-06	FALSE	-0.227976	0.000961043	FALSE	-0.183945	0.000206451	FALSE	20.3495	20.5025	20.3948	20.4719	20.3098	20.4178	20.4195	20.6399	20.6296	20.6109	20.5138	20.616	20.8224	20.9152	20.6712	20.805	20.9736	20.716	20.846	13	12	13	11	12	12	11	10	11	12	10	11	10	10	11	11	10	10
Csa16g018930.1	Csa16g018930.1	AT1G57720	| Translation elongation factor EF1B, gamma chain | chr1:21377873-21380114 FORWARD LENGTH=413	0.343196	3.97464e-05	FALSE	0.0821236	0.151676	FALSE	0.261072	0.000715535	FALSE	20.8505	20.8609	20.9614	20.8125	20.7148	20.9123	20.6906	20.4522	20.5165	20.624	20.6062	20.6541	20.4948	20.7013	20.4904	20.4392	20.3824	20.4876	20.4049	28	27	24	28	27	28	28	27	23	23	25	23	25	17	19	15	19	19
Csa12g086580.1	Csa12g086580.1	AT5G38170	| Bifunctional inhibitor/lipid-transfer protein/seed storage 2S albumin superfamily protein | chr5:15227717-15228028 FORWARD LENGTH=103	-1.63877	5.48677e-09	TRUE	-0.948715	3.88366e-06	TRUE	-0.69006	4.22039e-05	FALSE	19.1558	18.8399	19.1893	19.0949	18.8186	19.1993	19.0468	19.8773	19.8032	19.654	19.7749	19.4876	21.0768	20.7637	20.7311	20.7258	20.5356	20.6	20.3831	4	2	4	3	3	3	3	2	3	3	3	3	3	3	3	3	3	3
Csa07g004140.1	Csa07g004140.1	AT3G60770	| Ribosomal protein S13/S15 | chr3:22460525-22461656 REVERSE LENGTH=151	0.0547916	0.722159	FALSE	0.092079	0.610728	FALSE	-0.0372874	0.889018	FALSE	21.0426	21.0803	21.8944	21.1418	20.7878	21.0198	21.0317	20.8533	20.8854	21.1657	21.525	21.4195	21.1017	21.4433	21.1549	21.0121	20.9309	21.0926	20.8793	7	6	6	7	7	7	6	7	4	4	5	4	6	4	4	4	4	4
Csa04g061210.1;Csa06g049790.1	Csa04g061210.1			-3.39984	4.41992e-05	TRUE	-1.56521	0.0131078	FALSE	-1.83463	0.00812444	FALSE	18.9195	18.5788	19.1378	18.785	18.9505	19.149	19.0591	19.8327	21.7893	21.0863	19.8881	21.1483	21.0104	21.1932	23.2141	23.3071	22.4558	22.9206	22.2775	2	1	2	2	1	2	1	2	2	2	2	2	2	2	2	2	2	2
Csa05g091540.1	Csa05g091540.1	AT3G59920	ATGDI2, GDI2 | RAB GDP dissociation inhibitor 2 | chr3:22135157-22138221 FORWARD LENGTH=444	0.553411	9.1176e-07	TRUE	0.181959	0.00804286	FALSE	0.371451	2.43136e-05	FALSE	20.9065	20.7948	20.9677	20.9367	20.7854	21.0438	20.7295	20.442	20.5684	20.4311	20.5262	20.5019	20.3844	20.3374	20.4743	20.1119	20.2731	20.3547	20.3546	23	20	21	21	21	23	22	21	19	20	18	19	17	15	15	15	15	14
Csa17g094610.1	Csa17g094610.1	AT1G54100	ALDH7B4 | aldehyde dehydrogenase 7B4 | chr1:20195435-20198853 REVERSE LENGTH=508	0.0913748	0.437851	FALSE	-0.0795514	0.452642	FALSE	0.170926	0.0569417	FALSE	20.6954	20.8665	20.7006	20.576	20.5692	20.8599	20.4286	20.5809	20.6676	20.4069	20.3701	20.4366	20.7673	20.77	20.1789	20.4715	20.9085	20.4014	20.559	22	21	21	21	20	19	21	22	20	20	19	17	16	15	17	13	12	16
Csa03g004770.1;Csa14g004710.1;Csa17g006730.1	Csa03g004770.1	AT1G03680	ATHM1, TRX-M1, ATM1, THM1 | thioredoxin M-type 1 | chr1:916990-917865 REVERSE LENGTH=179	-1.04309	7.0335e-09	TRUE	-0.49982	0.000513563	FALSE	-0.543267	0.00032613	FALSE	19.2718	19.4699	19.0682	19.3633	19.4102	19.4823	19.3096	20.0491	20.0516	19.7352	19.7475	19.7958	20.2867	20.4126	20.2248	20.4708	20.5923	20.2824	20.4073	11	11	11	11	11	11	11	10	11	11	11	11	11	11	9	10	10	11
Csa02g048870.1	Csa02g048870.1	AT5G52650	| RNA binding Plectin/S10 domain-containing protein | chr5:21355781-21357003 REVERSE LENGTH=179	-0.303464	0.00887044	FALSE	-0.187052	0.226837	FALSE	-0.116412	0.403439	FALSE	20.154	19.988	20.4195	20.2745	19.9605	20.184	20.1095	19.9244	20.0589	20.4841	20.4737	20.431	20.5315	20.5925	20.7116	20.4386	20.1895	20.5538	20.1967	11	8	8	9	9	9	9	11	9	8	10	10	10	8	7	7	7	6
Csa05g020560.1	Csa05g020560.1	AT2G34700	| Pollen Ole e 1 allergen and extensin family protein | chr2:14634298-14635597 REVERSE LENGTH=175	-2.46983	6.57046e-07	TRUE	-1.16413	0.00135792	FALSE	-1.3057	0.00248503	FALSE	18.8327	18.8743	18.7915	18.6908	18.8551	19.025	19.0637	19.8365	20.8484	20.2836	19.709	20.0382	20.6943	20.9832	21.7072	21.8016	21.4714	21.4612	21.3031	6	3	5	3	4	5	6	4	6	6	6	4	6	6	5	6	6	6
Csa15g021350.1	Csa15g021350.1	AT3G16480	MPPalpha | mitochondrial processing peptidase alpha subunit | chr3:5599906-5602716 FORWARD LENGTH=499	0.0558874	0.280126	FALSE	0.0253544	0.381869	FALSE	0.030533	0.676658	FALSE	20.1852	20.2487	20.0339	20.3376	20.1563	20.2998	20.2165	20.2133	20.145	20.2778	20.1605	20.1622	20.0868	20.2904	20.1087	20.1528	20.2382	20.0561	20.1538	25	23	25	24	22	22	23	21	21	22	19	21	22	15	17	17	17	17
Csa19g039190.1	Csa19g039190.1	AT3G25230	ROF1, ATFKBP62, FKBP62 | rotamase FKBP 1 | chr3:9188257-9191137 FORWARD LENGTH=551	0.327905	1.00821e-05	FALSE	0.153786	0.0034766	FALSE	0.174119	0.000269232	FALSE	20.2305	20.2814	20.3176	20.4149	20.2915	20.3676	20.4117	20.1175	20.1659	20.1436	20.1477	20.2082	19.8392	20.0743	20.0627	20.0973	19.932	20.0251	19.9894	37	36	36	37	34	35	34	36	31	28	32	30	30	22	23	25	24	19
Csa17g045930.1	Csa17g045930.1	AT1G30580	| GTP binding | chr1:10831953-10835454 REVERSE LENGTH=394	0.107974	0.0168566	FALSE	-0.0295276	0.401359	FALSE	0.137501	0.00466148	FALSE	20.4239	20.3896	20.5649	20.4475	20.4019	20.5041	20.3841	20.1922	20.3392	20.3028	20.3098	20.3603	20.3425	20.4179	20.4499	20.2678	20.2356	20.2958	20.3505	29	26	29	28	25	29	26	27	21	25	21	22	24	20	21	22	22	19
Csa16g008570.1	Csa16g008570.1			-0.79729	7.90188e-07	TRUE	-0.287052	0.0163615	FALSE	-0.510237	0.000203386	FALSE	20.0849	19.7997	20.0139	20.2462	19.823	20.1922	20.0607	20.5692	20.3461	20.7642	20.5836	20.5994	20.7596	20.7824	20.5743	21.0171	20.8869	20.947	20.8344	6	3	3	3	4	4	3	5	3	3	4	3	4	4	3	4	4	4
Csa05g023080.1	Csa05g023080.1	AT2G33380	RD20, CLO-3 | Caleosin-related family protein | chr2:14144984-14146374 REVERSE LENGTH=236	-0.621873	0.0042319	FALSE	-0.414209	0.0463246	FALSE	-0.207664	0.0736439	FALSE	19.5029	19.4916	19.1748	19.6003	18.9636	19.6736	19.1267	19.6083	19.4063	19.7889	19.499	19.7793	20.094	20.3696	19.3071	19.832	20.3715	19.8429	20.0694	8	8	8	7	7	6	7	5	7	6	6	7	6	6	7	6	7	7
Csa07g016060.1	Csa07g016060.1	AT2G28490	| RmlC-like cupins superfamily protein | chr2:12178812-12180983 REVERSE LENGTH=511	-1.34523	1.78891e-08	TRUE	-0.877982	4.50459e-07	TRUE	-0.467247	0.000305219	FALSE	21.9208	21.6806	22.298	21.9555	21.8236	21.9905	21.924	22.3053	22.4916	22.5438	22.2892	22.4529	23.1738	23.182	23.3434	23.4508	23.2812	23.4053	23.1731	3	3	3	3	3	3	3	3	3	2	2	2	3	2	3	2	2	2
Csa13g024940.1	Csa13g024940.1	AT5G20950	| Glycosyl hydrolase family protein | chr5:7107609-7110775 REVERSE LENGTH=624	-0.530314	5.05763e-08	FALSE	-0.249982	0.0014634	FALSE	-0.280332	0.000433995	FALSE	20.5579	20.5743	20.7578	20.7324	20.6263	20.6556	20.6841	20.8192	20.8667	20.9551	21.0264	20.9901	21.1608	21.2484	21.1362	21.2267	21.1792	21.1696	21.1797	17	17	16	17	16	16	16	17	17	15	16	16	16	14	15	15	15	15
Csa16g048820.1	Csa16g048820.1	AT1G79230	ST1, ATMST1, MST1, ATRDH1, STR1 | mercaptopyruvate sulfurtransferase 1 | chr1:29800824-29803679 FORWARD LENGTH=379	-0.369407	1.13416e-07	FALSE	-0.269496	6.22239e-06	FALSE	-0.0999109	0.00148457	FALSE	20.1945	20.0862	20.137	20.2147	20.0995	20.1503	20.1944	20.2347	20.2623	20.2919	20.2151	20.2947	20.5747	20.6104	20.5839	20.4928	20.4345	20.4822	20.4841	20	20	18	19	20	18	16	19	18	19	17	20	20	15	17	16	16	16
Csa13g054870.1	Csa13g054870.1	AT4G02360	| Protein of unknown function, DUF538 | chr4:1041179-1041643 FORWARD LENGTH=154	-2.6955	1.33218e-11	TRUE	-1.24273	7.52832e-06	TRUE	-1.45277	1.79928e-07	TRUE	20.7661	21.1337	20.9609	21.1561	21.0814	21.0729	21.2649	22.579	22.6851	22.4852	22.4645	22.2419	23.671	23.7357	23.7266	23.8114	23.9285	23.6976	23.7337	1	1	1	1	1	1	1	1	1	1	1	1	1	1	1	1	1	1
Csa01g039610.1;Csa15g076470.1;Csa19g055000.1	Csa01g039610.1	AT2G18020	EMB2296 | Ribosomal protein L2 family | chr2:7837151-7838160 FORWARD LENGTH=258	0.156041	0.245432	FALSE	0.170362	0.297113	FALSE	-0.0143205	0.995045	FALSE	21.2118	21.3929	21.8752	21.2003	20.8868	21.3102	21.2572	20.9839	21.114	21.2476	21.6014	21.5724	21.3309	21.1709	21.3053	20.9309	21.0358	21.2103	21.0583	10	10	10	10	10	10	10	10	8	10	10	8	10	7	6	10	10	7
Csa17g018610.1	Csa17g018610.1	AT1G13280	AOC4 | allene oxide cyclase 4 | chr1:4547624-4548552 FORWARD LENGTH=254	-1.14763	1.88708e-09	TRUE	-0.592253	1.03026e-06	FALSE	-0.555378	1.65294e-05	FALSE	19.3408	19.5028	19.1864	19.4406	19.2528	19.2547	19.5498	19.9601	19.921	19.9525	19.8684	19.924	20.4353	20.5544	20.5046	20.5524	20.6991	20.3909	20.4246	10	9	10	8	8	10	8	9	9	9	9	9	9	9	8	9	9	8
Csa15g019510.1	Csa15g019510.1	AT3G15090	| GroES-like zinc-binding alcohol dehydrogenase family protein | chr3:5076847-5078870 FORWARD LENGTH=366	-0.10201	0.00657449	FALSE	-0.0887033	0.0192013	FALSE	-0.0133063	0.507692	FALSE	20.5518	20.5844	20.4684	20.5811	20.4808	20.5683	20.5332	20.51	20.5331	20.6134	20.5507	20.5702	20.5734	20.6755	20.6244	20.6113	20.6867	20.5651	20.7456	19	19	18	18	19	17	18	19	18	16	16	16	17	13	16	15	14	13
Csa04g051920.1;Csa05g015300.1;Csa06g040990.1	Csa04g051920.1	AT2G38230	ATPDX1.1, PDX1.1 | pyridoxine biosynthesis 1.1 | chr2:16011475-16012404 FORWARD LENGTH=309	0.595613	5.23072e-09	TRUE	0.211722	0.000404819	FALSE	0.383891	8.57815e-06	FALSE	20.7907	20.8073	20.735	20.9331	20.8495	20.7836	20.9039	20.4385	20.3787	20.5552	20.431	20.5028	20.1669	20.2799	20.3841	20.2381	20.1481	20.213	20.2039	21	19	19	21	20	20	19	20	16	16	14	17	16	11	10	12	13	11
Csa03g055970.1;Csa17g085890.1	Csa03g055970.1	AT1G50010	TUA2 | tubulin alpha-2 chain | chr1:18517737-18519729 FORWARD LENGTH=450	-0.436611	0.012256	FALSE	-0.073721	0.579986	FALSE	-0.36289	0.00292969	FALSE	21.3187	21.2542	21.2987	21.2342	21.1531	21.4719	21.0006	21.6361	21.7161	21.7426	21.5432	21.3743	22.0094	21.9611	21.34	21.481	22.0816	21.2922	21.6224	7	7	7	7	6	7	7	7	6	7	7	6	7	6	6	6	5	6
Csa12g065970.1	Csa12g065970.1	AT4G13200	| unknown protein; FUNCTIONS IN: molecular_function unknown; INVOLVED IN: biological_process unknown; LOCATED IN: thylakoid, chloroplast thylakoid membrane, chloroplast, plastoglobule; EXPRESSED IN: 22 plant structures; EXPRESSED DURING: 13 growth stages; Has 97 Blast hits to 97 proteins in 46 species: Archae - 0; Bacteria - 65; Metazoa - 2; Fungi - 0; Plants - 28; Viruses - 0; Other Eukaryotes -…	-0.529369	2.37931e-07	FALSE	-0.298229	0.000129827	FALSE	-0.23114	0.000449742	FALSE	19.5593	19.5936	19.4353	19.7108	19.5946	19.6552	19.6035	19.9028	19.8716	19.8514	19.7666	19.7398	20.145	20.0614	19.9603	20.2573	20.2244	20.082	20.1275	10	8	9	9	10	9	10	9	10	8	8	8	8	9	9	8	8	9
Csa02g070280.1;Csa11g099020.1;Csa18g035610.1	Csa02g070280.1	AT5G62200	| Embryo-specific protein 3, (ATS3) | chr5:24984463-24985674 REVERSE LENGTH=190	-1.30607	6.78859e-09	TRUE	-0.747684	7.55887e-05	FALSE	-0.558384	3.02871e-05	FALSE	21.7549	21.6343	21.612	21.8669	21.7098	21.7056	21.9438	22.1983	22.2356	22.5176	22.3006	22.3477	22.9862	23.0815	23.0831	23.0854	23.1041	23.0143	23.0153	2	2	2	1	2	2	1	1	2	2	2	2	2	2	2	1	2	2
Csa01g006420.1;Csa19g007980.1	Csa01g006420.1	AT3G05560	| Ribosomal L22e protein family | chr3:1614641-1615204 FORWARD LENGTH=124	0.232474	0.00870648	FALSE	0.297349	0.0193342	FALSE	-0.0648749	0.771681	FALSE	24.2562	24.3252	24.5668	24.4321	24.5389	24.4516	24.4825	24.4196	24.6003	24.238	24.6056	24.438	24.1842	24.0846	24.3889	24.2744	23.9696	24.3893	24.135	1	1	1	1	1	1	1	1	1	1	1	1	1	1	1	1	1	1
Csa11g017470.1	Csa11g017470.1	AT4G26740	ATS1, CLO1, ATPXG1 | seed gene 1 | chr4:13473791-13475278 REVERSE LENGTH=245	-2.1196	8.12774e-10	TRUE	-0.997836	0.00300236	FALSE	-1.12177	0.0012658	FALSE	19.6626	19.5744	19.4472	19.5633	19.1433	19.7571	19.4905	20.4252	20.185	21.2008	20.834	20.8269	21.7708	22.0519	21.7063	21.3113	21.6613	21.5048	21.4692	6	4	4	6	5	4	4	4	5	4	6	5	5	6	6	5	4	5
Csa05g001470.1	Csa05g001470.1	AT2G47710	| Adenine nucleotide alpha hydrolases-like superfamily protein | chr2:19555045-19555956 REVERSE LENGTH=162	-0.212513	0.00386215	FALSE	-0.0697196	0.275469	FALSE	-0.142793	0.0129594	FALSE	20.7267	20.9361	20.8387	20.9371	20.9076	21.04	20.9546	21.0988	21.1094	21.1074	20.9605	20.9943	20.9078	21.2899	21.1438	21.183	21.1731	21.0534	21.0773	5	4	5	5	4	3	4	4	3	4	3	4	3	4	4	4	4	3
Csa07g051020.1	Csa07g051020.1	AT1G78380	ATGSTU19, GST8, GSTU19 | glutathione S-transferase TAU 19 | chr1:29486659-29487819 REVERSE LENGTH=219	1.10807	4.48928e-08	TRUE	0.525912	0.00231349	FALSE	0.582158	0.00355134	FALSE	21.7162	21.7562	21.945	21.9111	21.8503	21.7318	21.8488	21.0761	20.9892	21.4001	21.3558	21.5181	20.6389	20.738	20.9837	20.7249	20.4794	20.8268	20.6113	21	20	21	17	19	19	19	18	12	13	16	16	17	11	11	10	9	9
Csa03g038570.1	Csa03g038570.1	AT1G34430	EMB3003 | 2-oxoacid dehydrogenases acyltransferase family protein | chr1:12588027-12590084 REVERSE LENGTH=465	-0.86687	4.53131e-05	TRUE	-0.365455	0.0479985	FALSE	-0.501415	0.0257855	FALSE	19.7354	20.0146	19.6251	19.793	19.8454	19.9933	19.7292	20.5447	20.6736	19.9857	20.1707	20.0269	20.6875	20.7979	20.2018	20.6274	21.0937	20.5429	20.8528	19	17	16	15	15	17	17	15	18	18	16	17	16	15	15	13	19	16
Csa05g026860.1	Csa05g026860.1	AT2G32120	HSP70T-2 | heat-shock protein 70T-2 | chr2:13651720-13653411 REVERSE LENGTH=563	-0.464684	1.55285e-06	FALSE	-0.299895	0.00023661	FALSE	-0.16479	0.0104747	FALSE	20.2266	20.1808	20.1293	20.0988	20.0872	20.1514	20.0991	20.1887	20.3854	20.3848	20.2565	20.2694	20.6048	20.5552	20.7083	20.6723	20.4212	20.5795	20.6846	23	21	23	22	21	19	22	21	19	20	18	16	18	16	17	17	16	15
Csa03g033070.1;Csa14g037470.1;Csa17g042840.1;Csa17g042850.1;Csa03g033080.1;Csa03g033090.1;Csa04g046670.1;Csa05g020850.1;Csa06g036860.1;Csa14g037480.1;Csa17g042860.1	Csa03g033070.1	AT1G29910	CAB3, AB180, LHCB1.2 | chlorophyll A/B binding protein 3 | chr1:10472443-10473246 REVERSE LENGTH=267	-2.83383	9.32969e-06	TRUE	-0.319206	0.340802	FALSE	-2.51462	2.61144e-06	TRUE	19.2592	19.8932	18.9669	19.241	18.6806	20.0672	18.6463	22.0605	22.0411	21.8233	21.5836	21.2237	22.7197	22.96	20.925	21.6804	22.9103	21.5536	21.8422	4	2	4	2	2	2	3	2	4	4	4	4	4	4	3	4	4	4
Csa14g006800.1;Csa17g008860.1	Csa14g006800.1	AT1G05510	| Protein of unknown function (DUF1264) | chr1:1629527-1630690 FORWARD LENGTH=241	-0.686006	4.24241e-07	TRUE	-0.241874	0.00193718	FALSE	-0.444132	9.16132e-05	FALSE	21.4605	21.3347	21.5186	21.7613	21.406	21.5595	21.4336	21.7916	21.994	22.0031	21.9774	21.8455	22.0411	22.0538	22.1266	22.2954	22.3392	22.2425	22.1779	4	4	3	3	3	4	3	3	3	4	3	3	3	4	4	4	4	4
Csa16g042580.1	Csa16g042580.1	AT1G78360	ATGSTU21, GSTU21 | glutathione S-transferase TAU 21 | chr1:29482070-29482966 REVERSE LENGTH=222	-0.130511	0.142555	FALSE	-0.00765479	0.778439	FALSE	-0.152913	0.203894	FALSE	24.0326	23.9487	24.0771	24.2729	23.9787	24.065	24.183	24.2382	24.2416	NA	24.0726	NA	24.245	24.3578	24.0239	24.157	24.5337	24.1212	24.0329	2	1	1	1	1	2	1	1	1	1	0	1	0	1	1	1	1	1
Csa03g058960.1	Csa03g058960.1	AT1G51980	| Insulinase (Peptidase family M16) protein | chr1:19323692-19326771 REVERSE LENGTH=503	0.440016	1.61134e-07	FALSE	0.269185	0.00137236	FALSE	0.17083	0.0247539	FALSE	20.754	20.731	20.7553	20.9329	20.7309	20.8273	20.7873	20.5913	20.4649	20.7199	20.7017	20.6784	20.2474	20.4597	20.3988	20.4252	20.3182	20.2858	20.3034	23	22	22	19	22	23	23	21	17	21	20	18	19	16	16	15	14	14
Csa01g013400.1	Csa01g013400.1	AT3G12290	| Amino acid dehydrogenase family protein | chr3:3919591-3921326 FORWARD LENGTH=299	0.000356561	0.990893	FALSE	-0.0809978	0.0269196	FALSE	0.0813543	0.00449346	FALSE	20.4205	20.4713	20.4871	20.5196	20.4974	20.5046	20.5586	20.3828	20.3999	20.4668	20.4102	20.4198	20.4168	20.5125	20.5112	20.5679	20.5847	20.4284	20.435	20	18	20	19	20	18	18	18	13	15	13	13	13	14	13	14	14	12
Csa10g032650.1	Csa10g032650.1	AT4G14100	| transferases, transferring glycosyl groups | chr4:8120749-8122288 FORWARD LENGTH=206	-1.7111	7.63705e-13	TRUE	-0.912523	1.6601e-08	TRUE	-0.798577	3.81054e-08	FALSE	20.9721	20.812	20.83	20.8812	21.0872	20.9601	20.9966	21.7804	21.7163	21.8768	21.6714	21.6966	22.7697	22.6365	22.7397	22.5562	22.5375	22.7451	22.5321	2	2	2	2	2	2	2	2	2	2	2	2	2	2	2	2	2	2
Csa10g044550.1;Csa11g053360.1;Csa11g053360.2	Csa10g044550.1	AT5G38470	RAD23D | Rad23 UV excision repair protein family | chr5:15404720-15407500 FORWARD LENGTH=378	0.187816	0.00168871	FALSE	0.0223293	0.562947	FALSE	0.165487	0.00257111	FALSE	20.9466	20.8637	20.7978	21.0603	20.852	20.937	20.8064	20.7929	20.7431	20.7167	20.7189	20.6719	20.704	20.5767	20.776	20.7476	20.6677	20.8148	20.6623	12	9	11	10	9	10	11	12	7	8	8	7	8	6	4	6	5	5
Csa07g061870.1	Csa07g061870.1	AT1G60700	| SMAD/FHA domain-containing protein | chr1:22352036-22354372 REVERSE LENGTH=525	0.161642	0.171326	FALSE	-0.0118541	0.924385	FALSE	0.173496	0.157285	FALSE	21.0054	20.6554	21.4344	21.0724	21.0791	20.9622	21.0983	20.632	20.7998	20.9804	20.9298	21.0212	20.6534	20.8012	21.1791	21.028	20.7412	20.9574	20.8155	46	44	40	46	42	41	42	43	35	37	36	33	37	27	27	33	32	27
Csa20g031890.1	Csa20g031890.1	AT5G20000	| AAA-type ATPase family protein | chr5:6756915-6759550 FORWARD LENGTH=419	0.175749	0.00115259	FALSE	0.175064	5.10868e-06	FALSE	0.000685026	0.980922	FALSE	20.352	20.4631	20.2482	20.4446	20.3607	20.516	20.3831	20.3909	20.3673	20.3977	20.4144	20.4107	20.1653	20.2648	20.2537	20.1962	20.2506	20.168	20.2387	28	28	28	24	27	24	26	27	24	22	25	22	26	17	18	16	16	19
Csa04g061160.1;Csa06g049750.1	Csa04g061160.1	AT2G43520	ATTI2, TI2 | trypsin inhibitor protein 2 | chr2:18068611-18069037 FORWARD LENGTH=90	-2.84645	2.75606e-06	TRUE	-1.46437	0.0111645	FALSE	-1.57145	0.00904205	FALSE	18.5699	18.7581	19.1617	18.5195	18.5704	18.9614	19.1181	NA	20.9585	20.3502	19.5587	20.5416	20.7351	20.8719	22.1293	22.3126	21.8908	21.952	21.6925	4	3	3	3	3	2	2	3	0	3	3	3	3	3	3	3	4	3
Csa04g042650.1	Csa04g042650.1	AT3G56240	CCH | copper chaperone | chr3:20863460-20864402 REVERSE LENGTH=121	-0.436794	0.0034289	FALSE	-0.328256	0.0227526	FALSE	-0.108538	0.460542	FALSE	19.416	19.4911	19.2036	19.4998	19.2478	19.6115	19.398	19.6191	19.7343	19.4433	19.4399	19.2166	20.0827	19.9263	19.3583	19.8975	20.1221	19.6824	19.856	11	11	9	9	10	11	10	8	9	10	6	7	5	7	7	5	8	7
Csa01g043920.2	Csa01g043920.2			0.310167	5.21399e-06	FALSE	0.164709	0.000236985	FALSE	0.145458	0.00245286	FALSE	20.6022	20.5607	20.5902	20.7487	20.484	20.6363	20.5798	20.4355	20.4475	20.5172	20.4613	20.4133	20.2851	20.3877	20.2395	20.2333	20.3312	20.2209	20.333	40	38	40	38	38	39	38	39	33	35	35	33	35	27	29	26	28	31
Csa03g002150.1;Csa17g001570.1	Csa03g002150.1	AT1G01090	PDH-E1 ALPHA | pyruvate dehydrogenase E1 alpha | chr1:47705-49166 REVERSE LENGTH=428	-0.912084	0.00029136	TRUE	-0.690929	0.00540513	FALSE	-0.221155	0.23832	FALSE	20.3049	20.4898	20.0792	20.2412	20.1406	20.4584	20.1399	20.8012	20.821	20.2859	20.2416	20.19	21.2251	21.5187	20.6157	20.9755	21.6828	20.9166	21.3043	22	18	18	18	20	16	18	18	22	20	15	13	16	16	17	13	17	19
Csa02g065660.1;Csa02g065690.1;Csa11g093740.1;Csa18g033180.1	Csa02g065660.1			-1.26572	3.20749e-09	TRUE	-0.689463	0.000299244	FALSE	-0.576259	0.00172162	FALSE	22.3793	22.5494	22.4725	22.41	22.5271	22.6419	22.3006	23.2358	23.2508	22.9163	22.9334	22.7939	23.7719	23.6208	23.6699	23.8734	24.0055	23.6468	23.5525	1	1	1	1	1	1	1	1	1	1	1	1	1	1	1	1	1	1
Csa16g055020.1	Csa16g055020.1	AT1G62290	| Saposin-like aspartyl protease family protein | chr1:23010107-23012681 REVERSE LENGTH=513	-2.2737	1.74355e-07	TRUE	-1.05106	0.000432389	TRUE	-1.22264	6.0239e-05	TRUE	20.7653	19.9428	20.6086	20.7144	20.913	20.3538	20.3523	22.1169	21.9829	21.5626	21.5234	21.5165	23.294	22.7783	23.3837	22.6974	22.3768	22.7791	22.2566	3	2	2	2	3	3	2	3	2	3	3	3	3	3	3	3	3	3
Csa17g025720.1	Csa17g025720.1	AT1G19900	| glyoxal oxidase-related protein | chr1:6907038-6908684 REVERSE LENGTH=548	-0.93311	2.20103e-09	TRUE	-0.416484	0.000864284	FALSE	-0.516625	0.000502486	FALSE	20.4821	20.4498	20.3568	20.3755	20.2126	20.5285	20.4292	21.0059	21.0587	20.8538	20.9022	20.6695	21.3762	21.3585	21.1234	21.3276	21.5132	21.3168	21.3506	16	15	16	16	15	15	16	14	12	14	15	15	14	14	13	15	13	15
Csa12g003490.1	Csa12g003490.1	AT4G37870	PCK1, PEPCK | phosphoenolpyruvate carboxykinase 1 | chr4:17802974-17806332 REVERSE LENGTH=671	1.22682	1.80743e-08	TRUE	0.498786	7.2902e-05	FALSE	0.728034	5.7639e-08	FALSE	21.2559	21.0968	21.3719	21.1913	21.284	21.3407	21.2929	20.5748	20.5938	20.3938	20.5257	20.5296	19.9705	19.9573	20.3067	20.1291	19.7772	20.085	20.0199	50	47	44	50	49	48	47	46	37	39	33	38	38	24	22	28	24	21
Csa02g035280.1	Csa02g035280.1	AT5G49190	SUS2, SSA, ATSUS2 | sucrose synthase 2 | chr5:19943369-19947189 REVERSE LENGTH=807	-1.37935	0.000176909	TRUE	-0.324371	0.173851	FALSE	-1.05498	0.000199516	TRUE	19.3861	19.8208	19.0469	19.2791	19.1657	19.6883	18.9677	20.5453	20.7481	20.3091	20.1703	20.0483	21.0794	21.0633	19.7215	20.4704	21.291	20.4783	20.9064	33	25	27	20	25	25	29	21	31	28	33	25	28	33	32	18	27	33
Csa03g061320.1	Csa03g061320.1	AT1G54050	| HSP20-like chaperones superfamily protein | chr1:20179558-20180122 REVERSE LENGTH=155	-1.06709	7.69344e-09	TRUE	-0.273353	0.00157749	FALSE	-0.793742	1.28303e-06	FALSE	20.264	20.4706	20.0409	20.4453	20.2925	20.3696	20.3653	21.1226	21.1458	21.1694	21.0492	21.1226	21.2196	21.4202	21.2879	21.643	21.3202	21.4554	21.3716	7	6	7	6	6	6	6	6	7	7	7	6	7	6	7	6	7	7
Csa09g009450.1	Csa09g009450.1	AT3G26060	ATPRX Q | Thioredoxin superfamily protein | chr3:9524807-9526123 FORWARD LENGTH=216	-1.26802	1.53256e-10	TRUE	-0.585261	0.000275309	FALSE	-0.682759	4.64311e-05	FALSE	19.6851	19.7445	19.6625	19.8523	19.6399	19.9091	19.7428	20.4148	20.6481	20.3235	20.3254	20.3301	21.0212	21.0374	21.0634	20.9879	21.0977	20.9553	20.9494	11	8	8	7	6	8	7	8	8	11	9	9	10	8	9	10	10	9
Csa02g073680.1	Csa02g073680.1	AT5G65020	ANNAT2 | annexin 2 | chr5:25973915-25975554 FORWARD LENGTH=317	0.637477	5.61204e-06	TRUE	0.257619	0.00407384	FALSE	0.379858	0.000161909	FALSE	20.7326	20.6889	20.9276	20.845	20.7066	20.8851	20.5364	20.395	20.3176	20.4477	20.373	20.4393	20.2858	20.0894	19.871	20.1066	20.3807	20.0706	20.0558	28	28	26	27	28	27	27	25	25	23	24	22	24	20	17	20	17	19
Csa02g062880.1;Csa11g091950.1;Csa18g031440.1	Csa02g062880.1	AT5G58290	RPT3 | regulatory particle triple-A ATPase 3 | chr5:23569155-23571116 FORWARD LENGTH=408	0.062448	0.210207	FALSE	0.139933	0.000339004	FALSE	-0.0774851	0.0920951	FALSE	20.4041	20.4241	20.3301	20.5727	20.3455	20.5897	20.3406	20.5548	20.5237	20.5362	20.4454	20.52	20.3315	20.3531	20.4373	20.3634	20.4324	20.2816	20.3703	22	22	20	21	22	19	21	21	20	19	18	18	16	13	14	16	13	16
Csa05g011080.1	Csa05g011080.1	AT2G41530	ATSFGH, SFGH | S-formylglutathione hydrolase | chr2:17323656-17325430 REVERSE LENGTH=284	-0.156082	0.00721042	FALSE	-0.17531	0.00118355	FALSE	0.0192274	0.650014	FALSE	20.0506	20.1482	20.2498	20.1549	20.2132	20.091	20.3359	20.1665	20.2378	20.1424	20.0861	20.1525	20.2341	20.4133	20.353	20.403	20.4134	20.2889	20.2306	12	10	12	10	11	12	12	12	8	10	10	9	9	8	9	9	9	8
Csa16g057280.1	Csa16g057280.1	AT1G64550	ATGCN3, GCN3 | general control non-repressible 3 | chr1:23968850-23973369 FORWARD LENGTH=715	0.283762	0.00041137	FALSE	-0.0697734	0.192265	FALSE	0.353535	9.77504e-07	FALSE	20.4655	20.4969	20.5662	20.5707	20.4423	20.5789	20.4072	20.1384	20.1037	20.1028	20.2121	20.18	20.1959	20.385	20.1435	20.2329	20.3843	20.0744	20.1253	56	53	56	56	54	56	55	51	46	41	40	47	44	35	36	37	34	33
Csa05g009000.2;Csa05g009000.1	Csa05g009000.2			0.151265	0.124599	FALSE	-0.0600121	0.648012	FALSE	0.211277	0.00582877	FALSE	20.6836	20.684	20.6443	20.8484	20.7654	20.7379	20.8451	20.4732	20.4575	20.6073	20.5265	20.6813	20.3072	20.4589	20.8546	20.7787	20.3523	20.7199	20.6783	33	33	31	33	28	31	30	32	28	26	26	24	25	21	22	23	26	20
Csa16g056470.1	Csa16g056470.1	AT1G63770	| Peptidase M1 family protein | chr1:23658250-23664243 REVERSE LENGTH=918	0.350791	4.59679e-05	FALSE	0.0147454	0.661522	FALSE	0.336045	0.000131306	FALSE	20.9755	20.8498	20.9622	20.9351	20.7728	21.0645	20.7716	20.588	20.5707	20.5467	20.5496	20.6038	20.6115	20.6121	20.7156	20.4278	20.4623	20.4961	20.5506	60	55	57	55	60	58	59	53	52	46	46	45	47	39	42	46	41	35
Csa18g037980.1	Csa18g037980.1	AT5G64350	FKBP12, ATFKBP12 | FK506-binding protein 12 | chr5:25734810-25735990 REVERSE LENGTH=112	-0.286287	0.0144479	FALSE	-0.262845	0.024996	FALSE	-0.0234418	0.41134	FALSE	20.9663	20.9184	20.9431	20.9463	20.9585	20.8756	21.0589	20.9219	20.9994	21.0399	20.9026	21.0655	20.9178	21.2786	21.5512	21.3996	21.034	21.374	21.1159	3	2	2	2	2	2	2	3	3	3	3	3	3	3	3	3	3	3
Csa03g050970.1	Csa03g050970.1	AT1G47260	APFI, GAMMA CA2 | gamma carbonic anhydrase 2 | chr1:17321384-17323347 REVERSE LENGTH=278	-0.000939696	0.981946	FALSE	0.0940278	0.0269738	FALSE	-0.0949675	0.0208562	FALSE	20.1958	20.2236	20.1749	20.3237	20.3527	20.3202	20.3321	20.4196	20.3552	20.3201	20.3983	20.3409	20.1132	20.3116	20.3304	20.3112	20.3393	20.2471	20.2767	18	16	17	17	17	15	15	16	17	18	17	14	16	14	14	13	14	11
Csa09g085440.1	Csa09g085440.1	AT2G21060	ATGRP2B, ATCSP4, GRP2B | glycine-rich protein 2B | chr2:9036983-9037588 REVERSE LENGTH=201	-0.472208	0.00033027	FALSE	-0.586207	0.000328338	FALSE	0.113999	0.358207	FALSE	20.6402	20.7357	20.7371	20.8068	20.7809	20.4594	21.0229	20.4296	20.5508	20.8223	20.6129	20.8058	21.119	21.2042	21.3487	21.4416	20.9473	21.378	21.0497	3	2	2	3	2	3	2	3	2	2	2	1	2	1	1	2	2	1
Csa14g015160.1	Csa14g015160.1	AT1G12230	| Aldolase superfamily protein | chr1:4148050-4150708 FORWARD LENGTH=405	-0.948792	8.66897e-05	TRUE	-0.571084	0.0186443	FALSE	-0.377708	0.110428	FALSE	19.7413	19.8619	19.6479	19.8134	19.7993	19.9107	19.6301	20.4945	20.5394	19.8434	19.9393	19.7533	20.9288	20.8513	20.2106	20.6266	21.1492	20.4949	20.7845	15	11	13	13	14	12	12	12	13	14	9	12	10	15	12	13	11	15
Csa12g069790.1	Csa12g069790.1	AT5G35660	| Glycine-rich protein family | chr5:13852609-13853717 REVERSE LENGTH=343	-0.919565	0.00027012	TRUE	-1.07044	9.24452e-05	TRUE	0.150875	0.42722	FALSE	19.2895	19.3405	20.283	19.8149	19.5599	19.956	19.8182	19.6399	19.6256	19.2062	19.4949	19.9188	20.4216	21.2324	20.9349	20.4687	20.3981	20.6202	20.4231	5	5	4	5	5	3	4	5	4	2	2	3	3	3	2	3	3	2
Csa19g022460.1	Csa19g022460.1	AT3G15670	| Late embryogenesis abundant protein (LEA) family protein | chr3:5310141-5310901 REVERSE LENGTH=225	0.370688	0.000953945	FALSE	0.291813	0.00241859	FALSE	0.0788746	0.258958	FALSE	23.0862	22.9244	23.2378	23.3979	22.9941	23.2017	23.0656	23.0406	23.0227	23.0473	23.0675	23.0874	22.5597	22.8149	22.8574	22.939	22.7414	22.8709	22.5296	3	3	3	3	3	3	3	3	3	3	3	2	3	3	3	3	3	3
Csa08950s010.1	Csa08950s010.1			-0.329461	0.000319004	FALSE	-0.166731	0.21997	FALSE	-0.162729	0.143427	FALSE	20.0249	19.9077	19.8194	20.042	19.6635	19.9619	19.9567	19.862	19.8581	20.2847	20.1875	20.2773	20.3364	20.4167	20.2185	20.178	20.2772	20.0798	20.1758	7	6	7	7	6	7	6	6	6	5	6	6	6	3	6	5	5	6
Csa12g030210.1	Csa12g030210.1	AT4G24190	SHD, HSP90.7, AtHsp90.7, AtHsp90-7 | Chaperone protein htpG family protein | chr4:12551902-12555851 REVERSE LENGTH=823	0.363293	1.566e-05	FALSE	0.0908246	0.156381	FALSE	0.272468	0.00141597	FALSE	20.6326	20.6233	20.6973	20.7694	20.6138	20.7057	20.5803	20.3759	20.2796	20.3088	20.4885	20.4942	20.2632	20.3953	20.204	20.3619	20.4513	20.2286	20.175	47	44	45	47	43	45	45	43	41	38	41	40	41	33	32	32	35	31
Csa14g051560.1	Csa14g051560.1	AT1G47710	| Serine protease inhibitor (SERPIN) family protein | chr1:17558271-17560061 FORWARD LENGTH=391	-0.0288481	0.498482	FALSE	-0.120977	0.0549369	FALSE	0.0921289	0.148693	FALSE	20.0965	19.9596	20.1702	20.1479	19.999	20.085	19.9929	19.9353	19.8622	20.0234	20.0178	20.0874	19.9757	20.0742	20.19	20.0693	20.0595	20.171	20.1133	22	22	20	21	19	21	20	20	19	17	20	19	20	20	17	17	16	13
Csa11g072170.1	Csa11g072170.1	AT5G42850	| Thioredoxin superfamily protein | chr5:17182072-17182568 REVERSE LENGTH=134	-0.754111	0.000938712	TRUE	-0.369344	0.0373093	FALSE	-0.384767	0.0045375	FALSE	19.7824	19.1715	19.788	19.6876	19.6921	19.4659	19.3324	20.0826	19.9717	19.911	19.9136	19.8492	20.7287	20.1858	20.8745	20.2178	19.913	20.3206	19.9583	9	9	8	9	7	9	8	8	8	7	8	9	6	8	5	6	6	4
Csa11g001430.1	Csa11g001430.1			0.0580072	0.141353	FALSE	-0.00835822	0.735785	FALSE	0.0663654	0.100271	FALSE	20.5265	20.4402	20.6052	20.6236	20.5157	20.6773	20.476	20.4729	20.4522	20.5226	20.5127	20.4747	20.4862	20.4816	20.4492	20.478	20.5778	20.4777	20.508	16	16	16	16	14	16	14	16	14	12	15	15	14	8	10	9	9	11
Csa03g014150.1;Csa14g012190.1;Csa17g014360.1	Csa03g014150.1	AT1G10590	| Nucleic acid-binding, OB-fold-like protein | chr1:3502324-3502991 REVERSE LENGTH=139	-0.897428	4.28279e-09	TRUE	-0.405429	4.0259e-05	FALSE	-0.491998	4.67128e-06	FALSE	19.8174	20.0801	19.8458	19.9448	19.947	20.0554	20.017	20.5607	20.5102	20.3541	20.3947	20.4269	20.7377	20.9405	20.6607	20.8839	21.0063	20.8818	20.8786	6	5	6	5	6	6	6	6	6	6	6	6	6	6	5	6	5	5
Csa16g032460.1	Csa16g032460.1	AT1G70830	MLP28 | MLP-like protein 28 | chr1:26710203-26711395 REVERSE LENGTH=335	-1.72391	2.61397e-06	TRUE	-0.868251	0.000704908	FALSE	-0.855657	0.00132333	FALSE	18.8568	18.2197	19.535	18.8328	18.7959	18.7841	19.0465	19.348	19.5035	19.9991	19.9317	19.8429	20.5471	20.5733	20.886	20.5631	20.2255	20.7233	20.6199	9	5	5	7	4	7	5	6	8	7	8	7	8	7	7	7	7	7
Csa20g072020.1	Csa20g072020.1	AT5G44720	| Molybdenum cofactor sulfurase family protein | chr5:18043086-18045275 FORWARD LENGTH=308	-0.253597	1.25693e-05	FALSE	-0.111255	0.00423711	FALSE	-0.142342	0.00235705	FALSE	19.8704	19.9862	19.8899	19.9312	19.8077	20.0007	19.9679	19.9811	20.1052	20.0739	20.0528	20.0793	20.2676	20.2353	20.1059	20.1807	20.1963	20.1387	20.1046	14	13	14	12	13	12	13	12	10	12	12	13	13	10	10	12	10	10
Csa01g002370.1	Csa01g002370.1	AT3G02770	| Ribonuclease E inhibitor RraA/Dimethylmenaquinone methyltransferase | chr3:601017-601884 REVERSE LENGTH=166	-0.280253	0.00264165	FALSE	-0.260431	0.00451075	FALSE	-0.019822	0.644379	FALSE	20.6823	20.6419	20.7346	20.6564	20.6886	20.6003	20.866	20.6193	20.7402	20.7377	20.6825	20.8066	20.769	21.0226	21.2035	21.1433	20.866	20.9817	20.8457	7	6	6	7	7	7	7	6	5	7	7	7	6	6	7	6	6	6
Csa02g072550.1	Csa02g072550.1	AT5G63860	UVR8 | Regulator of chromosome condensation (RCC1) family protein | chr5:25554821-25558587 REVERSE LENGTH=440	-0.341989	9.62633e-06	FALSE	-0.247163	0.000639218	FALSE	-0.0948256	0.0179634	FALSE	20.2004	20.1506	20.2165	20.3241	20.2534	20.2126	20.2903	20.365	20.2921	20.3523	20.2795	20.4511	20.4358	20.5458	20.5339	20.7244	20.5692	20.6688	20.564	22	21	20	19	19	22	19	21	17	17	16	17	16	16	14	18	15	15
Csa07g045640.1;Csa09g078820.1;Csa16g038170.1	Csa07g045640.1	AT1G74230	GR-RBP5 | glycine-rich RNA-binding protein 5 | chr1:27915346-27916857 FORWARD LENGTH=289	0.17082	0.00685898	FALSE	0.137049	0.01093	FALSE	0.0337709	0.639277	FALSE	20.8441	20.8575	20.8416	21.079	21.0316	20.9392	20.9641	20.9268	20.8154	20.9908	20.9321	20.908	20.6079	20.665	20.7239	20.8494	20.8045	20.8579	20.8528	6	6	6	6	6	6	6	6	6	6	5	6	6	4	3	4	4	4
Csa18g023200.1	Csa18g023200.1	AT5G52300	RD29B, LTI65 | CAP160 protein | chr5:21237205-21239404 FORWARD LENGTH=619	0.763027	0.00079149	TRUE	0.390383	0.023368	FALSE	0.372644	0.0018495	FALSE	20.9646	20.7943	20.9422	21.1783	21.1151	20.8653	21.1074	20.5325	20.471	20.7418	20.6763	20.7895	19.9048	20.0547	20.7803	20.4176	19.7454	20.4448	20.2782	39	36	36	36	36	39	39	39	33	33	32	35	36	24	19	27	29	22
Csa10g015740.1;Csa11g071970.1;Csa12g024780.1;Csa18g010880.1;Csa20g066840.1	Csa10g015740.1	AT4G27090	| Ribosomal protein L14 | chr4:13594104-13595187 REVERSE LENGTH=134	0.148326	0.0930323	FALSE	0.413635	0.0254405	FALSE	-0.265309	0.126036	FALSE	20.4621	20.6387	20.8846	20.7812	20.7365	20.7108	20.7226	20.6252	20.932	20.7523	21.253	21.046	20.4968	20.5916	20.5149	20.7253	20.2682	20.7846	20.5168	4	4	4	4	4	4	4	4	3	3	3	3	3	2	2	3	2	3
Csa14g048880.1	Csa14g048880.1	AT1G43670	| Inositol monophosphatase family protein | chr1:16468184-16470347 FORWARD LENGTH=341	0.62171	8.88185e-07	TRUE	0.293764	0.000657261	FALSE	0.327947	0.000145812	FALSE	20.611	20.3918	20.7428	20.6823	20.6211	20.6362	20.7217	20.29	20.2982	20.3791	20.2816	20.2825	19.8322	20.0211	20.2629	19.9611	19.927	20.0465	20.004	26	26	20	24	26	24	22	25	19	19	17	18	18	16	14	15	16	13
Csa09g068780.1	Csa09g068780.1	AT3G56490	HIT3, HINT1 | HIS triad family protein 3 | chr3:20941532-20943129 FORWARD LENGTH=147	-0.51829	2.70662e-07	FALSE	-0.233834	0.000350267	FALSE	-0.284456	2.64887e-05	FALSE	20.0231	19.9342	20.03	20.0564	19.9376	20.0182	19.9609	20.3458	20.2775	20.3268	20.2647	20.1946	20.5035	20.5655	20.6156	20.5255	20.4383	20.5869	20.3533	8	7	6	6	8	7	7	8	6	5	5	6	7	4	4	6	5	4
Csa07g054180.1;Csa07g054180.2	Csa07g054180.1	AT2G24270	ALDH11A3 | aldehyde dehydrogenase 11A3 | chr2:10327325-10329601 REVERSE LENGTH=496	-0.419448	0.00274183	FALSE	-0.232276	0.11175	FALSE	-0.187172	0.216437	FALSE	20.5683	20.8334	20.4011	20.6397	20.4782	20.7683	20.6793	21.0149	21.0978	20.6591	20.6129	20.583	21.0729	21.2079	20.7798	21.0157	21.4583	20.7869	20.9828	18	18	18	18	18	18	18	18	18	18	17	18	16	18	17	16	17	17
Csa10g009990.1;Csa11g010790.1	Csa10g009990.1	AT4G32470	| Cytochrome bd ubiquinol oxidase, 14kDa subunit | chr4:15669641-15671095 REVERSE LENGTH=122	0.00408294	0.937456	FALSE	0.118669	0.0767626	FALSE	-0.114586	0.0349464	FALSE	20.4625	20.4726	20.3171	20.4798	20.5276	20.3988	20.475	20.5304	20.6264	20.5901	20.5606	20.441	20.2332	20.5294	20.503	20.5769	20.4582	20.4408	20.3633	7	6	6	7	7	7	6	7	6	6	6	7	7	4	5	5	5	6
Csa15g027750.1	Csa15g027750.1	AT3G19760	EIF4A-III | eukaryotic initiation factor 4A-III | chr3:6863790-6866242 FORWARD LENGTH=408	-0.134172	0.0214744	FALSE	-0.102821	0.0121703	FALSE	-0.0313508	0.500898	FALSE	20.6409	20.5579	20.5312	20.6004	20.4555	20.7116	20.4016	20.5745	20.605	20.6082	20.5819	20.5621	20.6894	20.8067	20.7487	20.5969	20.6577	20.5981	20.7407	21	19	19	16	20	17	21	20	16	18	17	17	16	17	16	15	17	14
Csa08g002110.1;Csa10g002880.1;Csa11g003200.1;Csa11g003200.2;Csa12g003040.1;Csa13g013730.1;Csa16g039540.1;Csa17g098750.1;Csa20g016350.1	Csa08g002110.1	AT5G10980	| Histone superfamily protein | chr5:3472591-3473349 REVERSE LENGTH=136	-0.538839	0.000311644	FALSE	-0.299694	0.0665117	FALSE	-0.239145	0.140176	FALSE	21.0177	20.7034	21.3078	20.9263	21.0214	20.8039	20.9362	20.7964	21.0398	21.3994	21.3948	21.3257	21.4715	21.4	21.6191	21.2729	21.5751	21.8684	21.2816	4	3	3	3	3	3	3	3	3	3	3	3	3	3	3	4	3	3
Csa10g015380.1;Csa11g016690.1	Csa10g015380.1	AT4G27450	| Aluminium induced protein with YGL and LRDR motifs | chr4:13727665-13728683 REVERSE LENGTH=250	0.220928	0.00441355	FALSE	0.00431613	0.711155	FALSE	0.216612	0.00766646	FALSE	21.1681	20.9104	21.3519	21.0794	21.0311	21.1123	21.1819	20.9042	20.8059	20.9942	20.9417	20.9251	20.9152	20.8953	21.0155	20.9301	20.7811	20.9104	20.841	11	10	9	10	11	10	10	10	10	7	10	9	9	7	7	8	7	7
Csa01g009100.1	Csa01g009100.1	AT3G08030	| Protein of unknown function, DUF642 | chr3:2564191-2565819 FORWARD LENGTH=365	-1.22205	9.54285e-09	TRUE	-0.509658	5.57343e-05	FALSE	-0.712393	1.15748e-05	FALSE	19.4365	19.1422	19.6276	19.6063	19.3111	19.5339	19.3842	20.0744	20.0617	20.1049	20.3436	20.0386	20.5683	20.4741	20.7902	20.8513	20.577	20.7441	20.5912	10	10	9	8	10	10	9	10	9	8	8	9	8	9	9	8	10	7
Csa05g072070.1	Csa05g072070.1	AT1G66430	| pfkB-like carbohydrate kinase family protein | chr1:24778400-24780393 FORWARD LENGTH=384	-1.30124	1.0022e-07	TRUE	-0.690115	0.000882618	FALSE	-0.611122	0.00235501	FALSE	19.5881	19.8056	19.4132	19.5017	19.5094	19.7894	19.4008	20.4152	20.4484	20.1076	19.9651	19.9362	20.9395	21.0712	20.6073	20.7161	21.1965	20.6267	20.9595	17	14	14	11	13	14	12	13	17	16	14	12	14	15	15	15	14	14
Csa10g022860.1;Csa11g025870.1;Csa12g038940.1	Csa10g022860.1	AT4G20360	ATRAB8D, ATRABE1B, RABE1b | RAB GTPase homolog E1B | chr4:10990036-10991466 FORWARD LENGTH=476	0.0463891	0.445275	FALSE	-0.0263178	0.616187	FALSE	0.0727069	0.0838758	FALSE	20.2783	20.2549	20.1435	20.3133	20.2876	20.4203	20.3608	20.2799	20.2508	20.194	20.1963	20.1818	20.3071	20.3418	20.1194	20.1121	20.3991	20.1099	20.3445	22	18	18	19	20	18	22	20	16	19	19	15	20	17	16	16	15	15
Csa02g074880.1	Csa02g074880.1			-0.271831	0.0087509	FALSE	-0.118065	0.16915	FALSE	-0.153766	0.0507176	FALSE	20.9282	21.2039	20.6852	21.1075	20.9137	21.0444	20.9189	21.197	21.1972	21.1778	20.9921	21.1245	21.1334	21.4004	21.0099	21.1897	21.4215	21.1712	21.3785	9	9	9	7	8	8	8	8	8	7	8	8	8	7	7	7	8	6
Csa03g030620.1;Csa17g036110.1;Csa14g034960.1	Csa03g030620.1	AT1G27400	| Ribosomal protein L22p/L17e family protein | chr1:9515230-9516725 FORWARD LENGTH=176	-0.00903895	0.910343	FALSE	0.0415501	0.755567	FALSE	-0.050589	0.689972	FALSE	20.8897	20.9197	21.2589	20.8993	20.7719	20.9406	20.8855	20.8104	20.873	20.8981	21.1665	21.1323	20.969	21.0996	21.1097	20.7536	20.837	21.0339	20.8261	9	7	8	8	6	9	8	5	6	5	7	6	6	6	5	5	5	5
Csa18g039940.1	Csa18g039940.1	AT5G67500	VDAC2, ATVDAC2 | voltage dependent anion channel 2 | chr5:26935223-26937123 FORWARD LENGTH=276	0.348042	6.84402e-05	FALSE	0.111513	0.0796609	FALSE	0.236529	0.011967	FALSE	20.3126	20.1843	20.378	20.5155	20.3052	20.3223	20.456	20.0954	19.9844	20.1725	20.1368	20.308	19.8218	20.0326	20.0739	20.0655	19.9418	20.1569	19.9453	20	20	18	20	20	19	19	18	15	14	16	17	18	10	12	13	12	10
Csa11g082710.1	Csa11g082710.1	AT5G51210	OLEO3 | oleosin3 | chr5:20820171-20820706 FORWARD LENGTH=141	-1.29418	0.00107356	TRUE	-1.11157	0.000496388	TRUE	-0.511566	0.202147	FALSE	NA	21.1208	NA	NA	20.3525	20.3785	20.8317	20.4244	21.3057	20.9819	21.2211	21.1535	22.3915	22.1251	22.2786	NA	NA	22.279	21.8095	2	0	2	0	0	1	1	1	1	1	2	2	1	2	2	2	0	0
Csa15g011260.1;Csa15g011260.2	Csa15g011260.1	AT3G09820	ADK1, ATADK1 | adenosine kinase 1 | chr3:3012122-3014624 FORWARD LENGTH=344	0.0801944	0.181407	FALSE	-0.0096255	0.901561	FALSE	0.0898199	0.150981	FALSE	20.6247	20.4749	20.8348	20.5952	20.4702	20.6459	20.5373	20.432	20.4834	20.5844	20.5092	20.5527	20.5626	20.6215	20.535	20.5128	20.5616	20.4049	20.4231	17	15	17	17	17	15	17	15	15	15	14	16	14	14	14	14	14	14
Csa15g038130.1	Csa15g038130.1	AT3G22500	ATECP31 | Seed maturation protein | chr3:7971920-7972865 REVERSE LENGTH=256	-0.100206	0.511412	FALSE	-0.139811	0.474552	FALSE	0.039605	0.864851	FALSE	20.0683	19.6824	20.3177	20.1474	19.9729	19.79	20.115	19.6791	19.7364	20.1669	20.1381	20.2215	19.7175	20.0017	20.5982	20.3119	19.7145	20.2298	20.2216	16	13	13	14	14	13	13	14	15	13	16	13	14	8	12	13	13	11
Csa04g037620.1	Csa04g037620.1	AT3G51810	ATEM1, GEA1, AT3, EM1 | Stress induced protein | chr3:19214818-19215461 FORWARD LENGTH=152	-0.956072	4.3112e-06	TRUE	-0.618836	0.0047016	FALSE	-0.274634	0.0496982	FALSE	21.7063	22.0581	21.7431	21.8705	21.886	21.6995	22.1812	22.1102	21.9624	22.469	NA	22.2561	22.7715	22.6458	22.9762	22.8785	22.4789	22.9489	NA	3	2	3	1	2	2	2	2	1	1	1	0	2	1	1	1	1	1
Csa07g050380.1;Csa09g084520.1;Csa16g041890.1	Csa07g050380.1	AT1G77710	| CONTAINS InterPro DOMAIN/s: Ubiquitin-like, Ufm1 (InterPro:IPR005375); Has 244 Blast hits to 244 proteins in 106 species: Archae - 0; Bacteria - 0; Metazoa - 149; Fungi - 0; Plants - 47; Viruses - 0; Other Eukaryotes - 48 (source: NCBI BLink). | chr1:29206750-29207895 FORWARD LENGTH=93	-0.11453	0.0735525	FALSE	-0.0852717	0.134581	FALSE	-0.0292587	0.543787	FALSE	20.401	20.234	20.5911	20.4271	20.4654	20.5708	20.3767	20.5347	20.3599	20.471	20.5432	20.459	20.6947	20.5968	20.4673	20.5185	20.6475	20.4805	20.4626	4	4	4	3	4	3	4	4	4	3	4	4	4	3	3	4	3	3
Csa11g005080.1	Csa11g005080.1	AT4G36700	| RmlC-like cupins superfamily protein | chr4:17298443-17300337 REVERSE LENGTH=522	-1.91559	6.23046e-09	TRUE	-0.883769	2.97891e-07	TRUE	-1.03182	4.84584e-06	TRUE	19.9508	20.1519	19.7152	20.199	19.9823	20.0674	19.5248	20.9906	21.0494	21.0696	20.8241	21.0071	21.8013	21.9415	21.5736	21.8531	22.0656	21.9278	21.8378	6	6	6	6	6	6	6	6	6	6	6	6	6	6	6	6	6	6
Csa08g044480.1	Csa08g044480.1	AT4G12130	| Glycine cleavage T-protein family | chr4:7263640-7265425 FORWARD LENGTH=393	-0.0159602	0.729359	FALSE	-0.10839	0.0611284	FALSE	0.09243	0.046152	FALSE	20.5301	20.428	20.5455	20.5205	20.4333	20.576	20.5817	20.4012	20.4405	20.4555	20.3571	20.516	20.3784	20.6399	20.6443	20.5769	20.4596	20.5645	20.463	22	20	20	20	22	22	20	22	19	17	17	17	19	16	15	17	14	15
Csa09g022840.1	Csa09g022840.1			-0.0637907	0.0751816	FALSE	-0.0586556	0.0929681	FALSE	-0.00513504	0.624963	FALSE	20.8238	20.7677	20.7724	20.8898	20.7333	20.8689	20.7127	20.8263	20.7525	20.8371	20.7982	20.8397	20.7629	20.8586	20.8305	20.9063	20.9242	20.8454	20.8872	14	13	13	13	14	13	13	12	13	12	12	11	11	12	9	10	10	10
Csa02g040650.1;Csa02g040650.2;Csa02g040650.3;Csa11g082300.1;Csa18g021650.1	Csa02g040650.1	AT5G50920	CLPC, ATHSP93-V, HSP93-V, DCA1, CLPC1 | CLPC homologue 1 | chr5:20715710-20719800 REVERSE LENGTH=929	0.127354	0.00222416	FALSE	0.0821434	0.32791	FALSE	0.0452106	0.451032	FALSE	20.5981	20.6327	20.5043	20.6268	20.672	20.6891	20.583	20.7087	20.7103	20.404	20.4773	20.5017	20.4055	20.474	20.473	20.494	20.5936	20.441	20.5334	51	46	50	46	47	48	49	49	51	46	42	45	43	32	33	36	38	36
Csa05g023490.1;Csa07g008460.1;Csa16g008270.1	Csa05g023490.1	AT2G33040	ATP3 | gamma subunit of Mt ATP synthase | chr2:14018978-14021047 REVERSE LENGTH=325	0.0437847	0.250127	FALSE	0.11759	0.0596945	FALSE	-0.0738058	0.203915	FALSE	20.6775	20.6869	20.7526	20.7389	20.6239	20.7368	20.6294	20.6066	20.8041	20.7619	20.799	20.7877	20.5886	20.7124	20.7115	20.5145	20.6786	20.6102	20.7236	14	14	13	12	14	13	13	12	11	13	12	10	14	9	10	9	10	9
Csa17g098820.1;Csa05g063230.1;Csa05g063230.2;Csa07g026360.2	Csa17g098820.1	AT1G56450	PBG1 | 20S proteasome beta subunit G1 | chr1:21141970-21144186 FORWARD LENGTH=246	1.08159	1.80046e-10	TRUE	0.165172	0.00033718	FALSE	0.916418	7.10823e-10	TRUE	21.4156	21.2715	21.3228	21.479	21.3481	21.4974	21.33	20.5638	20.4321	20.4736	20.4494	20.4492	20.2242	20.3373	20.3023	20.3278	20.2439	20.3261	20.3316	12	11	12	11	11	11	10	10	10	8	8	7	9	8	9	7	7	8
Csa04g060700.1;Csa05g007360.1;Csa06g049280.1	Csa04g060700.1	AT2G43090	| Aconitase/3-isopropylmalate dehydratase protein | chr2:17918957-17919712 FORWARD LENGTH=251	0.0392944	0.464548	FALSE	0.0781923	0.169217	FALSE	-0.038898	0.271448	FALSE	20.6085	20.6532	20.6025	20.6613	20.6478	20.7001	20.7734	20.7214	20.7611	20.6465	20.6377	20.7536	20.7461	20.7361	20.463	20.7011	20.7005	20.5184	20.5064	12	11	11	12	12	12	12	12	11	12	11	11	11	9	9	9	11	10
Csa08g027830.1;Csa13g035030.1	Csa08g027830.1	AT5G27850	| Ribosomal protein L18e/L15 superfamily protein | chr5:9873169-9874297 FORWARD LENGTH=187	0.190203	0.35229	FALSE	-0.0342587	0.983072	FALSE	0.224462	0.424077	FALSE	21.4445	21.4246	22.31	21.3861	20.9637	21.3027	21.2871	20.9234	20.7455	21.5212	21.5482	21.5153	21.5039	21.705	21.2512	21.1606	21.2597	21.2067	20.7002	4	4	4	4	3	4	4	3	2	2	3	3	4	2	3	3	3	2
Csa15g020800.1;Csa15g020810.1;Csa15g020820.1;Csa15g020830.1;Csa15g020850.1;Csa15g020860.1	Csa15g020800.1			0.024621	0.620343	FALSE	0.0127355	0.923978	FALSE	0.0118855	0.451672	FALSE	20.161	20.2131	20.1743	20.2562	20.1282	20.2551	20.1771	20.1128	20.1841	20.1807	20.2224	20.1754	20.2014	20.244	20.0832	20.2934	20.2976	20.0563	20.0169	15	14	14	15	15	15	15	14	14	13	14	13	14	13	11	12	13	12
Csa09g087810.1	Csa09g087810.1	AT2G23580	ATMES4, MES4, ABE4 | methyl esterase 4 | chr2:10033360-10034310 REVERSE LENGTH=263	-0.709472	0.00825632	FALSE	-0.570994	0.0310323	FALSE	-0.138478	0.594153	FALSE	20.4853	20.6804	19.8794	20.3337	20.073	20.7149	19.8552	20.7855	20.7972	20.1677	20.1724	20.0987	21.3818	21.146	20.2792	20.9835	21.693	20.7138	20.7909	21	18	21	14	18	19	19	16	19	19	13	14	16	15	19	13	16	18
Csa04g008990.1;Csa06g004420.1	Csa04g008990.1	AT2G03440	NRP1, ATNRP1 | nodulin-related protein 1 | chr2:1039409-1039972 REVERSE LENGTH=187	-0.797696	2.2874e-06	TRUE	-0.469961	0.00266323	FALSE	-0.327735	0.00547826	FALSE	19.8006	19.7026	19.9398	19.9882	19.7996	19.6566	19.7542	20.3563	19.9578	20.3493	20.1173	20.08	20.7751	20.6781	20.7054	20.8328	20.3861	20.4603	20.3877	6	6	4	6	6	5	5	5	5	4	4	4	5	5	6	6	5	4
Csa02g076190.1;Csa11g104400.1;Csa18g041980.1	Csa02g076190.1	AT5G66570	PSBO-1, OEE1, OEE33, OE33, PSBO1, MSP-1 | PS II oxygen-evolving complex 1 | chr5:26568744-26570124 FORWARD LENGTH=332	-3.17887	9.33119e-08	TRUE	-0.903817	0.0191588	FALSE	-2.27506	0.000101244	TRUE	19.1614	19.9486	18.8106	19.3175	19.1223	19.9814	18.6291	22.1399	22.1399	21.1987	21.146	20.9862	22.7063	22.6939	21.4932	22.3596	23.2064	22.2046	22.5591	6	3	4	3	3	3	4	3	5	4	4	4	3	5	5	4	6	6
Csa03g021680.1	Csa03g021680.1	AT1G17860	| Kunitz family trypsin and protease inhibitor protein | chr1:6149343-6149933 FORWARD LENGTH=196	-0.939083	9.4873e-07	TRUE	-0.491442	0.000311938	FALSE	-0.447641	0.000536128	FALSE	22.898	22.5699	22.8454	22.7082	22.5632	23.0823	22.6748	23.0511	23.2119	23.3854	23.2121	23.1907	23.7051	23.3683	23.8526	23.7841	23.6507	23.9697	23.5849	1	1	1	1	1	1	1	1	1	1	1	1	1	1	1	1	1	1
Csa20g041120.1	Csa20g041120.1	AT5G48180	NSP5 | nitrile specifier protein 5 | chr5:19541283-19542358 REVERSE LENGTH=326	-0.348925	0.00313438	FALSE	-0.165693	0.0901365	FALSE	-0.183232	0.0518366	FALSE	20.0188	20.0129	20.0417	19.9534	19.7682	20.1275	19.8217	20.2088	20.3092	20.1062	20.0559	19.9817	20.4747	20.4059	19.9983	20.228	20.6025	20.164	20.3134	18	15	18	17	14	14	14	17	13	16	14	17	13	13	12	12	12	13
Csa09g099390.1	Csa09g099390.1			0.304928	0.000180794	FALSE	-0.0416352	0.394048	FALSE	0.346564	3.45201e-06	FALSE	21.1758	21.2465	21.2478	21.369	21.2292	21.3091	21.158	20.8806	20.8379	20.8665	20.9884	20.9099	20.762	20.9906	20.844	21.0642	21.0903	20.8858	20.9641	9	9	9	9	9	9	9	9	7	6	7	7	8	6	7	7	6	6
Csa02g001160.1	Csa02g001160.1			0.082432	0.422492	FALSE	-0.176314	0.0614184	FALSE	0.258746	0.00463408	FALSE	20.6716	20.4826	20.6751	20.5544	20.4516	20.8386	20.3637	20.3382	20.4337	20.3082	20.2691	20.1743	20.8051	20.6041	20.3651	20.3068	20.654	20.2324	20.4931	31	29	31	29	27	27	27	27	24	24	25	24	25	21	20	23	19	20
Csa15g054260.1	Csa15g054260.1	AT3G25530	GHBDH, ATGHBDH, GLYR1, GR1 | glyoxylate reductase 1 | chr3:9271949-9273514 REVERSE LENGTH=289	0.0586895	0.131129	FALSE	0.0451116	0.380209	FALSE	0.0135779	0.651658	FALSE	20.5176	20.5895	20.4244	20.5859	20.5802	20.625	20.5396	20.5969	20.5765	20.551	20.5294	20.4074	20.551	20.4914	20.4542	20.5227	20.5921	20.3842	20.4558	13	12	12	10	13	9	8	13	10	11	10	10	10	8	8	9	9	10
Csa10g002390.1	Csa10g002390.1	AT4G39660	AGT2 | alanine:glyoxylate aminotransferase 2 | chr4:18406797-18409262 FORWARD LENGTH=476	-0.162258	0.027595	FALSE	-0.211802	0.00851355	FALSE	0.0495438	0.34732	FALSE	20.1381	20.2356	20.0232	20.2257	20.0196	20.1874	20.1323	20.1889	20.1501	20.0664	20.0135	20.0328	20.1742	20.3963	20.1615	20.2311	20.5497	20.2269	20.3581	20	18	20	19	20	17	17	16	14	12	14	13	14	12	15	11	12	13
Csa15g010860.1	Csa15g010860.1	AT3G09440	| Heat shock protein 70 (Hsp 70) family protein | chr3:2903434-2905632 REVERSE LENGTH=649	0.69511	5.21701e-08	TRUE	0.291057	0.00014388	FALSE	0.404053	1.80466e-07	FALSE	21.0291	21.0094	21.0775	21.1561	20.9654	21.0316	20.9696	20.663	20.5851	20.6895	20.6272	20.6334	20.2497	20.5388	20.2923	20.3727	20.4039	20.2285	20.2871	16	14	16	16	15	16	14	16	11	12	12	12	12	10	10	9	10	12
Csa10g002470.1	Csa10g002470.1	AT4G39730	| Lipase/lipooxygenase, PLAT/LH2 family protein | chr4:18432950-18433581 FORWARD LENGTH=181	-0.845461	6.19778e-08	TRUE	-0.330492	0.00011454	FALSE	-0.514969	2.13087e-05	FALSE	20.2592	19.9749	20.3457	20.2157	20.2182	20.1498	19.9693	20.6529	20.7333	20.7172	20.6063	20.6883	21.1495	20.945	21.129	20.9692	20.9564	21.0778	20.824	5	3	5	5	3	4	5	4	5	5	5	5	5	5	4	4	4	5
Csa03g031190.1;Csa14g035520.1;Csa17g037720.1	Csa03g031190.1	AT1G27970	NTF2B | nuclear transport factor 2B | chr1:9746921-9747787 FORWARD LENGTH=126	0.181211	0.0381273	FALSE	0.195942	0.00442299	FALSE	-0.0147309	0.742556	FALSE	20.6527	20.3645	20.8497	20.8392	20.7109	20.6593	20.5375	20.7794	20.7403	20.6593	20.5543	20.6889	20.4447	20.6149	20.3222	20.424	20.6269	20.4573	20.4554	6	5	6	5	6	6	5	5	5	5	5	4	6	5	5	5	4	4
Csa02g069760.1	Csa02g069760.1	AT5G61790	CNX1, ATCNX1 | calnexin 1 | chr5:24827394-24829642 REVERSE LENGTH=530	-0.0188816	0.858315	FALSE	-0.237277	0.0581476	FALSE	0.218395	0.000492856	FALSE	20.609	20.5327	20.6715	20.6322	20.4894	20.6785	20.4748	20.3512	20.2829	20.4128	20.4025	20.4246	20.7635	20.8576	20.4315	20.5504	20.9485	20.3992	20.2697	24	23	24	24	18	23	23	22	20	19	18	21	18	17	17	18	17	18
Csa16g040060.1	Csa16g040060.1	AT1G75950	SKP1, ASK1, ATSKP1, SKP1A, UIP1 | S phase kinase-associated protein 1 | chr1:28516715-28517454 FORWARD LENGTH=160	-0.878372	6.15843e-06	TRUE	-0.677629	3.01268e-05	FALSE	-0.200743	0.00639877	FALSE	19.3421	19.3891	19.4467	19.235	19.4946	19.4207	19.3816	19.7046	19.6705	19.5544	19.5174	19.4802	20.3596	20.3252	20.5732	20.2396	19.9134	20.3119	20.1354	10	7	9	10	8	8	9	9	8	8	7	8	7	7	7	8	8	7
Csa09g011320.1	Csa09g011320.1	AT3G26720	| Glycosyl hydrolase family 38 protein | chr3:9816707-9823056 FORWARD LENGTH=1019	-1.36874	2.43751e-13	TRUE	-0.664118	9.13948e-09	FALSE	-0.704618	4.25903e-09	FALSE	19.8115	19.8477	19.6863	19.9174	19.7592	19.8677	19.7981	20.5389	20.4806	20.6187	20.5062	20.4889	21.0754	21.1646	21.1069	21.22	21.2941	21.1903	21.2177	25	21	21	21	24	25	23	22	25	25	23	25	25	22	24	24	23	22
Csa10g029710.1;Csa11g033960.1;Csa12g053270.1	Csa10g029710.1	AT4G16143	IMPA-2 | importin alpha isoform 2 | chr4:9134450-9137134 REVERSE LENGTH=535	0.00620596	0.859984	FALSE	-0.0371124	0.363178	FALSE	0.0433184	0.305837	FALSE	20.9206	20.8857	20.8119	20.8632	20.7436	20.9354	20.8146	20.8229	20.8486	20.8788	20.7439	20.7854	20.8433	20.7866	20.9382	20.8057	20.8439	20.7928	20.9212	17	15	15	12	17	15	15	15	12	12	14	11	13	11	11	16	14	10
Csa08g056090.1;Csa13g010310.1;Csa20g011680.1	Csa08g056090.1	AT5G08300	| Succinyl-CoA ligase, alpha subunit | chr5:2667579-2669672 FORWARD LENGTH=347	0.421929	1.04282e-07	FALSE	0.147116	0.00523092	FALSE	0.274813	6.84673e-05	FALSE	20.3998	20.3192	20.3116	20.4632	20.2657	20.3654	20.3419	19.9662	20.0716	20.1245	20.0881	20.133	19.9088	19.9879	19.9124	19.9468	19.9519	19.8988	19.9067	19	18	18	19	18	18	17	19	16	16	16	16	16	10	13	11	14	11
Csa07g063910.1;Csa09g097250.1;Csa16g055340.1	Csa07g063910.1	AT1G62640	KAS III | 3-ketoacyl-acyl carrier protein synthase III | chr1:23192502-23194737 FORWARD LENGTH=404	-0.509225	0.00113327	FALSE	-0.396274	0.0107879	FALSE	-0.11295	0.39414	FALSE	21.3351	21.4072	21.1683	21.266	21.1545	21.4975	21.1146	21.5208	21.6453	21.2969	21.2234	21.1787	21.9603	21.9327	21.5182	21.5675	22.1673	21.5196	21.8421	8	6	7	8	5	7	8	7	7	7	6	7	6	6	6	6	6	6
Csa02g067070.1	Csa02g067070.1	AT5G60160	| Zn-dependent exopeptidases superfamily protein | chr5:24223887-24226783 REVERSE LENGTH=477	-0.554693	2.60223e-10	TRUE	-0.438738	8.32033e-08	FALSE	-0.115955	0.00295111	FALSE	19.7441	19.6586	19.7846	19.827	19.8125	19.7605	19.7268	19.9101	19.9229	19.8408	19.8153	19.8985	20.3521	20.3076	20.3821	20.2854	20.3222	20.3159	20.2316	18	16	18	16	16	18	16	16	16	15	15	16	16	14	13	15	14	13
Csa19g043660.1	Csa19g043660.1	AT2G14260	PIP | proline iminopeptidase | chr2:6041441-6043869 REVERSE LENGTH=380	-0.280992	0.000501077	FALSE	-0.127581	0.0151019	FALSE	-0.153411	0.0113388	FALSE	20.1776	19.9819	19.9871	20.3174	20.2084	20.131	20.232	20.356	20.2561	20.3599	20.2549	20.3712	20.3458	20.5116	20.3973	20.4709	20.5118	20.4003	20.3645	17	16	14	16	17	17	16	15	14	13	14	12	15	13	13	13	13	13
Csa11g053380.1;Csa12g084140.1;Csa10g044580.1	Csa11g053380.1	AT5G38480	GRF3, RCI1 | general regulatory factor 3 | chr5:15410277-15411285 FORWARD LENGTH=255	0.157475	0.0300732	FALSE	0.0133704	0.682794	FALSE	0.144104	0.0168042	FALSE	20.5197	20.3331	20.707	20.5297	20.5845	20.5337	20.5612	20.419	20.3889	20.4273	20.3604	20.4153	20.5332	20.5202	20.4332	20.3053	20.1843	20.3972	20.2933	12	12	11	10	10	12	12	12	10	10	10	9	11	10	9	10	9	7
Csa11g089300.1	Csa11g089300.1	AT5G56010	HSP81-3, Hsp81.3, AtHsp90-3, AtHsp90.3 | heat shock protein 81-3 | chr5:22681410-22683911 FORWARD LENGTH=699	0.290655	0.000320195	FALSE	0.0557173	0.218884	FALSE	0.234938	0.00138602	FALSE	20.7571	20.6137	20.6566	20.6488	20.5021	20.71	20.4382	20.3862	20.3764	20.3884	20.3939	20.3667	20.4187	20.3687	20.4591	20.1447	20.3196	20.2512	20.3299	16	16	15	16	16	16	15	15	13	12	13	14	13	11	12	13	10	11
Csa08g054080.1;Csa13g012210.1;Csa20g015760.1	Csa08g054080.1	AT5G10450	GRF6, AFT1, 14-3-3lambda | G-box regulating factor 6 | chr5:3284452-3286261 REVERSE LENGTH=248	-0.0551497	0.294273	FALSE	-0.185133	0.0401916	FALSE	0.129984	0.113683	FALSE	20.3395	20.2776	20.3364	20.3195	20.2158	20.4352	20.1352	20.2914	20.3399	20.0783	20.0326	20.0346	20.3921	20.3625	20.2485	20.291	20.5096	20.2606	20.381	12	12	12	11	12	12	12	12	10	12	10	11	10	9	9	9	9	8
Csa03g031480.1;Csa14g035800.1;Csa17g039060.2	Csa03g031480.1	AT1G28200	FIP1 | FH interacting protein 1 | chr1:9850395-9852300 REVERSE LENGTH=259	-0.10229	0.0307182	FALSE	-0.0813246	0.0592738	FALSE	-0.0209654	0.402575	FALSE	20.5836	20.6245	20.5068	20.7504	20.6205	20.6126	20.7187	20.6882	20.5994	20.6699	20.6532	20.7006	20.5697	20.7353	20.7653	20.7701	20.7894	20.7585	20.7446	11	10	11	10	11	11	11	9	9	9	8	9	9	6	6	6	8	6
Csa11g017730.1;Csa12g025330.1;Csa12g025360.1;Csa20g006820.1	Csa11g017730.1			0.422869	5.57951e-06	FALSE	0.159843	0.0056387	FALSE	0.263027	0.000272364	FALSE	21.0724	20.8375	21.0969	21.0844	21.0029	21.194	21.0623	20.7622	20.8647	20.7776	20.7638	20.7124	20.7363	20.5223	20.6994	20.715	20.5216	20.6165	20.5793	9	6	9	8	8	7	8	7	8	8	7	7	7	3	6	4	6	6
Csa13g014910.1	Csa13g014910.1	AT5G12040	| Nitrilase/cyanide hydratase and apolipoprotein N-acyltransferase family protein | chr5:3885162-3887772 FORWARD LENGTH=369	-0.115324	0.00656399	FALSE	-0.118567	0.0187163	FALSE	0.00324333	0.854406	FALSE	20.4593	20.4076	20.4279	20.4484	20.3503	20.4757	20.348	20.3838	20.5126	20.4515	20.3339	20.3662	20.4915	20.5748	20.5697	20.5108	20.6299	20.397	20.5506	13	11	12	12	13	12	12	13	11	11	11	11	11	10	8	8	9	9
Csa17g002390.1	Csa17g002390.1	AT1G01900	ATSBT1.1, SBTI1.1 | subtilase family protein | chr1:310332-313011 FORWARD LENGTH=774	-0.221665	0.0562158	FALSE	-0.150564	0.590672	FALSE	-0.0711009	0.549974	FALSE	20.3532	20.1771	20.6045	20.5527	19.9325	20.2621	20.2136	20.0748	19.9712	20.7423	20.5261	20.7818	20.4774	20.5666	20.2939	20.6517	20.7192	20.4054	20.5333	25	23	24	23	22	25	24	24	20	19	22	24	22	13	16	16	17	16
Csa07g046400.1;Csa07g046400.2;Csa09g079550.1;Csa16g038860.1	Csa07g046400.1	AT1G74960	FAB1, KAS2, ATKAS2 | fatty acid biosynthesis 1 | chr1:28152564-28155948 REVERSE LENGTH=541	-1.08596	2.73554e-06	TRUE	-0.497744	0.0164999	FALSE	-0.588217	0.0129717	FALSE	19.714	19.9054	19.5449	19.7343	19.5989	19.9944	19.5884	20.5335	20.6776	20.1922	20.1073	19.9023	20.8285	20.9906	20.4469	20.6345	21.2066	20.6186	20.9563	12	10	10	10	10	10	11	8	9	10	10	9	8	9	8	9	9	7
Csa08g027530.1;Csa13g034750.1	Csa08g027530.1	AT5G26780	SHM2 | serine hydroxymethyltransferase 2 | chr5:9418299-9421725 FORWARD LENGTH=517	-0.119978	0.0112424	FALSE	0.0378883	0.2662	FALSE	-0.157866	0.000334613	FALSE	20.2604	20.2793	20.273	20.414	20.2191	20.3491	20.2813	20.4757	20.4452	20.4161	20.4384	20.5222	20.2484	20.4789	20.4854	20.4645	20.4447	20.3829	20.4112	29	24	26	28	27	29	25	28	27	24	25	24	22	20	22	21	20	21
Csa08g008250.1;Csa13g018940.1;Csa20g023770.1	Csa08g008250.1	AT5G16130	| Ribosomal protein S7e family protein | chr5:5268984-5269912 FORWARD LENGTH=190	-0.0123659	0.889894	FALSE	0.0486719	0.734507	FALSE	-0.0610378	0.654316	FALSE	20.4756	20.4624	20.8965	20.4492	20.3806	20.5033	20.4155	20.4006	20.5472	20.4248	20.6911	20.7085	20.6631	20.7068	20.6522	20.3898	20.4453	20.5	20.3125	9	8	9	7	8	8	8	7	8	6	7	6	8	5	6	8	6	6
Csa10g006230.1	Csa10g006230.1	AT4G35830	ACO1 | aconitase 1 | chr4:16973007-16977949 REVERSE LENGTH=898	0.164632	0.0150521	FALSE	0.0377066	0.465864	FALSE	0.126925	0.0322196	FALSE	20.7232	20.5162	20.8591	20.671	20.6395	20.8024	20.558	20.515	20.5672	20.6046	20.578	20.4708	20.6097	20.518	20.55	20.4288	20.6271	20.4064	20.4769	39	37	39	38	39	37	38	36	36	34	35	34	32	28	29	29	28	26
Csa03g020590.1	Csa03g020590.1	AT1G16850	| unknown protein; FUNCTIONS IN: molecular_function unknown; INVOLVED IN: response to salt stress; LOCATED IN: endomembrane system; EXPRESSED IN: leaf apex, leaf whorl, male gametophyte, flower, leaf; EXPRESSED DURING: LP.06 six leaves visible, LP.04 four leaves visible, LP.10 ten leaves visible, petal differentiation and expansion stage, LP.08 eight leaves visible; BEST Arabidopsis thaliana prot…	0.0876979	0.40435	FALSE	0.271769	0.0207647	FALSE	-0.184071	0.0313186	FALSE	20.0682	19.9903	20.1276	20.4804	20.1226	20.1741	20.2011	20.3341	20.4324	20.2723	20.3495	20.2826	20.3829	20.28	19.9565	20.2411	19.8933	19.8236	19.9731	4	4	3	4	4	4	4	3	4	4	4	4	4	1	1	2	2	2
Csa10g009590.1	Csa10g009590.1	AT4G32770	VTE1, ATSDX1 | tocopherol cyclase, chloroplast / vitamin E deficient 1 (VTE1) / sucrose export defective 1 (SXD1) | chr4:15804981-15807790 FORWARD LENGTH=488	-0.768009	1.88562e-07	TRUE	-0.608598	6.20262e-06	FALSE	-0.159411	0.0154237	FALSE	20.1553	20.3094	20.2114	20.1259	20.0704	20.2492	20.2357	20.301	20.4075	20.4986	20.233	20.3927	20.871	21.1884	20.9602	20.8316	21.1101	20.8641	20.9083	19	17	17	17	17	16	19	18	17	15	14	15	15	14	17	17	16	15
Csa11g082180.1	Csa11g082180.1	AT5G50850	MAB1 | Transketolase family protein | chr5:20689671-20692976 FORWARD LENGTH=363	0.235557	0.000294103	FALSE	0.0490152	0.190895	FALSE	0.186541	0.000601805	FALSE	20.9009	20.8085	20.8066	21.0138	20.8407	20.8605	20.8845	20.6979	20.6159	20.7518	20.6994	20.7294	20.4598	20.7312	20.6256	20.7102	20.7264	20.62	20.5934	20	20	19	18	20	20	19	19	18	18	17	18	16	14	14	13	13	14
Csa08g013900.1;Csa13g023050.1;Csa20g031970.1	Csa08g013900.1	AT5G20080	| FAD/NAD(P)-binding oxidoreductase | chr5:6782708-6786360 FORWARD LENGTH=328	0.0670299	0.234033	FALSE	0.100574	0.0433143	FALSE	-0.0335445	0.41442	FALSE	20.4678	20.2817	20.4371	20.6036	20.5207	20.4618	20.4866	20.5113	20.4563	20.4551	20.5303	20.5546	20.2242	20.4756	20.4008	20.5198	20.4133	20.452	20.3043	17	17	15	12	11	14	13	14	11	15	12	12	13	12	13	12	12	8
Csa04g051720.1	Csa04g051720.1	AT2G38040	CAC3 | acetyl Co-enzyme a carboxylase carboxyltransferase alpha subunit | chr2:15917612-15920749 FORWARD LENGTH=769	-1.43802	1.9058e-06	TRUE	-0.664221	0.0047409	FALSE	-0.773803	0.00375486	FALSE	18.934	19.1575	18.8159	18.9355	18.9147	19.1572	18.7889	20.0119	20.0881	19.4938	19.4987	19.4409	20.5772	20.6317	19.8871	20.2912	20.7811	20.1658	20.4357	44	31	40	32	33	30	36	32	43	42	38	35	30	36	44	29	37	39
Csa02g064110.1	Csa02g064110.1	AT5G58490	| NAD(P)-binding Rossmann-fold superfamily protein | chr5:23643068-23644455 FORWARD LENGTH=324	-0.0159307	0.641059	FALSE	-0.0558526	0.116886	FALSE	0.0399219	0.419591	FALSE	20.2655	20.1727	20.3566	20.2051	20.0988	20.2281	20.1755	20.2331	20.194	20.2301	20.1197	20.1323	20.2448	20.282	20.226	20.2041	20.2405	20.1876	20.2288	15	15	15	13	14	14	14	13	14	13	12	13	11	9	12	12	11	10
Csa20g036110.1	Csa20g036110.1	AT5G22470	| NAD+ ADP-ribosyltransferases;NAD+ ADP-ribosyltransferases | chr5:7447045-7450743 FORWARD LENGTH=814	-0.458226	7.28411e-05	FALSE	-0.45275	0.00229543	FALSE	-0.00547634	0.898457	FALSE	20.2081	20.0164	20.3504	20.0475	20.0037	20.1302	20.1704	19.8775	20.1248	20.3736	20.116	20.2324	20.4611	20.68	20.8559	20.5969	20.3925	20.4897	20.6583	34	32	31	34	32	33	32	30	28	30	29	26	27	29	29	28	26	25
Csa18g022850.1	Csa18g022850.1	AT5G51970	| GroES-like zinc-binding alcohol dehydrogenase family protein | chr5:21111820-21113284 FORWARD LENGTH=364	-0.0759807	0.115927	FALSE	-0.113495	0.0661217	FALSE	0.0375145	0.455172	FALSE	21.1354	21.1594	21.0964	21.1874	21.0918	21.1099	21.2445	21.017	21.1608	21.1885	21.0348	21.1654	21.0927	21.1432	21.3744	21.3363	21.2164	21.2257	21.1679	11	9	11	10	10	11	9	11	9	7	8	8	9	6	6	7	6	7
Csa10g003580.1;Csa11g004050.1	Csa10g003580.1	AT4G37520	| Peroxidase superfamily protein | chr4:17631704-17633060 FORWARD LENGTH=329	-1.11821	9.6981e-07	TRUE	-0.575854	0.000200631	FALSE	-0.542361	0.000657355	FALSE	19.7195	19.7288	19.2502	19.767	19.3189	19.8759	19.489	20.2848	20.2753	20.0946	19.9994	20.017	20.7978	20.656	20.2811	20.7341	20.9698	20.7535	20.7845	17	12	14	11	13	12	11	11	13	14	10	13	13	15	14	11	13	17
Csa02g004740.1	Csa02g004740.1	AT4G01610	| Cysteine proteinases superfamily protein | chr4:694857-696937 FORWARD LENGTH=359	0.0283641	0.776795	FALSE	-0.433922	0.00162323	FALSE	0.462286	0.000561946	FALSE	20.2017	20.0303	20.5613	20.2851	20.3368	20.2886	20.1523	20.0589	19.8046	19.7689	19.7023	19.7784	19.9976	20.4142	20.1052	20.2436	20.5788	20.1421	20.1761	17	16	15	17	16	17	17	16	14	12	11	12	13	11	11	11	10	10
Csa13g013490.1;Csa13g013490.2	Csa13g013490.1	AT5G10730	| NAD(P)-binding Rossmann-fold superfamily protein | chr5:3390822-3392947 REVERSE LENGTH=287	0.0709884	0.197828	FALSE	0.0587561	0.773593	FALSE	0.0122322	0.508708	FALSE	20.7319	20.7303	20.7716	20.8259	20.8527	20.839	20.7326	20.7636	20.9108	20.5431	20.8084	20.6533	20.5355	20.709	20.8563	20.8076	20.5664	20.8002	20.7122	9	6	8	7	7	7	6	7	9	7	7	8	6	6	5	5	4	6
Csa09206s010.1	Csa09206s010.1			-0.180836	0.0190851	FALSE	-0.178615	0.187399	FALSE	-0.00222146	0.772661	FALSE	19.982	20.0673	19.9877	19.9456	19.7432	20.0065	19.8837	19.8294	19.7289	20.2334	20.0296	20.0518	20.1972	20.333	19.9318	19.9996	20.2375	20.0771	20.1059	5	5	5	5	5	4	5	4	4	5	5	5	5	4	5	5	5	4
Csa11g099340.1	Csa11g099340.1	AT5G62490	ATHVA22B, HVA22B | HVA22 homologue B | chr5:25090206-25091345 FORWARD LENGTH=167	0.874611	4.10521e-06	TRUE	0.24188	0.049408	FALSE	0.632731	0.000413808	FALSE	22.037	21.7783	22.0039	21.8955	21.4233	21.8698	21.9303	21.0547	21.0193	21.4567	21.3239	21.3112	21.1825	21.2097	21.1134	20.8483	20.9252	20.9003	20.6365	5	5	4	5	4	5	5	5	4	4	4	4	5	4	4	4	4	4
Csa11g008710.1	Csa11g008710.1	AT4G34260	FUC95A | 1,2-alpha-L-fucosidases | chr4:16398130-16401591 FORWARD LENGTH=843	-1.71406	2.45078e-13	TRUE	-0.818789	4.58586e-07	TRUE	-0.895271	8.90463e-07	TRUE	18.9726	19.0919	18.8893	19.0449	18.9623	19.0907	18.9849	19.9709	20.0345	19.8427	19.8014	19.8181	20.576	20.6874	20.7017	20.6712	20.8763	20.7804	20.742	28	22	22	21	20	22	25	23	27	23	25	22	21	22	21	23	28	22
Csa05g033570.1	Csa05g033570.1	AT2G30200	| catalytics;transferases;[acyl-carrier-protein] S-malonyltransferases;binding | chr2:12883162-12885482 REVERSE LENGTH=393	-1.09613	3.56294e-06	TRUE	-0.495288	0.00806709	FALSE	-0.600841	0.00549296	FALSE	19.2754	19.5009	19.2928	19.3461	19.3392	19.5714	19.1751	20.1577	20.251	19.7839	19.8184	19.6264	20.6116	20.564	20.023	20.3194	20.8089	20.2955	20.5514	14	11	9	10	9	9	10	10	14	12	8	9	7	11	12	9	9	12
Csa11g085230.1	Csa11g085230.1	AT5G53400	BOB1 | HSP20-like chaperones superfamily protein | chr5:21661588-21663383 FORWARD LENGTH=304	-0.0366186	0.470234	FALSE	-0.04871	0.393481	FALSE	0.0120914	0.903589	FALSE	20.3411	20.3771	20.3742	20.4815	20.5043	20.3283	20.5064	20.3547	20.406	20.4387	20.3657	20.4915	20.371	20.4183	20.5252	20.628	20.3299	20.4987	20.398	14	14	12	11	13	12	13	14	12	13	12	12	11	9	9	9	9	9
Csa20g071430.1	Csa20g071430.1	AT5G44340	TUB4 | tubulin beta chain 4 | chr5:17859442-17860994 REVERSE LENGTH=444	-0.59456	8.09537e-06	TRUE	-0.31266	0.00584992	FALSE	-0.2819	0.0127248	FALSE	21.4647	21.389	21.38	21.3294	21.3062	21.5333	21.1104	21.6824	21.8431	21.6505	21.4993	21.4686	22.0517	22.1203	21.7778	21.8236	22.1338	21.7714	21.9961	6	5	5	5	5	5	5	6	5	5	5	6	5	5	5	5	5	5
Csa09g062820.1	Csa09g062820.1			-0.166841	0.0134725	FALSE	-0.143835	0.0407914	FALSE	-0.0230065	0.759794	FALSE	20.1738	20.0392	20.137	20.1532	20.1031	20.1078	20.0565	20.0671	20.2423	20.0384	20.0646	20.2124	20.143	20.4014	20.4329	20.2404	20.1023	20.3753	20.2433	11	9	11	8	8	9	8	8	7	9	8	8	8	7	7	7	9	7
Csa05g092690.1;Csa07g004060.1;Csa16g004080.1	Csa05g092690.1	AT3G60820	PBF1 | N-terminal nucleophile aminohydrolases (Ntn hydrolases) superfamily protein | chr3:22472038-22473809 REVERSE LENGTH=223	0.770511	3.36179e-10	TRUE	0.0592747	0.0887957	FALSE	0.711237	5.84847e-08	FALSE	21.2007	21.0433	21.1633	21.1977	21.1861	21.1632	21.1879	20.4997	20.4382	20.5348	20.3744	20.5038	20.3867	20.4829	20.4714	20.4366	20.3788	20.3187	20.2735	11	8	8	8	11	9	8	9	7	8	7	8	7	7	5	6	6	6
Csa14g027020.1	Csa14g027020.1	AT1G21770	| Acyl-CoA N-acyltransferases (NAT) superfamily protein | chr1:7651843-7652249 REVERSE LENGTH=111	1.14388	2.34225e-10	TRUE	0.550411	1.71527e-07	FALSE	0.593464	9.90282e-07	FALSE	21.6376	21.3839	21.7259	21.7141	21.5729	21.545	21.5915	21.0429	21.0285	20.9674	20.9402	21.0691	20.4006	20.4993	20.4162	20.5811	20.5523	20.3322	20.3823	5	5	3	4	4	5	5	3	4	3	3	3	2	2	2	2	2	2
Csa02g002240.1	Csa02g002240.1	AT4G01050	TROL | thylakoid rhodanese-like | chr4:455874-458175 FORWARD LENGTH=466	-2.54596	4.72974e-09	TRUE	-0.930096	9.54481e-05	TRUE	-1.61586	1.94686e-06	TRUE	18.4298	19.0603	18.1669	18.6751	18.3648	18.8561	18.1972	20.4275	20.3507	20.0371	19.9929	19.9093	21.0737	21.1921	20.6266	21.1013	21.5202	20.8681	21.1899	11	8	9	7	8	7	7	5	10	10	10	9	8	10	10	8	11	11
Csa09g071950.1	Csa09g071950.1	AT1G70670	| Caleosin-related family protein | chr1:26644830-26645970 FORWARD LENGTH=195	-0.676072	5.41322e-05	TRUE	-0.357647	0.00660725	FALSE	-0.318425	0.00781108	FALSE	19.8713	19.9243	19.5593	19.9013	19.5754	20.0473	19.4813	20.2239	20.1415	20.2169	19.8726	20.1202	20.6191	20.6549	20.149	20.2799	20.5737	20.3709	20.4452	13	13	12	12	12	12	12	13	11	12	9	8	13	12	12	9	9	13
Csa01g021740.1;Csa15g026460.1;Csa19g026240.1	Csa01g021740.1	AT3G18820	ATRABG3F, ATRAB7B, RAB71, RABG3F, RAB7B | RAB GTPase homolog G3F | chr3:6484266-6486005 FORWARD LENGTH=206	-0.456335	0.00267411	FALSE	-0.360015	0.0457963	FALSE	-0.09632	0.30481	FALSE	20.3915	20.2105	20.4731	20.3112	20.0723	20.4055	20.2954	20.2778	20.1638	20.7608	20.4841	20.4993	20.9798	21.1342	20.6042	20.6837	20.9654	20.5543	20.4322	11	10	10	10	9	11	9	9	9	9	9	9	10	8	10	9	9	9
Csa04g046850.1	Csa04g046850.1	AT2G34590	| Transketolase family protein | chr2:14568956-14570844 REVERSE LENGTH=406	-1.08982	5.6119e-05	TRUE	-0.726889	0.00312126	FALSE	-0.362933	0.0670137	FALSE	19.4402	19.6378	19.2944	19.3874	19.4156	19.5858	19.4056	20.0869	20.1756	19.6432	19.5517	19.5228	20.6705	20.9032	19.9631	20.4247	20.8672	20.3087	20.6583	9	9	9	8	8	7	8	7	8	9	6	7	6	7	8	7	8	8
Csa15g029190.1	Csa15g029190.1	AT3G20050	ATTCP-1, TCP-1 | T-complex protein 1 alpha subunit | chr3:6998544-7002266 REVERSE LENGTH=545	0.537555	2.58626e-10	FALSE	0.243427	0.003874	FALSE	0.294127	0.000744178	FALSE	20.8502	20.7938	20.8606	20.8024	20.7824	20.9109	20.7557	20.5779	20.6226	20.4277	20.5264	20.3935	20.3085	20.2762	20.3461	20.2033	20.2374	20.282	20.3398	29	25	28	29	26	29	25	27	23	23	23	22	23	17	18	18	15	17
Csa04g051630.1	Csa04g051630.1	AT2G37970	SOUL-1 | SOUL heme-binding family protein | chr2:15891027-15891704 FORWARD LENGTH=225	1.26724	2.38737e-09	TRUE	0.48969	0.00507888	FALSE	0.777553	0.000435973	FALSE	21.0506	21.1406	20.8556	21.1919	20.8775	21.1924	21.0066	20.5597	20.4114	20.0905	20.0294	20.3402	19.8186	19.8035	19.7304	19.9054	19.8219	19.6857	19.6788	27	24	26	24	24	26	27	25	20	18	15	19	22	15	16	13	13	16
Csa05g044830.1	Csa05g044830.1	AT1G60710	ATB2 | NAD(P)-linked oxidoreductase superfamily protein | chr1:22355073-22356627 REVERSE LENGTH=345	0.479635	6.01244e-05	FALSE	0.203806	0.0201644	FALSE	0.275829	0.00936496	FALSE	21.5474	21.1605	21.5429	21.5119	21.4187	21.4367	21.5589	21.089	21.1587	21.342	21.0845	21.3287	20.7897	20.9363	21.1181	21.1541	20.7563	21.0679	20.9971	8	8	8	8	8	7	7	8	6	7	7	6	8	6	7	6	7	6
Csa03g021940.1;Csa17g023890.1	Csa03g021940.1	AT1G18100	E12A11, MFT | PEBP (phosphatidylethanolamine-binding protein) family protein | chr1:6228049-6230110 REVERSE LENGTH=173	0.404045	0.000246787	FALSE	0.200493	0.0532485	FALSE	0.203552	0.0352482	FALSE	20.7853	20.5724	20.8915	20.8621	20.7969	20.8852	20.4833	20.6621	20.6382	20.2878	20.5658	20.4938	20.2413	20.3653	20.246	20.3393	20.4416	20.4133	20.4016	8	7	7	7	8	7	7	7	8	7	6	8	7	8	6	6	6	8
Csa20g009750.1	Csa20g009750.1	AT5G07350	Tudor1, AtTudor1, TSN1 | TUDOR-SN protein 1 | chr5:2320344-2324892 REVERSE LENGTH=991	-0.475851	0.000319475	FALSE	-0.242029	0.0262692	FALSE	-0.233822	0.0376765	FALSE	20.0362	20.0901	20.0743	19.9899	19.9191	20.255	19.8919	20.3594	20.4457	20.0956	20.2185	20.1099	20.6078	20.559	20.235	20.4343	20.8321	20.3225	20.5968	43	39	40	38	37	43	38	39	42	37	35	39	40	33	33	34	32	35
Csa20g051510.1	Csa20g051510.1	AT5G26120	ATASD2, ASD2 | alpha-L-arabinofuranosidase 2 | chr5:9121835-9125399 REVERSE LENGTH=674	-0.83975	1.45912e-07	TRUE	-0.519361	5.20804e-05	FALSE	-0.320389	0.000272963	FALSE	19.4763	19.3829	19.3062	19.6263	19.3743	19.4837	19.374	19.9031	19.6953	19.8618	19.6702	19.7707	20.2644	20.282	20.005	20.2276	20.5031	20.2464	20.3736	28	22	25	23	23	23	28	24	27	22	24	22	23	19	21	17	17	18
Csa01g008780.1	Csa01g008780.1	AT3G07720	| Galactose oxidase/kelch repeat superfamily protein | chr3:2465439-2467033 FORWARD LENGTH=329	-0.253617	0.000100597	FALSE	-0.0838415	0.153888	FALSE	-0.169776	0.00864237	FALSE	20.1749	20.1282	20.0234	20.1949	20.035	20.1375	20.1384	20.3152	20.3689	20.3751	20.203	20.1867	20.3589	20.4972	20.2698	20.3076	20.5034	20.3301	20.3408	14	11	13	13	10	13	11	12	12	12	9	9	14	8	9	9	10	10
Csa11g005490.1	Csa11g005490.1	AT4G36195	| Serine carboxypeptidase S28 family protein | chr4:17127202-17129787 FORWARD LENGTH=488	-2.08457	6.65445e-10	TRUE	-0.934344	6.40291e-06	TRUE	-1.15023	3.65714e-08	TRUE	18.734	18.8104	19.0795	18.836	18.6035	18.8701	18.8934	19.844	20.0426	20.1433	19.9285	19.949	20.8189	20.922	20.9805	20.9199	20.9834	20.8699	20.9243	20	12	11	11	7	7	10	10	16	15	14	13	15	15	16	16	16	13
Csa11g009360.1	Csa11g009360.1			-0.102588	0.134752	FALSE	0.0279797	0.643342	FALSE	-0.130567	0.0455362	FALSE	23.5327	23.1911	23.4857	23.4299	23.4293	23.4537	23.5683	23.5526	23.4878	23.6187	23.6658	23.5262	23.37	23.4667	23.6643	23.6588	23.4568	23.6483	23.5438	3	3	3	3	3	3	3	3	3	3	3	3	3	3	3	3	3	3
Csa20g017060.1	Csa20g017060.1	AT5G11520	ASP3, YLS4 | aspartate aminotransferase 3 | chr5:3685257-3687721 REVERSE LENGTH=449	1.29775	2.47466e-07	TRUE	0.453302	0.0286953	FALSE	0.844449	0.00321097	FALSE	21.3255	21.1077	21.5086	21.4934	21.1541	21.4401	20.9594	20.319	19.9615	20.776	20.6954	20.6688	19.9259	20.193	19.9387	19.8871	19.9496	19.9816	20.0286	25	24	21	22	25	24	24	22	18	18	19	20	19	14	16	16	14	15
Csa20g023670.1	Csa20g023670.1	AT5G16070	| TCP-1/cpn60 chaperonin family protein | chr5:5247549-5251050 REVERSE LENGTH=535	0.524463	1.00006e-07	FALSE	0.20781	0.000236772	FALSE	0.316653	3.97733e-05	FALSE	20.8204	20.7466	20.7925	20.7728	20.594	20.847	20.654	20.4138	20.4095	20.4718	20.4469	20.4121	20.3409	20.3089	20.2284	20.1201	20.1838	20.151	20.2228	26	25	24	24	24	23	24	26	22	21	19	20	21	16	15	16	16	15
Csa04g039920.1	Csa04g039920.1	AT3G53900	UPP, PYRR | uracil phosphoribosyltransferase | chr3:19956914-19958699 REVERSE LENGTH=231	-0.418263	3.49887e-05	FALSE	-0.28066	0.00355769	FALSE	-0.137604	0.124173	FALSE	20.246	20.1852	20.0704	20.208	20.1443	20.3477	20.1326	20.411	20.4667	20.211	20.2897	20.1627	20.6494	20.6299	20.3768	20.6284	20.8152	20.5202	20.642	11	8	10	9	10	8	10	10	8	8	8	9	8	9	10	8	7	11
Csa02g069750.1	Csa02g069750.1	AT5G61780	Tudor2, AtTudor2, TSN2 | TUDOR-SN protein 2 | chr5:24822012-24826641 FORWARD LENGTH=985	-0.182939	0.0381938	FALSE	-0.146059	0.0685911	FALSE	-0.0368794	0.845089	FALSE	20.0918	20.0288	20.1511	20.0366	19.912	20.2666	19.8471	20.1707	20.2131	19.9269	20.0615	19.9453	20.3428	20.3082	20.02	20.1657	20.4631	20.0969	20.2178	49	49	46	42	43	44	48	43	40	44	35	40	37	30	31	33	32	36
Csa16g031360.1	Csa16g031360.1	AT1G69800	| Cystathionine beta-synthase (CBS) protein | chr1:26274416-26276105 REVERSE LENGTH=447	-0.0320298	0.588376	FALSE	-0.106596	0.112958	FALSE	0.0745664	0.209546	FALSE	19.9353	20.0297	19.7869	19.9322	20.0784	19.9142	19.9974	19.9404	19.9453	19.8467	19.7712	19.932	19.8284	19.9058	20.1365	20.0755	19.873	20.0899	19.9893	17	17	15	17	16	16	17	17	17	15	14	16	17	13	16	15	13	12
Csa19g058160.1	Csa19g058160.1	AT2G18540	| RmlC-like cupins superfamily protein | chr2:8042382-8045008 REVERSE LENGTH=707	-1.08576	2.22893e-10	TRUE	-0.637447	4.99182e-07	FALSE	-0.448315	8.43981e-06	FALSE	20.2292	20.0339	20.3252	20.3714	20.2242	20.209	20.2381	20.6007	20.6241	20.8077	20.7084	20.6958	21.2139	21.283	21.3283	21.4049	21.4088	21.3555	21.237	15	12	12	13	13	13	12	12	14	14	13	14	12	11	11	13	14	12
Csa03g001060.1	Csa03g001060.1	AT1G02130	ATRAB1B, ARA5, ARA-5, ATRABD2A, RABD2A, RA-5 | RAS 5 | chr1:400350-401788 REVERSE LENGTH=203	-0.206675	0.0821951	FALSE	-0.510021	0.00251347	FALSE	0.303346	0.0229015	FALSE	22.2952	22.0931	22.2869	22.1605	21.8752	22.0715	21.9985	21.6368	21.6659	22.0913	21.859	21.8796	22.3873	22.6093	22.3141	22.1617	22.6002	22.2104	21.9447	4	3	3	3	3	3	3	4	2	2	2	2	2	2	2	2	2	2
Csa01g030150.1	Csa01g030150.1	AT3G23940	| dehydratase family | chr3:8648780-8652323 FORWARD LENGTH=608	-0.412679	1.82922e-06	FALSE	-0.328542	2.97957e-05	FALSE	-0.0841376	0.00620121	FALSE	20.2137	20.2796	20.2608	20.347	20.2879	20.3747	20.2647	20.4266	20.3862	20.3768	20.345	20.3516	20.6892	20.7692	20.5578	20.7305	20.8439	20.6275	20.6991	18	18	16	15	18	17	17	17	15	16	16	15	16	13	15	13	15	13
Csa05g062140.1	Csa05g062140.1	AT1G56340	CRT1, CRT1a, AtCRT1a | calreticulin 1a | chr1:21090059-21092630 REVERSE LENGTH=425	-0.601158	1.03805e-06	TRUE	-0.473557	1.19899e-05	FALSE	-0.127601	0.0163182	FALSE	20.924	20.9266	21.0705	21.0344	21.1011	21.0231	20.9475	21.1625	21.1239	21.0202	21.1308	21.2284	21.4888	21.8042	21.6472	21.5895	21.7224	21.5092	21.4741	8	8	8	8	8	8	8	8	7	8	7	8	8	7	6	6	7	5
Csa02g070610.1	Csa02g070610.1	AT5G62490	ATHVA22B, HVA22B | HVA22 homologue B | chr5:25090206-25091345 FORWARD LENGTH=167	0.377766	0.00703104	FALSE	-0.0254639	0.969201	FALSE	0.40323	0.0321214	FALSE	22.3065	21.8603	22.2766	22.1155	21.6636	22.0601	22.2059	21.4055	21.4092	21.9945	21.8247	21.7982	21.8404	21.9089	21.8518	21.5288	21.6777	21.6808	21.3555	3	3	3	3	3	3	3	3	3	3	3	3	3	3	3	3	3	3
Csa03g031170.1;Csa14g035500.1	Csa03g031170.1	AT1G27950	LTPG1 | glycosylphosphatidylinositol-anchored lipid protein transfer 1 | chr1:9740740-9741991 FORWARD LENGTH=193	-1.41089	2.93711e-07	TRUE	-0.749979	0.01179	FALSE	-0.660914	0.0100331	FALSE	19.2581	18.722	19.5302	19.1056	18.8527	19.1221	19.2525	19.4654	19.5715	20.4459	19.7467	19.9218	20.6455	20.7993	20.5932	20.5714	20.3669	20.4672	20.276	6	5	5	6	5	6	6	6	5	5	5	6	5	4	4	5	4	4
Csa05g005910.1	Csa05g005910.1	AT2G44350	ATCS, CSY4 | Citrate synthase family protein | chr2:18316673-18320524 FORWARD LENGTH=473	0.290634	0.000273529	FALSE	0.0260493	0.689931	FALSE	0.264584	0.000102731	FALSE	20.1166	19.9857	20.1017	20.0777	19.9798	20.1458	20.083	19.6916	19.8396	19.8711	19.7898	19.8168	19.6463	19.9145	19.9754	19.7327	19.7457	19.7095	19.7318	29	28	27	27	29	27	28	29	22	25	21	26	21	17	16	17	15	14
Csa18g037910.1	Csa18g037910.1	AT5G64260	EXL2 | EXORDIUM like 2 | chr5:25703980-25704897 FORWARD LENGTH=305	-0.531227	0.000225432	FALSE	-0.0347744	0.466767	FALSE	-0.496453	0.000501663	FALSE	20.0475	19.7371	20.3783	20.1676	20.2342	20.0825	20.1982	20.4621	20.6342	20.5956	20.7477	20.4991	20.537	20.4741	20.8566	20.8054	20.4754	20.8612	20.5542	9	7	8	6	8	9	7	9	7	8	7	8	8	5	6	8	7	6
Csa01g020510.1;Csa15g024050.1;Csa19g024960.1	Csa01g020510.1	AT3G17810	PYD1 | pyrimidine 1 | chr3:6094279-6096289 FORWARD LENGTH=426	-0.544389	3.38283e-05	FALSE	-0.283397	0.0103696	FALSE	-0.260992	0.0100895	FALSE	19.8184	19.9896	19.6904	19.8416	19.8525	20.0156	19.8521	20.275	20.2725	20.067	19.9971	20.006	20.2471	20.5568	20.1721	20.4324	20.6676	20.3321	20.4628	18	14	16	16	14	15	18	17	16	16	14	15	14	15	13	13	13	14
Csa12g008510.1	Csa12g008510.1	AT4G35090	CAT2 | catalase 2 | chr4:16700937-16703215 REVERSE LENGTH=492	1.6844	3.37459e-09	TRUE	0.688785	1.61627e-05	FALSE	0.995611	1.77121e-06	TRUE	22.678	22.2503	22.8853	22.4624	22.3674	22.5675	22.3689	21.3086	21.5298	21.5364	21.5491	21.6076	20.8316	20.8665	21.2258	20.7131	20.7163	20.715	20.7208	23	23	19	19	21	22	21	22	17	17	15	17	17	13	15	13	14	12
Csa20g015490.1	Csa20g015490.1	AT5G10220	ANN6, ANNAT6 | annexin 6 | chr5:3206980-3208784 REVERSE LENGTH=318	0.378076	0.00164663	FALSE	0.219843	0.03166	FALSE	0.158233	0.00830747	FALSE	20.3164	20.3116	20.4454	20.359	20.2859	20.5377	20.1733	20.1855	20.19	20.1246	20.2335	20.1645	20.184	19.9615	19.62	19.9666	20.2252	19.923	19.9024	25	22	24	24	23	24	25	21	24	20	21	22	23	18	18	15	17	18
Csa03g047020.1	Csa03g047020.1	AT1G44575	NPQ4, PSBS | Chlorophyll A-B binding family protein | chr1:16871768-16873194 FORWARD LENGTH=265	-2.11548	1.73044e-05	TRUE	-0.634026	0.0397281	FALSE	-1.48146	1.02314e-05	TRUE	19.3466	19.398	19.1729	19.4209	18.5927	19.6575	18.7125	20.913	20.6904	20.8157	20.6151	20.3316	21.8202	21.9157	20.4925	20.9292	22.0453	20.7341	21.1724	5	4	4	4	3	3	5	2	5	5	5	5	5	5	5	3	5	5
Csa05g002410.1	Csa05g002410.1	AT2G46750	| D-arabinono-1,4-lactone oxidase family protein | chr2:19208443-19210909 REVERSE LENGTH=591	-0.888924	1.5236e-05	TRUE	-0.489698	0.00351679	FALSE	-0.399226	0.0103221	FALSE	20.2064	20.0817	19.9108	20.0772	19.9535	20.27	19.9431	20.6407	20.6833	20.3419	20.3389	20.2103	21.0658	21.008	20.4513	20.9312	21.2853	20.9236	21.0001	30	29	27	30	29	26	28	29	28	28	26	26	24	26	27	26	25	26
Csa11g104200.1	Csa11g104200.1	AT5G66760	SDH1-1 | succinate dehydrogenase 1-1 | chr5:26653776-26657224 FORWARD LENGTH=634	0.288546	3.07676e-05	FALSE	0.021928	0.507664	FALSE	0.266618	4.24219e-05	FALSE	20.6629	20.5479	20.7156	20.6934	20.5591	20.6748	20.6525	20.3338	20.3725	20.4803	20.3427	20.3955	20.2332	20.5026	20.4426	20.3571	20.3447	20.301	20.3052	27	23	23	24	25	25	27	24	24	24	22	22	22	19	20	20	19	19
Csa03g011340.1;Csa14g009320.1;Csa17g011320.1	Csa03g011340.1	AT1G07890	APX1, MEE6, CS1, ATAPX1, ATAPX01 | ascorbate peroxidase 1 | chr1:2438005-2439435 FORWARD LENGTH=250	-1.62261	6.72125e-05	TRUE	-0.254594	0.351748	FALSE	-1.36802	0.000194934	TRUE	19.0321	19.2315	18.8546	18.9562	18.7888	19.4511	18.4145	20.545	20.8328	20.2565	19.8725	20.0929	20.8314	20.811	19.5269	20.5484	21.3465	20.3572	20.6657	15	11	13	7	11	8	13	8	14	15	14	12	14	12	13	5	12	13
Csa20g023650.1	Csa20g023650.1	AT5G16050	GRF5, GF14 UPSILON | general regulatory factor 5 | chr5:5244008-5245402 REVERSE LENGTH=268	-0.179462	6.80446e-05	FALSE	-0.139387	0.00654429	FALSE	-0.0400751	0.372593	FALSE	20.4625	20.4199	20.4806	20.477	20.4135	20.4355	20.3192	20.5175	20.5366	20.4879	20.4225	20.365	20.6467	20.5649	20.6245	20.5541	20.692	20.538	20.6441	13	12	12	11	10	13	10	10	10	10	9	9	9	9	9	7	8	6
Csa09g092100.1	Csa09g092100.1	AT2G25890	| Oleosin family protein | chr2:11037435-11037884 FORWARD LENGTH=149	-0.767347	0.000101305	TRUE	-0.435027	0.0318225	FALSE	-0.33232	0.0717249	FALSE	20.932	21.2206	21.3421	21.1397	20.913	20.6767	21.4286	21.0765	21.1554	21.7046	21.6315	21.6241	21.9779	22.1553	22.0362	21.839	21.9166	21.5248	21.5743	2	1	2	1	1	1	1	1	1	1	2	1	2	2	2	2	1	2
Csa02g006110.1	Csa02g006110.1	AT4G02770	PSAD-1 | photosystem I subunit D-1 | chr4:1229247-1229873 REVERSE LENGTH=208	-3.38118	1.00181e-07	TRUE	-0.956382	0.0066955	FALSE	-2.4248	2.27366e-05	TRUE	18.4672	19.3171	18.0358	18.5781	18.2456	19.2282	17.6995	21.3163	21.5297	20.5564	20.5567	20.4995	22.174	22.0949	21.193	21.7747	22.5545	21.4843	21.9643	6	3	4	2	2	1	2	2	6	6	4	4	4	5	6	3	5	6
Csa09g070640.1	Csa09g070640.1			-0.948719	0.00033916	TRUE	-0.565356	0.00844385	FALSE	-0.383363	0.0265684	FALSE	20.6275	20.618	19.8241	20.6741	20.1316	20.6247	20.286	21.0809	20.8444	20.7423	20.6838	20.5897	21.4294	21.5031	20.7726	21.2813	21.9564	20.9981	21.4861	3	3	3	3	3	3	3	3	3	3	3	3	3	3	3	3	3	3
Csa04g039780.1;Csa04g051240.1;Csa05g016060.1;Csa06g028220.1;Csa06g040380.1	Csa04g039780.1	AT3G53750	ACT3 | actin 3 | chr3:19915924-19917371 FORWARD LENGTH=377	-0.330206	0.000931798	FALSE	-0.210979	0.00154828	FALSE	-0.119228	0.150732	FALSE	20.6166	20.4732	20.5926	20.4922	20.3213	20.6292	20.2043	20.6217	20.701	20.5733	20.5342	20.4987	20.8581	20.8399	20.7367	20.7314	20.9718	20.6915	20.8116	11	11	10	11	9	9	10	10	10	10	9	8	9	9	9	8	8	7
Csa03g016050.1	Csa03g016050.1	AT1G12310	| Calcium-binding EF-hand family protein | chr1:4187500-4187946 REVERSE LENGTH=148	-1.48081	5.93513e-06	TRUE	-0.508429	0.0536537	FALSE	-0.972376	0.00352859	FALSE	19.2499	18.4438	19.0421	18.9238	19.1294	18.8839	18.9703	20.3896	20.305	19.6607	19.6399	19.5097	20.7374	20.5736	20.7938	20.5015	19.8497	20.6446	19.9083	11	7	5	6	6	6	7	7	11	10	6	8	6	9	9	10	9	8
Csa03g010060.1;Csa14g008070.1;Csa17g010100.1	Csa03g010060.1	AT1G06680	PSBP-1, OEE2, PSII-P, OE23 | photosystem II subunit P-1 | chr1:2047940-2049186 FORWARD LENGTH=263	-3.45245	5.26133e-09	TRUE	-1.25022	0.00258796	FALSE	-2.20223	0.000113811	TRUE	19.8222	20.4749	19.4107	19.8698	19.7762	20.2892	19.4943	22.603	22.6396	21.8456	21.653	21.519	23.6109	23.6398	22.6793	23.1502	24.0107	22.8878	23.3257	2	2	1	1	1	1	1	1	1	2	1	1	1	2	2	2	2	2
Csa11g022430.1	Csa11g022430.1	AT4G23500	| Pectin lyase-like superfamily protein | chr4:12264640-12267074 FORWARD LENGTH=495	-1.38823	3.13606e-10	TRUE	-0.795452	9.32884e-05	TRUE	-0.592778	0.000832669	FALSE	19.5656	19.5127	19.3934	19.6032	19.4505	19.5632	19.3064	20.3155	20.2409	19.9043	19.9076	20.028	20.8755	20.8755	20.7048	20.8303	21.1518	20.7628	20.9121	7	6	6	6	6	6	6	5	6	5	6	6	7	5	6	5	6	7
Csa02g048860.1	Csa02g048860.1	AT5G52640	HSP81-1, ATHS83, HSP81.1, HSP83, ATHSP90.1, AtHsp90-1, HSP90.1 | heat shock protein 90.1 | chr5:21352542-21355147 FORWARD LENGTH=705	0.0343121	0.475682	FALSE	-0.0369924	0.304061	FALSE	0.0713044	0.122412	FALSE	21.505	21.5887	21.4187	21.5068	21.3752	21.6158	21.3924	21.3523	21.5168	21.4402	21.3754	21.3264	21.5747	21.4829	21.3772	21.5204	21.4395	21.4113	21.3564	5	5	5	5	5	5	5	5	5	5	5	5	5	4	5	4	4	3
Csa10g028830.1;Csa11g031320.1;Csa12g048310.1	Csa10g028830.1	AT4G16720	| Ribosomal protein L23/L15e family protein | chr4:9400156-9401315 REVERSE LENGTH=204	0.366905	0.0957514	FALSE	0.175106	0.310553	FALSE	0.191799	0.405131	FALSE	20.9118	20.936	21.6563	20.7257	20.1074	21.0011	20.5867	20.3919	20.3605	20.5699	20.9578	20.9841	20.5528	20.779	20.6832	20.1182	20.4613	20.4346	20.3276	12	10	10	11	11	10	12	11	6	8	7	9	10	5	7	5	6	5
Csa10g017330.1	Csa10g017330.1	AT4G25580	| CAP160 protein | chr4:13056320-13058657 FORWARD LENGTH=626	0.5606	0.00085915	FALSE	0.0749215	0.473099	FALSE	0.485679	0.000479927	FALSE	20.6249	20.4865	20.5983	20.7664	20.5956	20.5777	20.7292	19.9881	20.0153	20.2967	20.1989	20.2657	19.8581	19.9325	20.4535	20.1683	19.6704	20.236	20.1353	43	42	41	43	40	40	42	42	33	33	33	32	36	29	28	35	31	24
Csa04g063570.1;Csa05g003570.1;Csa05g092980.1;Csa07g003870.1;Csa16g003890.1	Csa04g063570.1			-0.0632399	0.771633	FALSE	-0.197049	0.496559	FALSE	0.133809	0.584124	FALSE	21.5915	21.7915	22.2417	21.7638	22.0835	22.0995	22.3328	21.1127	22.3171	22.1156	21.4613	22.1824	21.2982	21.5799	22.6488	22.5133	21.9737	22.3067	22.0264	1	1	1	1	1	1	1	1	1	1	1	1	1	1	1	1	1	1
Csa12g069730.1	Csa12g069730.1			0.832086	2.23395e-10	TRUE	0.0786554	0.0486257	FALSE	0.75343	1.13662e-09	FALSE	21.4747	21.359	21.5315	21.5631	21.5471	21.5116	21.472	20.7547	20.7722	20.7694	20.6981	20.7204	20.5288	20.6589	20.7664	20.7464	20.6314	20.7041	20.5985	34	33	32	34	31	33	34	34	28	28	26	29	29	21	23	22	22	20
Csa10g032930.1	Csa10g032930.1	AT4G13850	ATGRP2, GR-RBP2, GRP2 | glycine-rich RNA-binding protein 2 | chr4:8021314-8022065 FORWARD LENGTH=158	0.606946	0.000136448	TRUE	0.254549	0.0302586	FALSE	0.352397	0.0170559	FALSE	22.4704	22.4485	22.2793	22.6907	22.6965	22.3644	22.2327	22.3257	21.8676	22.1018	22.1351	22.2829	21.8083	21.92	22.2052	21.8856	21.5515	21.9581	21.6051	4	3	4	3	3	4	3	3	3	3	3	3	3	2	1	2	2	1
Csa19g047930.1	Csa19g047930.1	AT2G20760	| Clathrin light chain protein | chr2:8943279-8945108 REVERSE LENGTH=338	-0.402304	7.38228e-06	FALSE	-0.0581135	0.151958	FALSE	-0.344191	1.9228e-05	FALSE	19.8311	19.9733	19.9375	20.026	19.8919	20.0684	20.0601	20.2323	20.3787	20.2552	20.3381	20.2766	20.2149	20.2693	20.4419	20.5236	20.429	20.399	20.3267	10	10	10	8	8	8	10	7	8	7	7	7	8	6	6	7	6	7
Csa07g062650.1;Csa09g095960.1;Csa16g053270.1	Csa07g062650.1	AT1G61520	LHCA3 | photosystem I light harvesting complex gene 3 | chr1:22700152-22701149 FORWARD LENGTH=273	-3.30152	7.86456e-07	TRUE	-0.653239	0.0403815	FALSE	-2.64828	2.04324e-05	TRUE	18.2054	19.0147	17.3814	18.3607	18.0333	19.199	17.4061	21.3381	21.3665	20.5237	20.6235	20.2967	21.8257	21.802	20.8232	21.3878	22.3141	21.0088	21.5495	9	1	3	1	2	1	1	1	7	8	4	2	4	6	8	2	3	9
Csa08g007800.1	Csa08g007800.1	AT5G15650	RGP2, ATRGP2 | reversibly glycosylated polypeptide 2 | chr5:5092203-5094093 FORWARD LENGTH=360	-0.014121	0.817464	FALSE	-0.00200069	0.877886	FALSE	-0.0121203	0.760521	FALSE	20.1707	20.0206	20.4638	20.2111	20.3089	20.2105	20.1057	20.1622	20.1407	20.2028	20.2551	20.4194	20.1783	20.2954	20.2227	20.3002	20.2511	20.2256	20.1168	18	17	14	18	16	18	16	16	17	15	13	14	14	14	14	10	13	11
Csa03g013800.1	Csa03g013800.1	AT1G10370	GST30, ATGSTU17, GST30B, ERD9 | Glutathione S-transferase family protein | chr1:3397274-3398273 REVERSE LENGTH=227	0.00344308	0.941902	FALSE	-0.0205347	0.60773	FALSE	0.0239778	0.582871	FALSE	19.9148	19.948	20.0857	20.107	20.1811	20.0194	20.0544	19.9095	20.0552	19.9941	20.0052	20.1181	19.9364	20.0623	20.1806	20.0897	20.0357	20.004	19.9775	12	10	11	11	10	12	11	11	8	9	10	11	10	6	7	7	9	6
Csa18g039430.1	Csa18g039430.1	AT5G65620	| Zincin-like metalloproteases family protein | chr5:26221951-26225784 FORWARD LENGTH=791	0.14439	0.0318326	FALSE	-0.0111302	0.701503	FALSE	0.155521	0.0059535	FALSE	20.6448	20.4667	20.5883	20.6105	20.4325	20.7007	20.45	20.4175	20.4564	20.3793	20.3869	20.3215	20.5197	20.4798	20.3268	20.2984	20.5841	20.2942	20.3798	30	29	30	29	28	29	29	29	28	29	26	27	27	21	24	18	21	21
Csa07g061190.1;Csa16g051910.1	Csa07g061190.1	AT2G27730	| copper ion binding | chr2:11820056-11820867 REVERSE LENGTH=113	0.315577	0.00836981	FALSE	0.122681	0.146922	FALSE	0.192896	0.10184	FALSE	23.3762	23.2124	23.3078	23.7406	23.29	23.41	23.3027	23.323	22.9788	23.2319	23.2357	23.3055	23.1589	23.3771	22.7699	23.103	23.1438	22.9986	22.8795	1	1	1	1	1	1	1	1	1	1	1	1	1	1	1	1	1	1
Csa14g020590.1;Csa17g022040.1	Csa14g020590.1	AT1G16470	PAB1 | proteasome subunit PAB1 | chr1:5623122-5625439 FORWARD LENGTH=235	0.978367	8.75617e-10	TRUE	0.186776	0.000770951	FALSE	0.791591	1.14597e-07	FALSE	22.1731	22.1012	22.0487	22.3634	22.2291	22.3065	22.1554	21.4704	21.4222	21.3731	21.387	21.3744	21.0503	21.2289	21.1763	21.3211	21.2829	21.236	21.2333	7	7	7	7	7	6	6	7	6	5	5	6	5	4	4	5	5	6
Csa03g061050.1;Csa14g064380.1;Csa17g094250.1	Csa03g061050.1	AT1G53750	RPT1A | regulatory particle triple-A 1A | chr1:20065921-20068324 REVERSE LENGTH=426	0.229266	0.000933148	FALSE	0.14164	0.0440342	FALSE	0.0876256	0.0856471	FALSE	20.2522	20.2675	20.1697	20.1673	20.1674	20.4066	20.2014	20.0817	20.2839	20.1052	20.0649	20.1343	19.938	20.0176	20.2143	19.979	19.8727	20.0304	19.9753	29	29	29	28	28	28	28	27	21	26	26	23	26	19	21	25	22	20
Csa07g033900.1	Csa07g033900.1	AT1G68300	| Adenine nucleotide alpha hydrolases-like superfamily protein | chr1:25598518-25599261 REVERSE LENGTH=160	0.115521	0.454753	FALSE	-0.103674	0.561043	FALSE	0.219194	0.0362054	FALSE	20.0065	20.0291	20.1867	20.0213	20.1701	19.988	20.3695	19.79	19.9971	20.0765	19.7251	19.9259	19.459	19.8263	20.4727	20.3801	19.733	20.1513	19.9401	12	11	10	9	10	12	10	10	9	9	8	8	9	6	6	9	7	4
Csa20g016890.1	Csa20g016890.1			0.705593	1.92003e-08	TRUE	0.0381175	0.187664	FALSE	0.681194	2.88121e-07	FALSE	25.3205	25.0989	25.2796	NA	25.1524	25.2195	25.2738	24.6259	24.5052	24.642	24.4896	24.6263	24.4607	24.5177	24.5665	24.5059	24.6498	24.4704	24.4459	1	1	1	1	0	1	1	1	1	1	1	1	1	1	1	1	1	1
Csa03g025590.1;Csa07g050080.1;Csa09g084200.1;Csa14g026970.1;Csa16g041620.1;Csa17g028480.1	Csa03g025590.1	AT1G21720	PBC1 | proteasome beta subunit C1 | chr1:7626394-7628070 FORWARD LENGTH=204	0.915487	2.30907e-08	TRUE	0.0991187	0.254805	FALSE	0.816368	4.77478e-06	FALSE	21.2343	21.1641	21.292	21.1416	21.3758	21.2909	21.3796	20.451	20.6422	20.411	20.293	20.4314	20.1837	20.1967	20.3954	20.5318	20.285	20.4955	20.382	5	5	5	5	5	5	5	5	5	5	5	5	5	5	5	5	4	4
Csa01g018230.1;Csa03g059740.1;Csa14g062000.2;Csa15g020200.1	Csa01g018230.1			-1.60962	5.57622e-10	TRUE	-0.973798	6.77565e-07	TRUE	-0.63582	2.45272e-05	FALSE	20.2604	20.6814	20.137	20.3443	20.3734	20.4416	20.3326	21.1347	21.1366	20.9707	20.8801	20.8829	22.0452	22.1305	21.9358	21.832	22.1074	21.8914	21.8958	3	2	2	1	2	2	2	2	2	2	2	2	2	3	3	2	3	2
Csa14g045480.1	Csa14g045480.1	AT1G35160	GRF4, 14-3-3PHI, GF14 PHI | GF14 protein phi chain | chr1:12867264-12868514 FORWARD LENGTH=267	-0.784784	8.61132e-10	TRUE	-0.374956	0.00634592	FALSE	-0.409828	0.00664746	FALSE	19.5142	19.4547	19.4975	19.4614	19.4266	19.4378	19.4721	20.0082	20.0801	19.8584	19.7164	19.6735	20.2401	20.3372	20.3288	20.2433	20.2223	20.242	20.1441	14	12	13	12	11	13	13	13	13	13	12	12	13	13	14	11	12	11
Csa04g034920.1;Csa06g023490.1;Csa06g023490.2;Csa09g052010.1	Csa04g034920.1	AT3G49470	NACA2 | nascent polypeptide-associated complex subunit alpha-like protein 2 | chr3:18341072-18342273 FORWARD LENGTH=217	-0.455286	5.78095e-05	FALSE	-0.236376	0.00607117	FALSE	-0.21891	0.000315109	FALSE	19.7484	19.9548	19.8132	19.8095	19.9632	19.9579	19.8996	20.1206	20.125	20.1047	20.0668	20.0699	20.188	20.2455	20.58	20.4664	20.332	20.3676	20.154	7	7	7	7	6	7	7	7	5	6	5	6	6	4	5	6	6	4
Csa07g047680.1;Csa09g080860.1;Csa16g040280.1	Csa07g047680.1	AT1G76160	sks5 | SKU5 similar 5 | chr1:28578211-28581020 REVERSE LENGTH=541	-0.506383	1.74749e-06	FALSE	-0.24048	0.00086693	FALSE	-0.265903	1.6882e-05	FALSE	20.1962	20.2209	20.2667	20.2179	20.1175	20.2092	20.1342	20.4915	20.4257	20.5617	20.4312	20.457	20.8848	20.7705	20.566	20.6647	20.7368	20.6096	20.6748	12	12	10	11	11	9	12	10	11	11	11	10	10	11	11	9	9	9
Csa01g017520.1	Csa01g017520.1	AT3G14990	| Class I glutamine amidotransferase-like superfamily protein | chr3:5047510-5049621 FORWARD LENGTH=392	1.82906	5.7634e-10	TRUE	0.837146	2.32824e-06	TRUE	0.991914	3.10095e-06	TRUE	21.435	21.4162	21.631	21.5897	21.4967	21.5309	21.3915	20.5877	20.6423	20.591	20.3442	20.3959	19.4959	19.7876	19.7266	19.6843	19.9413	19.5444	19.5074	21	18	18	18	17	21	18	20	9	10	10	13	10	4	6	7	5	6
Csa12g024880.1	Csa12g024880.1	AT4G27000	ATRBP45C | RNA-binding (RRM/RBD/RNP motifs) family protein | chr4:13554983-13557763 REVERSE LENGTH=415	0.0396848	0.338868	FALSE	0.0531303	0.13752	FALSE	-0.0134455	0.416114	FALSE	20.3108	20.2527	20.227	20.2464	20.2339	20.3799	20.2757	20.3087	20.2708	20.3008	20.2473	20.3748	20.101	20.3012	20.2991	20.3461	20.1977	20.2543	20.1492	10	9	8	9	10	10	10	10	8	10	6	10	6	5	6	6	6	6
Csa10g018420.1	Csa10g018420.1	AT4G24620	PGI1, PGI | phosphoglucose isomerase 1 | chr4:12708972-12712610 REVERSE LENGTH=613	-0.743151	4.97568e-05	TRUE	-0.55601	0.0010407	FALSE	-0.187141	0.140581	FALSE	19.6793	19.735	19.656	19.4931	19.4419	19.7825	19.4074	19.9199	20.0153	19.6544	19.6561	19.5881	20.583	20.5119	19.9711	20.2395	20.6301	20.1229	20.3389	33	31	33	28	29	27	33	30	30	26	22	24	23	25	25	20	23	24
Csa06g044190.1	Csa06g044190.1	AT2G39990	EIF2, AteIF3f, eIF3F | eukaryotic translation initiation factor 2 | chr2:16698332-16699929 REVERSE LENGTH=293	0.0150513	0.711338	FALSE	0.0398886	0.093126	FALSE	-0.0248374	0.427106	FALSE	20.7922	20.5977	20.6158	20.8157	20.6591	20.8013	20.6725	20.7898	20.6928	20.7765	20.7315	20.7132	20.7071	20.6955	20.709	20.7422	20.7339	20.6066	20.6546	11	9	10	9	9	9	9	10	9	9	10	9	11	7	9	7	9	9
Csa05g034680.1	Csa05g034680.1	AT2G29500	| HSP20-like chaperones superfamily protein | chr2:12633279-12633740 REVERSE LENGTH=153	-1.41393	5.52604e-09	TRUE	-0.721837	0.000117249	FALSE	-0.692091	1.33998e-05	FALSE	20.8201	21.0845	20.7638	21.0976	21.0021	21.1192	20.9787	21.5565	21.6047	21.9085	21.6445	21.7471	22.355	22.373	22.3481	22.508	22.335	22.435	22.4094	2	2	2	2	2	2	2	2	2	2	2	2	2	2	2	2	2	2
Csa02g072730.1;Csa11g101140.1;Csa18g037640.1	Csa02g072730.1	AT5G64040	PSAN | photosystem I reaction center subunit PSI-N, chloroplast, putative / PSI-N, putative (PSAN) | chr5:25628724-25629409 REVERSE LENGTH=171	-3.39268	7.53202e-08	TRUE	-0.850764	0.0105524	FALSE	-2.54192	1.18271e-05	TRUE	18.6374	19.3278	17.9881	18.4243	18.3794	19.4502	18.0368	21.4247	21.7589	21.009	20.733	20.6201	21.9376	22.0174	21.3185	22.1637	22.7547	21.7002	22.1008	4	1	2	1	1	1	2	1	3	3	3	3	3	3	4	3	4	3
Csa05g044430.1	Csa05g044430.1	AT2G26740	ATSEH, SEH | soluble epoxide hydrolase | chr2:11393148-11394257 REVERSE LENGTH=321	-0.690915	3.88083e-08	TRUE	-0.537596	0.00227373	FALSE	-0.153319	0.118746	FALSE	20.1821	20.3157	20.3725	20.2342	20.0607	20.2438	20.1164	20.2108	20.2752	20.7154	20.3435	20.4353	20.7979	21.0702	20.8208	20.925	21.018	20.8647	20.8653	5	5	5	5	5	5	5	5	5	4	5	5	5	5	5	5	5	5
Csa02g071760.1;Csa11g100210.1	Csa02g071760.1	AT5G63310	NDPK2, NDPK1A, NDPK IA IA, NDPK IA, ATNDPK2 | nucleoside diphosphate kinase 2 | chr5:25372122-25373838 REVERSE LENGTH=231	-0.279459	0.000121131	FALSE	-0.2769	0.000100664	FALSE	-0.0025588	0.926375	FALSE	20.1143	19.9394	20.0772	20.2461	20.2218	20.1203	20.0527	20.0847	20.2079	20.0309	20.0547	20.149	20.3823	20.5162	20.3927	20.3724	20.4099	20.3659	20.2885	8	7	7	8	6	7	7	6	7	6	6	5	6	5	5	5	6	6
Csa12g061320.1	Csa12g061320.1			-0.178918	0.00499254	FALSE	0.0366405	0.507762	FALSE	-0.215558	0.00256407	FALSE	20.1191	20.0092	20.1931	20.1312	20.0216	20.2265	19.9052	20.279	20.3158	20.2213	20.3571	20.2688	20.3128	20.3459	20.2717	20.16	20.2316	20.3112	20.2252	15	13	13	12	14	14	13	13	14	13	15	12	14	9	11	11	12	13
Csa05g007560.1	Csa05g007560.1	AT2G42910	| Phosphoribosyltransferase family protein | chr2:17856396-17858394 FORWARD LENGTH=337	0.199279	0.00809144	FALSE	0.204022	0.0185393	FALSE	-0.00474287	0.915156	FALSE	19.9462	20.0916	20.222	20.165	20.2872	20.0732	20.264	20.0095	20.0325	20.2329	20.2607	20.2535	19.7785	19.9657	20.0233	20.055	19.8409	20.084	19.9066	15	13	14	14	13	15	12	14	11	12	11	13	14	7	9	11	10	8
Csa15g076270.1	Csa15g076270.1	AT2G17840	ERD7 | Senescence/dehydration-associated protein-related | chr2:7755923-7757798 REVERSE LENGTH=452	0.15451	0.0248005	FALSE	0.0937258	0.250605	FALSE	0.0607844	0.245438	FALSE	20.2039	20.2015	19.9449	20.174	20.2718	20.1151	20.2701	20.0302	20.2365	19.9757	20.064	20.1487	19.8887	19.8975	20.1703	20.1538	19.9592	20.0171	20.013	21	19	20	20	19	21	18	19	19	19	18	17	19	15	13	15	12	11
Csa01g023890.1;Csa19g028790.1	Csa01g023890.1	AT3G20820	| Leucine-rich repeat (LRR) family protein | chr3:7280930-7282027 FORWARD LENGTH=365	-1.23709	1.54922e-12	TRUE	-0.525227	8.95368e-05	FALSE	-0.711863	1.30071e-05	FALSE	19.9527	19.9916	20.1763	20.036	19.9245	20.0246	20.0465	20.8308	20.8207	20.5929	20.7397	20.5907	21.2011	21.2958	21.1475	21.3023	21.3361	21.3124	21.2168	11	9	9	11	8	10	9	10	8	9	11	9	7	7	8	8	9	8
Csa03g016870.1;Csa14g016060.1;Csa17g018360.1	Csa03g016870.1	AT1G13060	PBE1 | 20S proteasome beta subunit E1 | chr1:4452641-4454663 FORWARD LENGTH=274	0.72198	6.47711e-08	TRUE	-0.0156348	0.68534	FALSE	0.737615	0.000997996	FALSE	20.9119	21.0076	21.0496	21.0159	21.1942	21.0898	21.0814	20.4692	20.5733	20.0711	20.2146	20.0709	20.1904	20.2249	20.2964	20.2481	20.4219	20.5226	20.3921	11	11	11	11	11	11	11	11	10	10	9	9	10	8	7	8	8	7
Csa13g021050.1	Csa13g021050.1	AT5G18170	GDH1 | glutamate dehydrogenase 1 | chr5:6006172-6008248 FORWARD LENGTH=411	-0.631586	4.94135e-08	TRUE	-0.120219	0.0432631	FALSE	-0.511367	5.74939e-06	FALSE	19.6992	19.508	19.527	19.792	19.6554	19.6384	19.732	20.0862	20.0684	20.2547	20.2579	20.138	20.3495	20.2177	20.3684	20.3459	20.2907	20.2433	20.1575	18	15	13	15	14	15	13	12	13	16	15	16	18	17	14	17	16	12
Csa04g041530.1;Csa04g053530.1;Csa05g013660.1;Csa06g029860.1;Csa06g043510.1;Csa09g066250.1	Csa04g041530.1	AT3G55280	RPL23AB | ribosomal protein L23AB | chr3:20500667-20501519 FORWARD LENGTH=154	1.00754	0.000844369	TRUE	0.586176	0.139699	FALSE	0.421359	0.101462	FALSE	20.3681	20.4874	20.7713	20.1026	21.2871	21.0016	20.3841	20.4807	20.58	19.5571	20.3821	19.4906	19.8229	19.3498	20.1754	19.5419	19.0882	20.157	19.2141	12	10	9	10	9	10	12	10	9	8	8	8	6	6	6	5	6	3
Csa05g033950.1;Csa07g013380.1;Csa16g014990.2	Csa05g033950.1	AT2G29960	CYP5, ATCYP5, CYP19-4 | cyclophilin 5 | chr2:12769183-12770528 REVERSE LENGTH=201	0.468653	1.88863e-06	FALSE	0.235096	0.0504352	FALSE	0.233557	0.0564759	FALSE	20.9147	20.7836	21.1052	21.0436	20.861	20.9004	20.8886	20.5284	20.477	20.6971	20.8968	20.8892	20.3252	20.5186	20.5669	20.4506	20.4602	20.5041	20.3911	9	8	8	8	9	8	8	8	9	7	6	8	7	6	6	7	6	6
Csa19g016070.1	Csa19g016070.1	AT3G11930	| Adenine nucleotide alpha hydrolases-like superfamily protein | chr3:3776371-3777393 FORWARD LENGTH=199	-0.780461	2.18142e-06	TRUE	-0.409814	3.66986e-07	FALSE	-0.370647	0.0005223	FALSE	21.1131	21.4283	21.4553	21.1273	21.055	21.3073	21.2144	21.5555	21.5771	21.6486	21.6803	21.5762	22.1356	21.9192	22.0375	22.0369	22.0199	22.0204	21.9944	2	2	2	2	2	2	2	2	2	2	2	2	2	2	2	2	2	2
Csa05g024360.1	Csa05g024360.1	AT2G32520	| alpha/beta-Hydrolases superfamily protein | chr2:13805823-13807442 REVERSE LENGTH=239	-0.121767	0.0328054	FALSE	-0.172926	0.00614326	FALSE	0.0511583	0.376592	FALSE	20.8927	20.8477	20.8018	21.0376	20.9057	20.8845	21.0397	20.8222	20.7949	20.9598	20.8877	20.9044	21.0059	20.9775	21.1626	21.1729	21.05	20.9797	20.9134	10	10	9	8	8	9	8	9	9	8	9	8	8	6	8	6	5	5
Csa07g059950.1	Csa07g059950.1	AT1G79920	| Heat shock protein 70 (Hsp 70) family protein | chr1:30058935-30062224 REVERSE LENGTH=831	0.12789	0.0141327	FALSE	-0.046546	0.130129	FALSE	0.174436	0.00214432	FALSE	20.1671	20.0847	20.1718	20.0919	19.9696	20.2001	19.9612	19.9365	19.9704	19.9178	19.8748	19.8807	20.0032	20.064	19.9522	19.8923	19.9545	19.8922	19.9929	29	29	29	29	26	29	28	27	20	22	20	21	23	20	16	17	19	17
Csa03g013000.1	Csa03g013000.1	AT1G09640	| Translation elongation factor EF1B, gamma chain | chr1:3120162-3122152 FORWARD LENGTH=414	0.409023	9.15425e-06	FALSE	0.149744	0.0180901	FALSE	0.259279	0.000361488	FALSE	21.2301	21.1757	21.3011	21.2436	21.1488	21.2397	20.9752	20.8204	20.8921	20.9261	21.0092	20.9501	20.8589	20.9192	20.6238	20.7069	20.8327	20.7095	20.7999	12	12	11	12	11	12	12	12	10	11	10	11	10	10	11	9	10	9
Csa09g097490.1	Csa09g097490.1	AT1G62810	| Copper amine oxidase family protein | chr1:23258253-23261772 REVERSE LENGTH=712	-2.46356	8.39846e-15	TRUE	-0.884945	1.39688e-09	TRUE	-1.57861	4.10524e-11	TRUE	18.8091	19.0818	18.8431	19.0536	18.9805	19.0042	19.0098	20.527	20.5655	20.6329	20.519	20.5035	21.2621	21.5171	21.4624	21.5009	21.3754	21.4787	21.4304	14	9	10	10	9	7	10	9	11	12	13	13	12	11	14	13	13	12
Csa00441s410.1	Csa00441s410.1	AT2G19770	PRF5 | profilin 5 | chr2:8519885-8521119 REVERSE LENGTH=134	-0.158161	0.170678	FALSE	0.0444178	0.780505	FALSE	-0.202579	0.0693214	FALSE	19.798	19.8605	19.9083	19.8802	20.3671	19.7452	19.9632	20.1207	20.2798	20.0694	20.0848	20.0212	20.0377	20.3186	20.3317	20.1852	19.9036	20.0536	19.7993	5	5	5	5	5	5	5	5	5	5	5	5	5	3	5	5	4	4
Csa02g026440.1;Csa08g040320.1;Csa13g047480.1	Csa02g026440.1	AT4G10340	LHCB5 | light harvesting complex of photosystem II 5 | chr4:6408200-6409496 FORWARD LENGTH=280	-2.56914	1.8347e-06	TRUE	-0.369373	0.204767	FALSE	-2.19977	3.22215e-06	TRUE	18.5364	19.1778	18.0908	18.5985	18.2663	19.1985	18.1558	21.1585	21.0627	20.7771	20.5205	20.3205	21.6565	21.5539	20.1953	20.8146	21.9148	20.7817	21.0914	9	5	5	4	5	4	5	5	8	8	9	6	6	9	7	4	6	9
Csa19g006980.1	Csa19g006980.1	AT3G04790	| Ribose 5-phosphate isomerase, type A protein | chr3:1313365-1314195 FORWARD LENGTH=276	-1.2317	4.126e-08	TRUE	-0.626855	0.000782073	FALSE	-0.604845	0.00128345	FALSE	19.032	19.1863	18.9106	19.3417	19.2218	19.3037	19.2335	20.0626	19.9355	19.6622	19.6644	19.5389	20.4087	20.3962	20.2133	20.4882	20.7881	20.1887	20.3685	11	10	9	9	8	9	9	8	10	9	7	5	7	9	7	7	8	9
Csa03g033170.1	Csa03g033170.1	AT1G29990	PFD6 | prefoldin 6 | chr1:10507666-10508821 FORWARD LENGTH=129	0.0240022	0.541661	FALSE	0.0985804	0.0149985	FALSE	-0.0745782	0.0345618	FALSE	19.7028	19.8194	19.678	19.8608	19.7517	19.7785	19.8239	19.8085	19.8036	19.8667	19.8799	19.8948	19.6808	19.7441	19.6858	19.7951	19.8867	19.7703	19.6844	12	12	12	11	11	12	12	12	12	12	12	12	11	9	10	8	10	8
Csa17g024340.1	Csa17g024340.1	AT1G18540	| Ribosomal protein L6 family protein | chr1:6377448-6378548 REVERSE LENGTH=233	-0.0978804	0.50983	FALSE	-0.0747133	0.619714	FALSE	-0.0231671	0.882871	FALSE	20.046	20.0315	20.9152	20.0989	19.9198	20.1003	19.9427	19.9176	19.8566	20.29	20.4717	20.3524	20.1806	20.5146	20.1371	20.2897	20.2163	20.3441	20.0571	12	10	8	12	11	9	10	8	8	9	9	11	10	7	8	7	5	5
Csa08g012230.1;Csa13g022460.1	Csa08g012230.1	AT5G19510	| Translation elongation factor EF1B/ribosomal protein S6 family protein | chr5:6581854-6583137 REVERSE LENGTH=224	0.172163	0.0658349	FALSE	0.260914	0.00282593	FALSE	-0.0887506	0.296613	FALSE	23.5891	23.1595	23.6866	23.5087	23.6195	23.4174	23.419	23.6754	23.5804	23.4335	23.5867	23.5778	23.3056	23.3391	23.5404	23.258	23.1051	23.4149	23.2316	1	1	1	1	1	1	1	1	1	1	1	1	1	1	1	1	1	1
Csa11g019390.1	Csa11g019390.1	AT4G25200	ATHSP23.6-MITO, HSP23.6-MITO | mitochondrion-localized small heat shock protein 23.6 | chr4:12917089-12917858 FORWARD LENGTH=210	-0.5968	4.46649e-05	TRUE	-0.343303	0.00525752	FALSE	-0.253497	0.00832488	FALSE	19.9173	20.005	19.9833	20.1319	19.9674	20.005	19.9863	20.1185	20.1572	20.3959	20.2582	20.4256	20.3494	20.5376	20.7722	20.7714	20.3785	20.7158	20.6491	7	6	5	4	6	5	5	6	5	5	6	6	5	5	4	6	7	6
Csa08g006630.1	Csa08g006630.1	AT5G14590	| Isocitrate/isopropylmalate dehydrogenase family protein | chr5:4703533-4706627 REVERSE LENGTH=485	0.145374	0.00741482	FALSE	-0.141914	0.0182442	FALSE	0.287288	0.000111905	FALSE	20.2788	20.1069	20.3363	20.2691	20.2552	20.289	20.2669	19.8952	19.9565	19.9801	19.9546	20.0936	19.9577	20.2237	20.1934	20.1696	20.0463	20.1274	20.0662	24	21	22	20	20	24	23	22	16	18	18	18	15	13	15	15	14	13
Csa04g002080.1;Csa04g002080.2;Csa04g002080.3	Csa04g002080.1	AT2G01130	| DEA(D/H)-box RNA helicase family protein | chr2:88847-94635 REVERSE LENGTH=1113	-0.640478	8.29978e-06	TRUE	-0.362137	0.00166462	FALSE	-0.278342	0.00555641	FALSE	20.0953	20.2418	20.1357	20.1581	20.187	20.3091	20.2664	20.5738	20.6422	20.4451	20.322	20.3946	20.8595	20.9367	20.5792	20.857	21.0948	20.7175	20.8322	27	27	25	24	27	26	25	27	26	27	22	22	23	21	20	18	19	19
Csa04g030420.1;Csa06g021170.1	Csa04g030420.1	AT3G47520	MDH | malate dehydrogenase | chr3:17513657-17514868 FORWARD LENGTH=403	-0.242697	0.00129867	FALSE	-0.150176	0.0216519	FALSE	-0.0925216	0.00148799	FALSE	20.2396	20.3393	20.2701	20.3395	20.2369	20.3193	20.2769	20.4421	20.374	20.3969	20.3433	20.3956	20.36	20.6417	20.4384	20.5271	20.7231	20.4919	20.5382	13	11	12	11	11	12	12	12	10	12	13	12	12	9	9	10	8	10
Csa10g001680.1;Csa11g001890.1	Csa10g001680.1	AT4G38970	FBA2 | fructose-bisphosphate aldolase 2 | chr4:18163714-18165659 REVERSE LENGTH=398	-1.23243	9.38543e-07	TRUE	-0.703396	0.00183958	FALSE	-0.529036	0.0102072	FALSE	20.2434	20.6083	19.9802	20.2372	20.4495	20.5076	20.3476	21.0882	21.2155	20.7338	20.5922	20.6398	21.5734	21.6775	21.2706	21.5155	22.0833	21.3085	21.5721	6	5	6	5	5	6	5	5	6	6	5	4	5	5	5	5	5	5
Csa08g024240.1;Csa13g034390.1;Csa20g052760.1	Csa08g024240.1	AT5G26360	| TCP-1/cpn60 chaperonin family protein | chr5:9255561-9258891 REVERSE LENGTH=555	0.498646	3.37807e-08	FALSE	0.183562	0.00367219	FALSE	0.315084	3.66577e-05	FALSE	20.6159	20.5795	20.6963	20.5158	20.479	20.65	20.5267	20.158	20.3536	20.2771	20.2542	20.2069	20.1253	20.0691	20.1996	20.0951	19.9769	20.0324	20.0742	32	32	30	32	29	32	31	32	26	29	29	25	27	20	21	23	22	21
Csa11g052140.1	Csa11g052140.1			0.0704769	0.656919	FALSE	0.013721	0.324611	FALSE	-0.0453802	0.456357	FALSE	23.6906	23.6221	NA	24.0102	23.829	23.7666	23.9577	23.8458	23.8712	23.8711	NA	NA	23.7487	23.8835	24.0042	23.9356	23.5812	23.4173	NA	1	1	1	0	1	1	1	1	1	1	1	0	0	1	1	1	1	1
Csa18g022690.1	Csa18g022690.1	AT5G51830	| pfkB-like carbohydrate kinase family protein | chr5:21069709-21071450 FORWARD LENGTH=343	0.354203	8.31394e-06	FALSE	0.204427	0.000785222	FALSE	0.149776	0.00182881	FALSE	20.2866	20.1916	20.3386	20.288	20.2367	20.2296	20.2415	20.026	20.0891	20.1651	20.1158	20.1634	19.8032	19.8816	20.0975	19.876	19.8725	19.9283	19.874	17	17	16	16	16	17	14	14	16	16	17	16	16	11	12	11	9	10
Csa19g025330.1	Csa19g025330.1	AT3G18080	BGLU44 | B-S glucosidase 44 | chr3:6191586-6194124 FORWARD LENGTH=512	-1.00316	3.57231e-05	TRUE	-0.728608	0.0278931	FALSE	-0.274552	0.198023	FALSE	19.8432	19.5614	20.2423	19.8904	19.3641	19.8072	19.4488	19.7755	19.425	20.512	20.3008	20.3398	20.789	20.9696	20.629	20.5966	20.8372	20.7011	20.6568	17	15	15	15	17	14	15	14	14	13	17	14	16	15	12	12	11	13
Csa05g072080.1	Csa05g072080.1			-0.81942	3.13792e-05	TRUE	-0.212131	0.0664285	FALSE	-0.607289	0.000221196	FALSE	20.984	20.9768	21.1393	21.211	21.216	21.0995	21.2382	21.4528	21.8696	21.7854	21.7222	21.6941	21.6816	21.8906	22.1164	22.3207	21.6409	22.0721	21.8784	3	2	1	1	2	2	2	2	2	2	2	2	3	3	2	2	2	3
Csa01g013370.1;Csa15g016150.1;Csa19g016510.1	Csa01g013370.1	AT3G12260	| LYR family of Fe/S cluster biogenesis protein | chr3:3909252-3910337 REVERSE LENGTH=133	-0.103297	0.0745568	FALSE	0.0743846	0.16578	FALSE	-0.177682	0.0121524	FALSE	20.3734	20.327	20.2234	20.5378	20.3818	20.4331	20.2094	20.6449	20.54	20.4259	20.5468	20.4852	20.3277	20.4016	20.5331	20.4491	20.4592	20.538	20.5002	7	5	6	6	5	5	6	5	5	7	5	5	4	5	5	5	4	3
Csa05g018050.1	Csa05g018050.1	AT2G36060	MMZ3, UEV1C | MMS ZWEI homologue 3 | chr2:15143012-15143998 REVERSE LENGTH=145	0.0762525	0.116126	FALSE	0.0473879	0.285621	FALSE	0.0288646	0.433826	FALSE	19.2928	19.3221	19.3244	19.37	19.5156	19.4243	19.3922	19.3298	19.4175	19.372	19.2836	19.3354	19.1579	19.3198	19.4532	19.3118	19.2343	19.3391	19.2914	13	13	12	12	13	13	13	12	12	13	9	8	12	7	8	9	7	5
Csa03g020630.1;Csa14g020990.1;Csa17g022480.1	Csa03g020630.1	AT1G16890	UBC36, UBC13B | ubiquitin-conjugating enzyme 36 | chr1:5776550-5777903 REVERSE LENGTH=120	-0.247819	4.82778e-05	FALSE	-0.143479	0.0107461	FALSE	-0.10434	0.0894911	FALSE	19.7392	19.7778	19.8471	19.7378	19.653	19.7511	19.6136	19.8994	19.8385	19.6933	19.8936	19.7931	20.0266	19.937	20.0132	19.8419	20.0643	19.9942	19.9771	9	8	8	8	9	8	8	8	6	7	8	6	8	7	8	8	7	7
Csa20g024230.1	Csa20g024230.1	AT5G16390	CAC1, CAC1A, BCCP, BCCP1 | chloroplastic acetylcoenzyme A carboxylase 1 | chr5:5361098-5363020 REVERSE LENGTH=280	-0.619294	0.000701036	FALSE	-0.342718	0.0588309	FALSE	-0.276576	0.119458	FALSE	20.0257	20.0161	20.0278	20.0425	20.1353	19.9976	19.9796	20.6135	20.6014	20.1121	20.1084	20.0155	20.9605	20.9638	20.307	20.6071	20.8154	20.4893	20.4164	7	6	6	5	5	5	5	5	6	7	5	5	5	3	5	6	4	6
Csa08g061310.1;Csa13g003220.1;Csa20g003310.1	Csa08g061310.1	AT5G03290	IDH-V | isocitrate dehydrogenase V | chr5:794043-795939 FORWARD LENGTH=374	0.100901	0.00437099	FALSE	0.00895141	0.665545	FALSE	0.0919497	0.0167632	FALSE	20.8412	20.6807	20.7817	20.8597	20.8462	20.8027	20.8177	20.7596	20.7292	20.6528	20.6811	20.7532	20.6509	20.7743	20.6558	20.7326	20.703	20.7105	20.6964	12	12	12	12	12	12	12	12	12	12	11	11	11	8	10	10	11	11
Csa09g079500.1	Csa09g079500.1	AT1G74920	ALDH10A8 | aldehyde dehydrogenase 10A8 | chr1:28139175-28142573 REVERSE LENGTH=501	0.150795	0.0162617	FALSE	0.00143912	0.996829	FALSE	0.149356	0.000862893	FALSE	20.8051	20.8109	20.7583	20.7586	20.6313	20.7935	20.6609	20.5613	20.6376	20.6137	20.5629	20.5972	20.6259	20.8165	20.581	20.512	20.6345	20.4439	20.5492	18	16	18	16	18	17	17	15	13	15	14	13	13	14	12	13	13	13
Csa01g006470.1	Csa01g006470.1	AT3G05590	RPL18 | ribosomal protein L18 | chr3:1621511-1622775 FORWARD LENGTH=187	0.0907261	0.555926	FALSE	0.00931957	0.836629	FALSE	0.0814065	0.802012	FALSE	19.8827	19.8773	20.5984	19.9935	19.5502	19.912	19.8575	19.6047	19.4436	20.0596	20.1506	20.2491	19.9193	20.2954	19.7913	19.8672	19.8058	19.8648	19.4927	10	7	8	10	9	8	8	9	8	8	10	9	9	7	6	8	8	8
Csa01g003690.1	Csa01g003690.1			-0.56011	0.0205654	FALSE	-0.231553	0.26901	FALSE	-0.328557	0.0244895	FALSE	19.8755	19.1934	19.6102	19.7984	19.5858	19.4725	19.7212	20.1589	20.0232	19.6429	19.8653	19.9781	20.1148	20.4006	20.6293	20.3457	19.2761	20.5496	19.8616	11	11	6	7	9	9	6	8	10	8	9	8	7	9	9	7	8	5
Csa01g041670.1	Csa01g041670.1	AT2G18540	| RmlC-like cupins superfamily protein | chr2:8042382-8045008 REVERSE LENGTH=707	-1.33035	2.67681e-11	TRUE	-0.703562	8.85127e-09	FALSE	-0.626789	8.60566e-08	FALSE	20.4013	20.2548	20.412	20.5823	20.3538	20.3866	20.3966	20.9587	21.0095	21.1189	21.0347	21.0089	21.6401	21.6699	21.7581	21.8093	21.7661	21.7624	21.6939	9	7	9	9	8	7	8	9	9	9	9	9	9	8	8	9	9	9
Csa03g022980.1	Csa03g022980.1	AT1G19140	| FUNCTIONS IN: molecular_function unknown; INVOLVED IN: ubiquinone biosynthetic process; LOCATED IN: mitochondrion; EXPRESSED IN: 24 plant structures; EXPRESSED DURING: 15 growth stages; CONTAINS InterPro DOMAIN/s: COQ9 (InterPro:IPR013718), Ubiquinone biosynthesis protein COQ9 (InterPro:IPR012762); Has 748 Blast hits to 748 proteins in 260 species: Archae - 0; Bacteria - 218; Metazoa - 126; Fun…	0.0114281	0.810065	FALSE	-0.0109499	0.899429	FALSE	0.022378	0.528851	FALSE	20.4739	20.4337	20.3739	20.5458	20.4365	20.3772	20.3938	20.4195	20.3749	20.4294	20.4199	20.4397	20.2268	20.3262	20.4972	20.5025	20.4694	20.4957	20.4372	11	10	9	11	9	10	9	9	9	9	8	9	7	6	6	6	9	6
Csa04g050840.1;Csa06g039960.1	Csa04g050840.1	AT2G37270	ATRPS5B, RPS5B | ribosomal protein 5B | chr2:15647883-15649042 REVERSE LENGTH=207	0.0359819	0.546573	FALSE	0.109445	0.0438957	FALSE	-0.0734631	0.213222	FALSE	20.5182	20.6413	20.5228	20.7554	20.7984	20.6768	20.7824	20.6586	20.7994	20.7424	20.7192	20.7715	20.5372	20.5756	20.8161	20.6922	20.6092	20.6684	20.5448	7	6	6	6	6	6	6	6	5	7	5	6	6	4	4	5	6	4
Csa08g014670.1	Csa08g014670.1	AT5G20890	| TCP-1/cpn60 chaperonin family protein | chr5:7087020-7089906 REVERSE LENGTH=527	0.471676	5.73294e-08	FALSE	0.251561	3.35667e-05	FALSE	0.220115	1.29328e-06	FALSE	20.3495	20.3556	20.2996	20.4216	20.3359	20.3943	20.4195	20.1249	20.1291	20.191	20.1604	20.1401	19.7856	19.9361	19.9836	19.934	19.8079	19.9435	19.8835	45	45	43	42	43	43	44	44	34	33	32	35	37	29	26	31	27	26
Csa01g013010.1	Csa01g013010.1	AT3G11930	| Adenine nucleotide alpha hydrolases-like superfamily protein | chr3:3776371-3777393 FORWARD LENGTH=199	-0.94828	3.15646e-06	TRUE	-0.529014	8.41725e-05	FALSE	-0.419266	0.00439893	FALSE	19.7526	20.2692	20.0233	19.7746	19.5532	19.975	19.7817	20.104	20.2612	20.1839	20.4539	20.3465	20.879	20.5093	20.8321	20.7761	20.9146	20.8716	20.9849	5	3	4	4	4	4	3	5	4	4	4	2	3	3	3	3	2	3
Csa06g022480.1	Csa06g022480.1	AT3G48680	GAMMA CAL2 | gamma carbonic anhydrase-like 2 | chr3:18035107-18036773 FORWARD LENGTH=256	-0.145447	0.0230661	FALSE	-0.0696669	0.433151	FALSE	-0.0757799	0.0569555	FALSE	21.1852	21.2163	21.0568	21.2646	21.1092	21.2177	21.1574	21.3444	21.1519	21.292	21.2347	21.3282	21.1297	21.3739	21.435	21.3265	21.4795	21.2176	21.2632	7	7	7	7	7	7	6	6	5	5	5	5	5	5	5	6	5	5
Csa05g009440.1	Csa05g009440.1	AT2G42130	| Plastid-lipid associated protein PAP / fibrillin family protein | chr2:17566242-17567651 FORWARD LENGTH=270	-0.780232	1.27261e-08	TRUE	-0.409558	6.19125e-05	FALSE	-0.370674	0.000156339	FALSE	20.6031	20.7532	20.3896	20.6738	20.6267	20.6471	20.6025	21.0819	21.0847	20.9195	20.9152	20.8893	21.303	21.3733	21.35	21.3765	21.5524	21.3657	21.4366	8	6	7	7	7	7	7	7	7	7	7	7	7	8	7	8	8	6
Csa04g049270.1	Csa04g049270.1	AT2G35830	| unknown protein; BEST Arabidopsis thaliana protein match is: unknown protein (TAIR:AT2G35810.1); Has 155 Blast hits to 155 proteins in 54 species: Archae - 0; Bacteria - 66; Metazoa - 0; Fungi - 0; Plants - 82; Viruses - 0; Other Eukaryotes - 7 (source: NCBI BLink). | chr2:15052302-15053160 FORWARD LENGTH=184	-0.5574	4.03982e-07	TRUE	-0.275752	0.000444172	FALSE	-0.281648	3.51615e-05	FALSE	19.7849	19.7858	19.8144	19.8728	19.9991	19.8573	19.7712	20.2311	20.1217	20.1521	20.0653	20.1001	20.3783	20.4099	20.4084	20.5339	20.2241	20.5278	20.3049	6	5	6	5	5	5	5	6	6	6	6	6	5	6	6	6	6	5
Csa11g014520.1	Csa11g014520.1	AT4G29040	RPT2a | regulatory particle AAA-ATPase 2A | chr4:14312369-14314386 FORWARD LENGTH=443	-0.0229562	0.514446	FALSE	0.0851644	0.0447753	FALSE	-0.108121	0.0336234	FALSE	20.3468	20.4133	20.2086	20.3848	20.2595	20.4314	20.3545	20.3483	20.4448	20.4372	20.4808	20.5192	20.3283	20.3952	20.4222	20.3356	20.3271	20.3719	20.3793	17	16	16	15	16	17	17	17	12	16	14	16	14	12	12	10	14	10
Csa02g065670.1	Csa02g065670.1			-1.04521	1.19739e-07	TRUE	-0.559538	0.00239461	FALSE	-0.485677	0.00845092	FALSE	19.4308	19.6831	19.459	19.7438	19.8705	19.792	19.8854	20.3379	20.4175	20.113	20.0849	19.8086	20.7759	20.9286	20.4965	20.7359	20.9445	20.5857	20.714	3	2	2	3	2	3	3	3	3	3	3	3	3	2	3	3	3	2
Csa00462s040.1	Csa00462s040.1			0.245445	0.0052315	FALSE	-0.00258608	0.659849	FALSE	0.248031	0.00286688	FALSE	20.1803	19.9992	20.1998	20.013	19.9848	20.242	19.8772	19.7446	19.9425	19.7744	19.8482	19.6596	20.0371	19.9661	19.7889	19.643	19.8042	19.7458	19.793	33	32	31	30	28	33	30	30	26	28	24	25	24	18	19	18	20	18
Csa01g020950.1;Csa19g025510.1	Csa01g020950.1	AT3G18190	| TCP-1/cpn60 chaperonin family protein | chr3:6232226-6233836 FORWARD LENGTH=536	0.567284	1.58633e-09	TRUE	0.283571	2.77859e-06	FALSE	0.283713	3.47362e-06	FALSE	20.3336	20.284	20.3941	20.3256	20.2483	20.4411	20.2786	20.0144	20.083	20.0399	20.0607	19.9778	19.8128	19.772	19.8294	19.7769	19.66	19.7049	19.7784	35	35	34	33	33	32	34	34	25	26	23	25	23	16	15	15	11	12
Csa04g038800.1	Csa04g038800.1	AT3G52880	ATMDAR1, MDAR1 | monodehydroascorbate reductase 1 | chr3:19601477-19604366 REVERSE LENGTH=434	0.904218	7.83375e-06	TRUE	0.0352449	0.686939	FALSE	0.868973	6.79568e-07	TRUE	20.7506	20.6839	20.8475	20.8063	20.7576	20.7801	20.6926	20.0237	19.9376	19.8005	19.8432	19.85	19.8847	19.9416	19.5493	19.811	20.1915	19.7205	19.8905	26	24	24	24	26	24	25	26	19	20	16	16	16	17	16	15	15	14
Csa17g011420.1	Csa17g011420.1	AT1G07985	| Expressed protein | chr1:2475508-2475942 FORWARD LENGTH=144	-1.75532	6.50708e-06	TRUE	-0.744532	0.00527512	FALSE	-1.01079	0.00132188	FALSE	18.4535	18.8551	18.6656	18.552	18.7669	18.8616	19.088	19.1786	20.129	19.7405	19.6733	19.7946	19.87	20.321	21.1525	20.7796	20.0996	20.666	20.6414	7	6	6	6	6	7	6	6	5	6	4	5	6	5	6	5	6	5
Csa02g037960.1	Csa02g037960.1			-0.3656	5.88441e-06	FALSE	-0.132473	0.0101127	FALSE	-0.233127	0.000833196	FALSE	20.2018	20.0727	20.2337	20.2425	20.1319	20.2903	20.3304	20.3782	20.5267	20.3508	20.442	20.4687	20.442	20.6205	20.634	20.71	20.5936	20.5691	20.4932	21	20	18	17	20	21	19	19	17	18	16	17	17	15	14	14	14	14
Csa01g042620.1	Csa01g042620.1	AT2G19480	NFA02, NFA2, NAP1;2 | nucleosome assembly protein 1;2 | chr2:8438601-8441040 FORWARD LENGTH=379	-0.287396	0.00287368	FALSE	-0.0725595	0.326691	FALSE	-0.214836	0.000859748	FALSE	20.1263	20.1036	20.1775	20.1998	20.3269	20.0649	20.3025	20.3415	20.3897	20.3759	20.4043	20.5001	20.2062	20.5516	20.6743	20.6121	20.3219	20.5205	20.4267	14	13	14	11	12	13	13	13	12	10	11	11	11	9	8	9	9	8
Csa15g001200.1	Csa15g001200.1			-0.0814174	0.24881	FALSE	-0.118694	0.129244	FALSE	0.0372771	0.279404	FALSE	21.0302	21.0613	21.0073	21.1178	21.0877	21.0318	21.0381	20.9654	20.9671	21.0381	21.0431	21.0894	20.8156	21.3296	21.2418	21.2145	21.1653	21.0521	21.1253	6	4	4	4	6	5	5	4	4	4	4	3	4	2	2	2	3	3
Csa09g095490.1	Csa09g095490.1	AT1G60970	| SNARE-like superfamily protein | chr1:22448008-22449387 REVERSE LENGTH=177	-0.216953	0.00981795	FALSE	-0.15336	0.0360696	FALSE	-0.0635936	0.253244	FALSE	20.5478	20.5706	20.6722	20.815	20.5093	20.6399	20.5899	20.7304	20.7632	20.6472	20.633	20.62	20.9237	20.9092	20.6425	20.9111	21.0466	20.652	20.7783	5	5	5	5	5	5	5	5	5	5	5	5	5	5	4	5	5	5
Csa16g012040.1	Csa16g012040.1			0.822333	3.00082e-08	TRUE	0.427577	0.000811761	FALSE	0.394756	0.00277794	FALSE	20.5618	20.4076	20.6396	20.5971	20.5766	20.5559	20.6765	20.0534	20.0152	20.3107	20.2528	20.3517	19.6348	19.7166	20.0151	19.7897	19.6905	19.7313	19.6808	24	23	24	23	20	21	22	21	19	18	21	17	15	13	13	14	12	10
Csa09g078630.1	Csa09g078630.1	AT1G74030	ENO1 | enolase 1 | chr1:27839465-27841901 REVERSE LENGTH=477	-0.620911	1.55018e-05	TRUE	-0.411204	0.00173877	FALSE	-0.209707	0.0376974	FALSE	19.7849	19.8289	19.6069	19.7993	19.7467	19.8935	19.7558	20.0864	20.1605	20.0155	19.8224	19.8162	20.3132	20.5201	20.2081	20.3558	20.6912	20.2188	20.4553	16	16	15	16	15	14	15	13	15	13	12	10	15	11	11	11	11	10
Csa06g037980.1	Csa06g037980.1	AT2G35490	| Plastid-lipid associated protein PAP / fibrillin family protein | chr2:14912309-14913797 REVERSE LENGTH=376	-1.14864	6.0786e-09	TRUE	-0.672589	3.10042e-06	FALSE	-0.476052	2.8238e-05	FALSE	19.9518	19.9859	19.7439	19.9295	19.862	20.0274	19.9659	20.483	20.4994	20.4489	20.2809	20.3063	21.0803	21.1754	20.9713	21.0569	21.3416	20.9203	20.961	7	5	5	5	5	5	5	5	5	6	7	5	6	5	4	5	5	5
Csa14g041970.1	Csa14g041970.1	AT1G32060	PRK | phosphoribulokinase | chr1:11532668-11534406 FORWARD LENGTH=395	-0.64221	0.00144628	FALSE	-0.527175	0.00938061	FALSE	-0.115035	0.476031	FALSE	19.9993	20.1152	19.5943	20.0591	19.9015	20.1858	19.9613	20.375	20.3142	19.9107	19.9365	19.8346	20.7032	20.7995	20.174	20.5093	21.156	20.2687	20.7011	14	12	13	11	13	11	12	13	12	12	11	7	9	12	14	11	10	13
Csa20g066480.1	Csa20g066480.1	AT5G42740	| Sugar isomerase (SIS) family protein | chr5:17136080-17140622 FORWARD LENGTH=560	0.612258	2.53854e-11	TRUE	0.0639668	0.00874822	FALSE	0.548291	1.70865e-08	FALSE	20.49	20.5072	20.5584	20.4006	20.4666	20.5348	20.4947	19.9613	19.932	19.9435	19.9407	19.9639	19.8197	19.885	19.9583	19.9019	19.8237	19.8855	19.8922	24	24	23	22	22	22	24	24	20	18	18	16	18	15	14	14	13	12
Csa01g006090.1	Csa01g006090.1	AT3G05260	| NAD(P)-binding Rossmann-fold superfamily protein | chr3:1497665-1498919 REVERSE LENGTH=289	-1.12069	0.000157209	TRUE	-1.33813	0.00191303	FALSE	0.217439	0.468123	FALSE	19.7971	19.3983	20.4289	19.6719	19.7683	19.4903	19.5272	18.755	19.2614	20.1237	19.7031	19.7522	20.1572	20.7383	21.4871	21.0732	20.5829	20.9958	20.8924	8	6	6	8	6	7	6	7	5	6	5	5	5	5	5	7	5	5
Csa16g027040.1;Csa16g027040.2	Csa16g027040.1	AT1G67280	| Glyoxalase/Bleomycin resistance protein/Dioxygenase superfamily protein | chr1:25188563-25190547 REVERSE LENGTH=350	-0.783353	2.54986e-06	TRUE	-0.32115	0.00422273	FALSE	-0.462203	0.000118584	FALSE	19.9418	19.8811	19.7171	19.8959	19.9548	19.861	20.0848	20.1852	20.4386	20.4887	20.3107	20.3993	20.32	20.7587	20.8915	20.7937	20.5996	20.7414	20.7149	11	9	8	7	9	11	11	10	8	10	9	9	10	7	7	8	8	8
Csa11g002230.1	Csa11g002230.1	AT4G39260	CCR1, ATGRP8, GR-RBP8, GRP8 | cold, circadian rhythm, and RNA binding 1 | chr4:18274166-18274958 REVERSE LENGTH=169	-0.207825	0.0141779	FALSE	-0.0426931	0.628635	FALSE	-0.165132	0.0145198	FALSE	21.2021	21.3494	21.1892	21.516	21.4567	21.3602	21.5364	21.562	21.4657	21.6062	21.5357	21.5948	21.3569	21.6192	21.7547	21.687	21.5667	21.5944	21.486	2	1	2	2	2	2	2	2	2	2	2	2	2	2	1	1	2	1
Csa16g021570.1	Csa16g021570.1	AT1G65090	| unknown protein; BEST Arabidopsis thaliana protein match is: unknown protein (TAIR:AT5G36100.1); Has 1435 Blast hits to 1033 proteins in 192 species: Archae - 0; Bacteria - 61; Metazoa - 511; Fungi - 123; Plants - 100; Viruses - 42; Other Eukaryotes - 598 (source: NCBI BLink). | chr1:24181187-24182668 REVERSE LENGTH=246	-1.83821	3.44096e-12	TRUE	-1.02218	2.52493e-08	TRUE	-0.816035	2.03596e-07	FALSE	18.3426	18.6573	18.3258	18.3957	18.2923	18.5182	18.4781	19.2181	19.3013	19.3991	19.1522	19.198	20.2236	20.3796	20.3352	20.2398	20.1259	20.164	20.4094	11	9	8	11	8	9	8	8	9	8	9	7	9	7	8	10	11	9
Csa17g021910.1	Csa17g021910.1	AT1G16350	| Aldolase-type TIM barrel family protein | chr1:5590951-5592872 FORWARD LENGTH=502	0.600525	1.24005e-08	TRUE	0.300685	0.00350585	FALSE	0.29984	0.00336951	FALSE	20.2123	20.1074	20.2587	20.3496	20.2453	20.1948	20.3392	19.7811	19.8532	19.9435	20.04	20.0974	19.5905	19.5926	19.7954	19.6633	19.5526	19.6898	19.6195	24	23	24	22	22	22	22	23	16	20	16	20	18	14	11	14	14	11
Csa20g016270.1	Csa20g016270.1	AT5G10920	| L-Aspartase-like family protein | chr5:3441805-3443892 FORWARD LENGTH=517	-0.412184	1.81229e-05	FALSE	-0.448327	3.80963e-05	FALSE	0.036143	0.433963	FALSE	19.6571	19.654	19.5613	19.5833	19.5913	19.7853	19.5864	19.6473	19.7313	19.5505	19.4991	19.5071	20.1175	20.208	19.9395	19.9536	20.1567	19.8846	20.0441	25	21	25	19	20	21	22	23	17	15	19	19	19	19	21	17	20	23
Csa15g026390.1	Csa15g026390.1			0.165726	0.0691113	FALSE	0.144085	0.515905	FALSE	0.0216414	0.650366	FALSE	20.0951	20.1345	20.4191	20.1828	20.2519	20.2874	20.3022	19.7605	20.3223	19.9967	20.3302	20.4592	20.0703	19.8564	20.3476	20.2054	19.8728	20.1885	19.972	8	4	4	6	5	6	6	8	4	5	4	5	5	4	4	5	5	3
Csa04g046220.1;Csa06g035460.1;Csa09g071310.1	Csa04g046220.1	AT3G58680	MBF1B, ATMBF1B | multiprotein bridging factor 1B | chr3:21707367-21708625 FORWARD LENGTH=142	-0.404635	1.09224e-05	FALSE	-0.0186726	0.757801	FALSE	-0.385962	1.63099e-05	FALSE	19.6634	19.729	19.8769	19.9742	19.7907	19.7901	19.7797	20.0966	20.2037	20.1843	20.1596	20.2984	20.1726	20.0954	20.2971	20.3726	20.1109	20.2731	20.1149	8	7	8	5	4	5	5	6	5	3	3	5	4	4	3	4	4	3
Csa16g056640.1;Csa16g056640.2	Csa16g056640.1	AT1G63940	MDAR6 | monodehydroascorbate reductase 6 | chr1:23730206-23733534 FORWARD LENGTH=486	-0.274691	0.000321674	FALSE	-0.301199	0.00129393	FALSE	0.0265085	0.595081	FALSE	20.0132	20.0419	19.9923	20.1849	20.0465	20.1359	20.085	20.1569	20.1671	19.9538	19.9482	19.9728	20.3656	20.4	20.2079	20.3518	20.5595	20.2619	20.2758	20	20	19	14	18	19	19	17	16	18	16	16	15	10	12	13	14	12
Csa11g006650.1	Csa11g006650.1	AT4G35220	| Cyclase family protein | chr4:16752636-16753966 FORWARD LENGTH=272	-0.478574	1.1707e-06	FALSE	-0.0481733	0.265152	FALSE	-0.430401	3.76073e-06	FALSE	19.3515	19.1683	19.4368	19.4526	19.262	19.2804	19.3051	19.7621	19.688	19.703	19.7908	19.8468	19.85	19.807	19.8346	19.8535	19.7798	19.7854	19.6965	15	15	13	14	15	15	14	15	15	11	15	15	14	9	11	11	12	11
Csa06g051860.1	Csa06g051860.1	AT2G45470	FLA8, AGP8 | FASCICLIN-like arabinogalactan protein 8 | chr2:18742797-18744059 REVERSE LENGTH=420	-1.01941	4.1297e-08	TRUE	-0.39891	0.00332593	FALSE	-0.620495	9.31869e-05	FALSE	20.1603	20.2083	19.9565	20.3573	20.3552	20.1671	20.4406	20.7735	20.7205	21.1427	20.8688	20.8939	21.2368	21.4919	21.1144	21.2922	21.3849	21.162	21.099	5	5	4	4	4	5	4	5	5	5	5	5	5	4	4	4	4	4
Csa04g062450.1;Csa05g005680.1;Csa06g050950.1	Csa04g062450.1	AT2G44610	RAB6, ATRABH1B, ATRAB6A, RAB6A | Ras-related small GTP-binding family protein | chr2:18411778-18413883 REVERSE LENGTH=208	-0.300393	0.00168067	FALSE	-0.328093	0.00112172	FALSE	0.0277004	0.599989	FALSE	20.4785	20.4196	20.4544	20.4076	20.3446	20.5299	20.3109	20.4691	20.389	20.4598	20.3743	20.296	20.8227	20.8381	20.6131	20.7132	20.96	20.5795	20.5215	9	8	9	9	8	8	9	8	8	8	9	7	8	9	7	8	7	8
Csa10g020950.1	Csa10g020950.1	AT4G22240	| Plastid-lipid associated protein PAP / fibrillin family protein | chr4:11766090-11767227 REVERSE LENGTH=310	-0.636376	2.53711e-07	TRUE	-0.137387	0.066501	FALSE	-0.498989	3.59147e-06	FALSE	19.5295	19.5151	19.4076	19.6834	19.4406	19.6162	19.5166	20.1044	20.0476	20.146	19.9437	19.9689	20.2273	20.042	20.0482	20.1534	20.401	20.1246	20.167	11	11	11	11	11	11	10	11	11	11	11	11	11	10	10	10	10	10
Csa17g016230.1	Csa17g016230.1	AT1G12050	| fumarylacetoacetase, putative | chr1:4072904-4075856 FORWARD LENGTH=421	-0.162721	0.0210254	FALSE	-0.107409	0.130566	FALSE	-0.0553119	0.19425	FALSE	20.1937	20.3124	20.2614	20.3932	20.3034	20.3339	20.2778	20.436	20.4286	20.3436	20.2553	20.3159	20.2885	20.593	20.3502	20.4523	20.6709	20.3615	20.4986	8	8	7	8	8	8	8	8	7	6	6	7	6	5	7	6	6	6
Csa02g076620.1	Csa02g076620.1	AT5G66190	ATLFNR1, FNR1 | ferredoxin-NADP(+)-oxidoreductase 1 | chr5:26451203-26453012 REVERSE LENGTH=360	-2.42359	2.22757e-10	TRUE	-0.94767	0.000624852	FALSE	-1.47592	8.67715e-05	TRUE	18.3396	18.5624	18.175	18.2455	18.3142	18.6114	18.1149	20.047	20.1959	19.7369	19.5088	19.5013	20.7859	20.9417	20.416	20.7117	21.1551	20.5536	20.7642	17	6	9	6	5	4	7	5	13	13	13	10	12	16	17	14	16	16
Csa04g052100.1	Csa04g052100.1	AT2G38390	| Peroxidase superfamily protein | chr2:16079726-16081381 FORWARD LENGTH=349	-0.659609	0.00193209	FALSE	0.159829	0.210074	FALSE	-0.819437	0.000611671	FALSE	20.7499	20.2423	21.3049	20.763	20.3359	20.5714	20.4207	21.1457	21.4917	21.4486	21.5157	21.5153	21.5178	21.1719	21.276	21.0376	21.5248	21.3773	21.1002	3	3	1	3	3	3	3	3	3	3	3	3	3	2	2	1	3	1
Csa02g075070.1;Csa11g103260.1;Csa18g039840.1	Csa02g075070.1	AT5G67590	FRO1 | NADH-ubiquinone oxidoreductase-related | chr5:26958073-26959356 FORWARD LENGTH=154	-0.738309	7.72885e-08	TRUE	-0.0393655	0.357756	FALSE	-0.698944	9.01031e-07	FALSE	19.6265	19.887	19.6725	19.8648	19.8323	19.7673	19.8529	20.4054	20.5153	20.3258	20.5694	20.4954	20.2493	20.5716	20.5882	20.543	20.5411	20.643	20.5352	7	5	6	7	6	6	6	5	6	7	6	7	6	4	5	6	6	5
Csa11g033430.1	Csa11g033430.1			-1.68065	8.54869e-07	TRUE	-0.734503	1.8489e-06	TRUE	-0.946146	1.81732e-05	TRUE	20.0632	19.7808	20.4964	20.1121	19.7293	20.1104	20.041	20.9981	20.954	21.0287	21.089	20.8434	21.7413	21.6326	21.7613	21.759	21.7138	21.8195	21.6705	2	2	2	2	2	2	2	2	2	2	2	2	2	2	2	2	2	2
Csa08g055960.1	Csa08g055960.1			-0.3516	0.00068163	FALSE	-0.343766	0.00128389	FALSE	-0.00783409	0.576502	FALSE	20.0557	19.9486	19.9453	20.144	19.8762	20.0621	19.9953	20.06	20.0133	20.0773	19.9155	20.0871	20.279	20.495	20.1524	20.3189	20.6215	20.2158	20.4059	14	14	14	14	13	14	13	13	14	13	12	13	12	12	11	12	11	11
Csa05g084970.1;Csa05g084970.2	Csa05g084970.1	AT1G68560	ATXYL1, XYL1, TRG1 | alpha-xylosidase 1 | chr1:25734435-25737897 REVERSE LENGTH=915	-0.297551	0.00100789	FALSE	-0.27352	0.0238212	FALSE	-0.024031	0.666221	FALSE	20.4784	20.3397	20.7161	20.429	20.3524	20.3856	20.2686	20.325	20.2529	20.6438	20.5559	20.5517	20.6974	20.782	20.6962	20.6761	20.6531	20.7159	20.8321	24	24	20	21	22	22	21	22	19	19	21	20	22	15	18	19	19	17
Csa15g002220.1;Csa19g004670.1	Csa15g002220.1	AT3G02560	| Ribosomal protein S7e family protein | chr3:542341-543168 FORWARD LENGTH=191	-0.224783	0.0366224	FALSE	-0.103293	0.2336	FALSE	-0.12149	0.285855	FALSE	20.8483	20.8274	21.1813	20.817	20.9019	20.927	21.0172	20.9224	21.0341	20.8419	21.2089	21.1202	21.049	21.4168	21.3504	21.2148	20.9924	21.2437	20.8264	6	6	5	4	3	5	5	4	4	4	3	5	4	5	5	4	4	4
Csa16g031080.1	Csa16g031080.1			-0.755503	0.000390896	TRUE	-0.401772	0.0201216	FALSE	-0.353731	0.00587851	FALSE	20.5663	20.9106	20.5202	20.6479	20.4828	20.8467	20.3397	21.1524	21.1131	20.8648	20.803	20.9409	21.5762	21.6701	20.9013	21.2104	21.705	21.018	21.5218	9	6	6	6	5	6	6	6	7	9	5	5	4	5	6	5	6	6
Csa05g009880.1	Csa05g009880.1	AT2G41840	| Ribosomal protein S5 family protein | chr2:17460016-17461398 REVERSE LENGTH=285	-0.0797606	0.509076	FALSE	-0.0136322	0.842798	FALSE	-0.0661284	0.743494	FALSE	20.1391	20.1407	20.7734	20.256	20.0637	20.2011	20.1346	19.9409	20.1324	20.2946	20.5643	20.5426	20.4065	20.4548	20.5506	20.2128	20.1275	20.4717	20.0431	15	12	12	15	12	11	12	13	10	12	10	13	12	11	9	10	8	6
Csa15g006850.1	Csa15g006850.1	AT3G05530	RPT5A, ATS6A.2 | regulatory particle triple-A ATPase 5A | chr3:1603540-1605993 FORWARD LENGTH=424	-0.0449649	0.256886	FALSE	-0.0121107	0.883795	FALSE	-0.0328542	0.401725	FALSE	19.7473	19.8053	19.6876	19.7836	19.7591	19.8558	19.6478	19.8434	19.875	19.7873	19.6734	19.7888	19.693	19.8478	19.9121	19.8326	19.773	19.7548	19.7879	25	25	25	20	21	25	25	24	21	19	18	20	17	17	16	21	16	14
Csa10g049280.1;Csa11g059260.1;Csa12g078090.1	Csa10g049280.1	AT5G40770	ATPHB3, PHB3 | prohibitin 3 | chr5:16315589-16316621 REVERSE LENGTH=277	0.140981	0.0250907	FALSE	0.223799	0.00295513	FALSE	-0.082818	0.107587	FALSE	21.5059	21.5363	21.6181	21.6901	21.5095	21.6111	21.6971	21.6634	21.5527	21.7099	21.7822	21.7046	21.3358	21.3542	21.4023	21.6832	21.511	21.4209	21.4735	6	5	5	6	6	5	5	5	5	5	5	5	6	3	3	4	3	3
Csa11g083980.1	Csa11g083980.1	AT5G52300	RD29B, LTI65 | CAP160 protein | chr5:21237205-21239404 FORWARD LENGTH=619	0.717102	0.00128845	FALSE	0.380363	0.0275973	FALSE	0.33674	0.00142193	FALSE	21.2924	21.1232	21.2649	21.4975	21.3538	21.153	21.3474	20.8272	20.8741	21.0611	20.9658	21.107	20.2966	20.3871	21.1457	20.7878	20.0683	20.7435	20.5834	22	20	22	19	21	20	18	20	19	18	17	17	18	13	10	15	13	11
Csa16g043060.1	Csa16g043060.1	AT2G21270	UFD1 | ubiquitin fusion degradation 1 | chr2:9108126-9110012 FORWARD LENGTH=319	0.14981	0.00206233	FALSE	-0.0231137	0.798274	FALSE	0.172924	0.00287938	FALSE	20.4919	20.3689	20.4517	20.5021	20.3058	20.4942	20.4228	20.2481	20.1832	20.3087	20.2745	20.3549	20.1817	20.3051	20.372	20.3304	20.2009	20.2836	20.3152	12	12	11	12	12	10	12	11	11	10	9	10	11	7	7	6	7	8
Csa16g043050.1	Csa16g043050.1	AT2G21260	| NAD(P)-linked oxidoreductase superfamily protein | chr2:9105693-9107308 REVERSE LENGTH=309	0.21539	0.000168166	FALSE	0.0796529	0.115405	FALSE	0.135737	0.00802552	FALSE	20.2807	20.2953	20.4509	20.3613	20.3822	20.3859	20.2676	20.2807	20.2504	20.0967	20.1892	20.2171	20.1433	20.1281	20.0361	20.1134	20.296	20.1074	20.0918	15	14	15	14	14	14	15	14	14	12	13	13	14	9	14	10	14	12
Csa13g029090.1	Csa13g029090.1	AT5G24400	EMB2024, PGL3 | NagB/RpiA/CoA transferase-like superfamily protein | chr5:8330532-8331784 REVERSE LENGTH=325	0.205023	0.00100078	FALSE	0.0661257	0.144998	FALSE	0.138898	0.000753457	FALSE	20.4132	20.2554	20.3972	20.4194	20.3054	20.4197	20.3476	20.2286	20.2394	20.2621	20.2171	20.1819	20.0397	20.3003	20.2038	20.0395	20.247	20.116	20.1764	15	15	12	15	14	14	14	13	13	13	11	14	13	11	8	11	9	10
Csa04g033900.1	Csa04g033900.1			0.487427	6.7246e-07	FALSE	0.218202	0.000925718	FALSE	0.269225	6.27369e-05	FALSE	20.6463	20.4769	20.6796	20.6181	20.5116	20.646	20.4568	20.2392	20.3041	20.3207	20.3541	20.2744	19.9674	20.0985	20.2304	19.9453	20.1136	20.1233	20.1447	18	17	17	17	15	14	18	17	14	13	12	14	13	9	11	11	11	10
Csa01g016370.1	Csa01g016370.1	AT3G13930	| Dihydrolipoamide acetyltransferase, long form protein | chr3:4596240-4600143 FORWARD LENGTH=539	0.159407	0.00312693	FALSE	0.00905614	0.638856	FALSE	0.150351	0.00364806	FALSE	20.504	20.455	20.4823	20.5418	20.4378	20.5143	20.623	20.3275	20.3096	20.4385	20.3456	20.4292	20.2049	20.4975	20.4008	20.3634	20.3637	20.2842	20.3278	20	17	16	17	20	19	18	19	16	15	16	14	17	14	10	11	9	12
Csa13g047350.1	Csa13g047350.1	AT4G10250	ATHSP22.0 | HSP20-like chaperones superfamily protein | chr4:6370537-6371124 FORWARD LENGTH=195	-0.139322	0.294286	FALSE	-0.138908	0.459468	FALSE	-0.000414385	0.830193	FALSE	19.946	20.4809	20.4988	20.2684	20.2341	20.355	20.228	20.1607	19.9944	20.5148	20.4464	20.4571	20.3055	20.7292	19.9601	20.7698	20.3115	20.4918	20.4186	8	7	8	8	8	8	7	8	7	6	8	7	7	8	8	8	8	7
Csa08g052100.1	Csa08g052100.1	AT4G02370	| Protein of unknown function, DUF538 | chr4:1042458-1042961 FORWARD LENGTH=167	-0.830868	1.14991e-07	TRUE	-0.501312	4.06075e-05	FALSE	-0.329556	0.00227949	FALSE	19.9759	19.9336	19.9994	20.1123	20.0736	20.0345	20.099	20.4005	20.392	20.1607	20.4575	20.2751	20.9413	20.8426	20.5984	20.9846	20.8934	20.9516	20.8325	2	2	2	2	2	2	2	2	2	2	2	1	2	2	2	2	2	2
Csa17g080560.1	Csa17g080560.1			-0.425878	0.000799632	FALSE	-0.0849331	0.798015	FALSE	-0.340945	0.0691984	FALSE	19.3619	19.9071	19.5703	19.818	19.6958	19.6296	19.618	19.7413	19.5978	20.3907	20.2015	20.2566	19.8352	20.2784	20.0574	20.2671	19.8587	20.0835	20.2014	23	19	19	21	22	23	20	21	20	17	21	20	20	14	16	14	16	15
Csa09g066060.1	Csa09g066060.1			-1.30345	4.42437e-09	TRUE	-0.629712	0.00225174	FALSE	-0.673735	0.00402178	FALSE	20.5965	20.671	20.6786	20.4948	20.6388	20.6018	20.514	21.4987	21.5141	20.9525	21.1908	21.0507	21.8063	21.8554	21.7003	21.9323	22.1529	21.9301	21.9423	3	3	3	2	3	3	3	3	3	3	3	3	3	2	2	3	3	3
Csa18g033970.1	Csa18g033970.1	AT5G60640	ATPDIL1-4, PDI2, ATPDI2, PDIL1-4 | PDI-like 1-4 | chr5:24371141-24373993 REVERSE LENGTH=597	-0.568999	1.46034e-07	TRUE	-0.169084	0.00798261	FALSE	-0.399916	1.40308e-05	FALSE	19.5127	19.3745	19.6437	19.6278	19.4114	19.5743	19.5413	19.9621	19.8105	19.9134	20.0055	19.9776	19.9784	20.2654	20.1105	20.119	20.1114	20.0495	20.0344	21	18	19	18	18	19	21	17	17	17	20	21	20	16	17	18	17	14
Csa20g024880.1	Csa20g024880.1	AT5G16990	| Zinc-binding dehydrogenase family protein | chr5:5581831-5583849 REVERSE LENGTH=343	1.62579	1.77503e-08	TRUE	0.661676	3.42626e-06	FALSE	0.964117	5.30863e-07	TRUE	21.2872	21.1434	21.593	21.1771	21.153	21.3664	21.0541	20.161	20.3105	20.4288	20.2457	20.3232	19.5474	19.6945	19.697	19.5468	19.7217	19.5634	19.6229	20	19	19	18	20	19	18	19	15	17	15	15	14	9	11	10	9	8
Csa19g025180.1	Csa19g025180.1	AT3G17940	| Galactose mutarotase-like superfamily protein | chr3:6143707-6145244 REVERSE LENGTH=341	0.0136926	0.763032	FALSE	-0.022153	0.514612	FALSE	0.0358456	0.495219	FALSE	20.0076	19.9414	20.0919	20.1156	20.1878	20.0242	20.2376	20.0393	20.0468	20.1037	20.025	20.0685	20.0814	20.1729	20.043	20.089	20.0776	20.0302	20.0161	12	9	11	12	10	10	10	12	9	10	11	9	9	9	9	9	9	8
Csa18g038220.1	Csa18g038220.1	AT5G64570	XYL4, ATBXL4 | beta-D-xylosidase 4 | chr5:25810227-25813309 REVERSE LENGTH=784	-1.17544	1.81582e-10	TRUE	-0.679213	7.13252e-06	FALSE	-0.496226	0.000283422	FALSE	19.517	19.6352	19.444	19.5396	19.5244	19.6194	19.5191	20.0452	20.2085	19.972	19.9781	19.8819	20.5902	20.6323	20.659	20.843	20.8668	20.7079	20.7276	19	16	18	16	16	17	16	14	17	19	17	16	16	15	14	15	16	14
Csa15g034810.1	Csa15g034810.1	AT3G22230	| Ribosomal L27e protein family | chr3:7844136-7844543 REVERSE LENGTH=135	0.402936	0.012212	FALSE	0.186156	0.266228	FALSE	0.216781	0.249454	FALSE	20.5289	20.5796	21.313	20.6928	20.449	20.7591	20.5951	20.3142	20.1096	20.4449	20.8468	20.728	20.3382	20.5319	20.3244	20.2831	20.2306	20.4938	19.895	6	6	6	6	4	5	6	5	4	5	5	4	5	4	3	4	3	4
Csa03g051790.1;Csa14g051960.1;Csa17g076470.1	Csa03g051790.1	AT1G48030	mtLPD1 | mitochondrial lipoamide dehydrogenase 1 | chr1:17717432-17719141 REVERSE LENGTH=507	0.0973667	0.0649886	FALSE	0.111909	0.0184947	FALSE	-0.0145419	0.668709	FALSE	20.1355	20.0539	20.0771	20.3228	20.2249	20.2518	20.2603	20.1683	20.1102	20.265	20.2619	20.2505	19.9489	20.0922	20.092	20.0724	20.1775	20.1594	20.1023	20	17	17	16	16	20	15	18	16	17	15	16	15	9	9	13	11	10
Csa04g040760.1;Csa09g064420.1	Csa04g040760.1	AT3G54660	GR, EMB2360, ATGR2 | glutathione reductase | chr3:20230356-20233100 REVERSE LENGTH=565	-0.546585	7.82642e-07	FALSE	-0.25435	0.00133086	FALSE	-0.292235	4.49297e-05	FALSE	19.765	19.8179	19.6668	19.9419	19.8266	19.9228	19.8119	20.2093	20.0906	20.165	20.0466	20.1499	20.2401	20.4415	20.2515	20.338	20.5829	20.3567	20.3685	22	21	15	20	21	20	19	18	20	19	17	17	22	16	17	13	16	18
Csa14g014670.1;Csa17g015950.1	Csa14g014670.1	AT1G11860	| Glycine cleavage T-protein family | chr1:4001801-4003245 FORWARD LENGTH=408	-0.167116	0.00463698	FALSE	-0.0669372	0.127061	FALSE	-0.100179	0.00513551	FALSE	20.1043	20.1404	20.0565	20.1971	20.1341	20.1602	20.2199	20.216	20.3004	20.2413	20.2202	20.2153	20.1814	20.4026	20.4028	20.2756	20.408	20.1671	20.3447	17	15	17	15	15	15	15	15	15	15	13	14	13	12	14	13	13	12
Csa15g009220.1	Csa15g009220.1	AT3G07480	| 2Fe-2S ferredoxin-like superfamily protein | chr3:2389026-2389505 FORWARD LENGTH=159	-0.272298	0.000139206	FALSE	0.0451831	0.370296	FALSE	-0.317481	2.69642e-05	FALSE	20.037	20.1967	19.9657	20.085	20.1888	20.0446	20.1941	20.3342	20.4658	20.4378	20.4027	20.4254	20.2416	20.4136	20.4945	20.4148	20.2684	20.4424	20.3428	6	5	6	6	6	6	6	6	6	6	4	6	5	5	6	6	4	6
Csa01g001120.1	Csa01g001120.1	AT3G01340	| Transducin/WD40 repeat-like superfamily protein | chr3:127557-128465 REVERSE LENGTH=302	-0.0176835	0.76866	FALSE	-0.17603	0.00756477	FALSE	0.158346	0.0139544	FALSE	20.4814	20.4354	20.4051	20.399	20.1786	20.496	20.3111	20.2634	20.2178	20.3009	20.1694	20.2597	20.4172	20.5153	20.2762	20.2651	20.5202	20.3469	20.4896	11	10	9	9	9	11	10	11	10	11	9	10	9	9	9	8	9	8
Csa04g056000.1	Csa04g056000.1	AT2G41530	ATSFGH, SFGH | S-formylglutathione hydrolase | chr2:17323656-17325430 REVERSE LENGTH=284	-0.259038	4.47487e-05	FALSE	-0.102549	0.0410971	FALSE	-0.156489	0.0381386	FALSE	20.3995	20.3004	20.4871	20.4281	20.4078	20.4378	20.4734	20.5247	20.6714	20.4737	20.6216	20.4452	20.8536	20.6583	20.6435	20.6229	20.5917	20.673	20.7044	5	4	5	5	5	5	4	5	4	4	4	4	4	3	3	4	4	3
Csa03g060560.1;Csa14g063850.1	Csa03g060560.1	AT1G53310	ATPPC1, PEPC1, ATPEPC1, PPC1 | phosphoenolpyruvate carboxylase 1 | chr1:19884261-19888070 REVERSE LENGTH=967	-0.369542	0.000889377	FALSE	-0.230549	0.0515425	FALSE	-0.138993	0.187736	FALSE	20.0731	19.9408	20.2759	19.9969	19.8408	20.1023	19.8079	19.9266	20.0052	20.3519	20.2577	20.2065	20.5387	20.5705	20.2561	20.2233	20.4986	20.2578	20.2795	40	38	37	39	35	37	40	37	36	36	38	34	34	32	31	33	28	31
Csa01g022500.1	Csa01g022500.1	AT3G19450	CAD4, ATCAD4, CAD, CAD-C | GroES-like zinc-binding alcohol dehydrogenase family protein | chr3:6744859-6747005 FORWARD LENGTH=365	-0.637949	0.000300712	TRUE	-0.365716	0.0540435	FALSE	-0.272233	0.136826	FALSE	19.6089	19.913	19.5278	19.5732	19.453	19.8064	19.4298	20.1544	20.2387	19.763	19.6033	19.6164	20.3174	20.4424	19.8762	20.1686	20.6663	20.0109	20.2959	12	10	12	9	11	10	10	10	10	10	8	7	9	10	10	9	10	10
Csa08g052690.1	Csa08g052690.1	AT4G01850	SAM-2, MAT2, SAM2, AtSAM2 | S-adenosylmethionine synthetase 2 | chr4:796298-797479 REVERSE LENGTH=393	-0.714473	0.000165676	TRUE	-0.336646	0.0279797	FALSE	-0.377827	0.00769805	FALSE	19.6883	19.8451	19.4655	19.6531	19.5077	19.9074	19.3949	20.2488	20.1702	19.9114	19.8765	19.8531	20.2324	20.5655	19.9041	20.3792	20.6871	20.1489	20.5459	11	8	11	9	10	11	11	8	10	9	8	8	8	10	10	7	8	10
Csa09g066010.1	Csa09g066010.1			-1.70337	1.55369e-09	TRUE	-0.691093	7.66031e-06	FALSE	-1.01228	6.75981e-09	TRUE	19.7699	19.7544	19.6706	19.6476	19.6297	19.8804	19.5938	20.8178	20.7536	20.7493	20.6823	20.5936	21.5464	21.3555	21.1014	21.3259	21.6528	21.4449	21.4432	4	3	3	3	3	3	4	3	3	3	3	4	4	3	3	4	4	4
Csa05g060640.1	Csa05g060640.1	AT1G54780	TLP18.3 | thylakoid lumen 18.3 kDa protein | chr1:20439533-20440953 FORWARD LENGTH=285	-1.50304	1.837e-07	TRUE	-0.549416	0.00120953	FALSE	-0.953625	1.20697e-05	TRUE	19.2618	19.4312	18.9482	19.3083	18.823	19.4797	18.9666	20.3131	20.2153	20.1268	20.0059	20.012	20.7486	20.8736	20.3612	20.7545	21.0606	20.3083	20.6334	8	5	7	5	5	4	5	4	8	6	5	8	7	7	7	5	6	7
Csa17g030470.1	Csa17g030470.1	AT1G23290	RPL27A, RPL27AB | Ribosomal protein L18e/L15 superfamily protein | chr1:8263007-8263447 FORWARD LENGTH=146	-0.128764	0.345088	FALSE	-0.180021	0.385594	FALSE	0.0512564	0.778718	FALSE	20.7266	20.8961	21.2884	21.1302	21.0487	20.6217	20.969	20.6201	20.5515	20.672	21.2849	21.3569	21.0387	21.2803	21.2629	21.2969	21.0002	21.1425	20.5604	4	4	4	4	4	4	4	4	4	4	4	3	3	4	4	3	3	3
Csa06g029680.1;Csa09g066040.1	Csa06g029680.1	AT3G55120	TT5, A11, CFI | Chalcone-flavanone isomerase family protein | chr3:20430248-20431415 REVERSE LENGTH=246	-1.43875	1.40774e-09	TRUE	-0.68337	1.63144e-05	FALSE	-0.755378	3.1515e-05	FALSE	19.9356	20.2521	20.1089	20.1506	20.0992	20.0458	20.1773	20.9047	21.0328	20.7589	20.8365	20.6548	21.5446	21.5342	21.3185	21.6126	21.8311	21.5632	21.4364	5	5	5	5	5	5	5	5	3	4	4	4	3	4	4	4	4	4
Csa04g061360.1;Csa05g006770.1;Csa06g049890.1	Csa04g061360.1	AT2G43590	| Chitinase family protein | chr2:18081592-18082749 REVERSE LENGTH=264	-0.514738	0.069526	FALSE	-0.443646	0.208325	FALSE	-0.0710927	0.735227	FALSE	20.0765	19.4396	20.7754	20.1236	20.2192	20.0291	20.4649	19.5765	19.8473	20.6938	20.4842	20.6927	19.9551	20.3218	21.4199	20.8606	20.1707	21.1514	20.8522	6	6	3	6	6	6	4	6	4	4	5	5	6	4	4	4	5	2
Csa08g047120.1	Csa08g047120.1			0.963303	1.43826e-10	TRUE	0.48224	1.19786e-06	FALSE	0.481063	1.37268e-06	FALSE	20.1868	20.1483	20.2525	20.3276	20.2876	20.3048	20.2746	19.8511	19.8324	19.6921	19.7156	19.7756	19.3608	19.3549	19.1457	19.3319	19.3858	19.2118	19.2482	19	18	15	19	18	19	16	16	17	16	15	13	15	9	11	10	11	8
Csa16g017420.1	Csa16g017420.1	AT1G59900	AT-E1 ALPHA, E1 ALPHA | pyruvate dehydrogenase complex E1 alpha subunit | chr1:22051368-22053660 FORWARD LENGTH=389	0.0646931	0.203178	FALSE	-0.131644	0.0211475	FALSE	0.196337	0.000625767	FALSE	19.9603	19.8929	20.0348	20.0112	19.9296	19.8897	20.0881	19.7641	19.832	19.7445	19.7054	19.8488	19.8191	20.0767	19.9888	19.9048	19.8383	19.935	19.7911	24	23	21	23	22	24	22	24	19	20	18	17	20	14	15	13	14	14
Csa01g017530.1;Csa15g019420.1;Csa19g021670.1	Csa01g017530.1	AT3G15000	| cobalt ion binding | chr3:5050321-5052121 FORWARD LENGTH=395	0.0175735	0.841273	FALSE	-0.115239	0.243506	FALSE	0.132812	0.175861	FALSE	20.6187	20.3565	20.7484	20.4999	20.2869	20.4234	20.5697	20.2019	20.3768	20.4631	20.3085	20.5384	20.455	20.6299	20.7307	20.4397	20.291	20.5313	20.303	9	9	8	9	8	7	8	8	4	4	6	7	7	6	7	6	3	4
Csa04g061580.1;Csa05g006560.1;Csa06g050080.1	Csa04g061580.1	AT2G43750	OASB, ACS1, CPACS1, ATCS-B | O-acetylserine (thiol) lyase B | chr2:18129604-18132322 REVERSE LENGTH=392	-0.379557	0.000152283	FALSE	-0.217447	0.0070845	FALSE	-0.16211	0.00952143	FALSE	19.5466	19.6349	19.3458	19.6509	19.568	19.6193	19.548	19.8007	19.7961	19.676	19.6488	19.6819	19.8922	20.0216	19.7196	19.9798	20.1767	19.8418	19.9388	19	19	19	17	18	16	15	18	14	17	17	18	14	14	16	13	18	15
Csa20g025510.1	Csa20g025510.1	AT5G17380	| Thiamine pyrophosphate dependent pyruvate decarboxylase family protein | chr5:5724920-5726720 REVERSE LENGTH=572	0.725008	3.41986e-09	TRUE	0.20652	0.000538302	FALSE	0.518488	5.92763e-09	FALSE	20.339	20.2577	20.3507	20.2918	20.2061	20.362	20.2426	19.7199	19.8102	19.812	19.7614	19.7452	19.4766	19.5042	19.7435	19.6119	19.568	19.5199	19.5507	37	34	33	36	34	36	34	37	28	29	24	29	28	20	17	19	17	17
Csa14g004940.1	Csa14g004940.1	AT1G03860	ATPHB2, PHB2 | prohibitin 2 | chr1:979611-981157 REVERSE LENGTH=286	0.214698	0.00260434	FALSE	0.11927	0.303723	FALSE	0.0954277	0.130045	FALSE	20.8169	20.725	20.8918	20.9291	20.8761	20.8463	20.8121	20.7831	20.8087	20.4804	20.8395	20.6693	20.4628	20.5611	20.7338	20.7651	20.4944	20.7267	20.6505	11	11	10	10	10	11	10	10	9	9	8	10	9	7	9	8	8	6
Csa05g022760.1	Csa05g022760.1	AT2G33590	| NAD(P)-binding Rossmann-fold superfamily protein | chr2:14224622-14226365 FORWARD LENGTH=321	0.135489	0.157061	FALSE	0.0412689	0.643913	FALSE	0.0942205	0.240939	FALSE	21.2911	20.9313	21.4173	21.3015	21.1146	21.3773	21.0353	20.9739	21.1694	21.2212	21.1002	21.0745	21.1328	21.0443	21.3743	21.0765	20.9258	20.9722	20.994	6	5	6	6	6	6	6	6	5	6	4	4	4	3	3	3	3	3
Csa15g010710.1	Csa15g010710.1	AT3G09350	Fes1A | Fes1A | chr3:2871216-2873109 FORWARD LENGTH=363	-0.323438	9.91442e-05	FALSE	-0.169557	0.00249633	FALSE	-0.153881	0.0112178	FALSE	20.0085	19.8961	19.7859	20.032	19.8302	20.0285	19.7819	20.0477	20.1165	20.087	20.0159	20.0407	20.0746	20.2016	20.3109	20.3493	20.1528	20.2836	20.2543	13	12	13	11	12	11	11	12	13	13	12	13	11	10	8	12	11	8
Csa16g042950.1	Csa16g042950.1	AT2G21160	| Translocon-associated protein (TRAP), alpha subunit | chr2:9068428-9070207 FORWARD LENGTH=258	-0.188391	0.240277	FALSE	-0.393075	0.0329778	FALSE	0.204684	0.0467707	FALSE	20.1657	19.9418	20.3756	20.1137	19.9591	20.1586	19.9513	19.9248	19.7033	20.0182	20.0238	19.8358	20.6248	20.7837	19.9391	20.1673	20.4809	20.1882	19.8007	6	6	5	6	6	5	6	5	4	5	5	5	5	4	4	4	3	5
Csa03g033560.1;Csa14g038030.1;Csa17g043330.1	Csa03g033560.1	AT1G30380	PSAK | photosystem I subunit K | chr1:10722325-10723013 FORWARD LENGTH=130	-2.99837	7.29771e-07	TRUE	-0.783908	0.0261079	FALSE	-2.21446	7.62617e-05	TRUE	19.5199	20.4765	19.07	19.5988	19.4572	20.5271	18.9168	22.4077	22.3541	21.4691	21.591	21.3005	22.9121	22.7156	21.781	22.6377	23.5238	22.2001	22.7846	1	1	1	1	1	1	1	1	1	1	1	1	1	1	1	1	1	1
Csa12g038680.1	Csa12g038680.1	AT4G20860	| FAD-binding Berberine family protein | chr4:11172726-11174318 FORWARD LENGTH=530	-0.741779	3.21878e-05	TRUE	-0.338455	0.0102642	FALSE	-0.403324	0.000711246	FALSE	19.4132	19.1072	19.2525	19.2294	18.9302	19.4425	19.0477	19.6175	19.4902	19.7811	19.649	19.5689	20.2522	19.9376	19.5745	19.8808	20.1988	19.9725	19.7988	23	20	20	16	21	19	23	18	21	21	20	19	15	19	15	13	16	13
Csa10g010000.1	Csa10g010000.1	AT4G32460	| Protein of unknown function, DUF642 | chr4:15663036-15664859 REVERSE LENGTH=365	-0.767452	5.71125e-05	TRUE	-0.349366	0.0545584	FALSE	-0.418086	0.0239063	FALSE	19.8834	19.4388	20.06	20.0195	19.8423	19.7263	19.9846	20.0638	19.9216	20.3718	20.6122	20.3784	20.4348	20.5319	20.8524	20.6553	20.1978	20.9292	20.7256	6	6	5	6	6	6	5	6	5	5	5	5	4	5	5	4	5	4
Csa19g012650.1	Csa19g012650.1	AT3G09200	| Ribosomal protein L10 family protein | chr3:2823364-2825020 REVERSE LENGTH=320	-0.0256354	0.727297	FALSE	0.0204051	0.684688	FALSE	-0.0460404	0.303979	FALSE	20.0474	19.9003	20.0557	20.2202	20.2189	20.1476	20.1713	20.1915	20.1695	20.1683	20.1186	20.1476	19.8925	20.3116	20.3226	20.1582	20.1269	20.073	20.056	6	6	6	6	6	6	6	6	6	5	6	6	6	4	3	2	4	4
Csa02g074810.1	Csa02g074810.1	AT5G65750	| 2-oxoglutarate dehydrogenase, E1 component | chr5:26304212-26307947 FORWARD LENGTH=1025	0.706016	1.3646e-06	TRUE	0.206008	0.0205119	FALSE	0.500008	9.63726e-06	FALSE	20.4867	20.3205	20.5551	20.2967	20.1665	20.4133	20.4536	19.7409	19.875	19.9378	19.9441	19.8755	19.7839	19.8938	19.8235	19.4455	19.5797	19.5945	19.6295	59	59	56	58	57	54	54	57	37	43	38	42	41	35	37	38	29	29
Csa18g036450.1	Csa18g036450.1	AT5G62980	FOLB2 | Dihydroneopterin aldolase | chr5:25276384-25277083 FORWARD LENGTH=131	-0.160017	0.0908915	FALSE	-0.116768	0.153903	FALSE	-0.0432486	0.549373	FALSE	19.7499	19.6723	19.932	19.8142	19.7836	19.6359	19.8617	19.7607	19.8482	19.7081	19.8544	19.8784	19.7141	19.9799	20.1588	20.05	19.6952	20.1582	19.8135	5	5	4	5	3	4	5	4	3	3	3	3	5	2	3	4	3	3
Csa07g038890.1;Csa09g075290.1;Csa16g034600.1	Csa07g038890.1	AT1G71950	| Proteinase inhibitor, propeptide | chr1:27080453-27081573 REVERSE LENGTH=136	-0.824516	0.0633205	FALSE	-1.04198	0.0544521	FALSE	0.217459	0.861865	FALSE	19.8765	19.6206	19.7168	20.0316	19.4469	19.6793	17.7847	20.1797	19.0984	18.9967	18.6488	19.9633	20.0861	19.181	20.9836	19.3917	21.0667	20.6785	20.5403	4	4	4	4	4	4	4	3	4	4	4	3	4	4	3	4	4	4
Csa11g060200.1	Csa11g060200.1	AT5G41670	| 6-phosphogluconate dehydrogenase family protein | chr5:16665647-16667110 REVERSE LENGTH=487	-0.399226	0.000117269	FALSE	-0.428267	0.00229015	FALSE	0.0290411	0.637786	FALSE	19.7334	19.7825	19.6221	19.7821	19.7557	19.8625	19.7225	19.8241	19.9573	19.6731	19.5564	19.533	20.2372	20.2537	19.9487	20.0792	20.3311	19.9916	20.2139	22	19	22	22	20	20	19	22	20	20	18	21	19	19	18	15	16	17
Csa15g024510.1	Csa15g024510.1	AT3G18130	RACK1C_AT | receptor for activated C kinase 1C | chr3:6211109-6212371 REVERSE LENGTH=326	0.204723	0.0025999	FALSE	0.0886488	0.0509224	FALSE	0.116075	0.0350049	FALSE	20.0321	19.8461	20.1616	20.0253	19.8661	19.9918	19.921	19.8003	19.8311	19.915	19.8912	19.8714	19.6999	19.7549	19.9154	19.8373	19.6506	19.8164	19.7364	22	17	20	22	18	14	17	18	13	15	13	15	14	13	13	11	12	13
Csa09g097410.1	Csa09g097410.1	AT1G62740	Hop2 | stress-inducible protein, putative | chr1:23231026-23233380 FORWARD LENGTH=571	0.420407	1.26059e-08	FALSE	0.149368	4.63329e-05	FALSE	0.271039	2.83042e-06	FALSE	19.9896	20.0006	20.0202	20.1678	20.0213	20.0441	20.0744	19.7527	19.7917	19.8013	19.7369	19.8097	19.5883	19.6304	19.6683	19.7054	19.6055	19.5909	19.5866	44	44	40	42	41	43	40	42	31	31	31	33	34	22	24	22	25	21
Csa05g086260.1;Csa07g036260.1;Csa16g030920.1	Csa05g086260.1	AT1G69530	ATEXPA1, EXP1, AT-EXP1, ATEXP1, ATHEXP ALPHA 1.2, EXPA1 | expansin A1 | chr1:26142034-26143051 FORWARD LENGTH=250	-0.763534	5.86526e-05	TRUE	-0.289611	0.0425472	FALSE	-0.473923	0.00635097	FALSE	20.4512	20.1305	20.9617	20.7308	20.434	20.6064	20.5792	20.8598	20.7619	21.1807	21.2744	21.0982	21.2366	21.4612	21.4625	21.3131	21.0501	21.5155	21.1995	3	3	3	3	2	2	2	2	2	3	3	2	2	2	2	2	2	2
Csa03g030350.1;Csa14g034720.1	Csa03g030350.1	AT1G24360	| NAD(P)-binding Rossmann-fold superfamily protein | chr1:8640820-8643283 FORWARD LENGTH=319	-1.35156	2.22803e-10	TRUE	-0.543801	0.00300743	FALSE	-0.807757	0.000685158	FALSE	18.7806	19.0836	18.802	18.7775	18.8343	19.0509	18.8216	19.8424	19.9564	19.5178	19.5749	19.3819	20.2923	20.2966	19.938	20.2419	20.2596	20.2531	20.3299	8	7	8	6	7	7	6	7	8	6	7	8	8	6	6	6	7	7
Csa03g032370.1;Csa14g036760.1;Csa17g041950.1	Csa03g032370.1			0.0344905	0.575469	FALSE	0.13105	0.0902749	FALSE	-0.0965595	0.121191	FALSE	19.6316	19.6733	19.6774	19.8241	19.8027	19.8105	19.6748	19.8994	19.7707	19.7214	19.9233	19.7615	19.6294	19.576	19.8291	19.9159	19.6607	19.6992	19.5427	6	4	5	6	4	4	4	6	4	4	4	4	6	4	4	4	6	2
Csa13g036380.1	Csa13g036380.1	AT5G27470	| seryl-tRNA synthetase / serine--tRNA ligase | chr5:9695087-9697154 FORWARD LENGTH=451	0.188613	2.51402e-05	FALSE	0.0300957	0.439767	FALSE	0.158517	0.00397353	FALSE	19.8214	19.7853	19.8079	19.8863	19.7619	19.8923	19.8932	19.5699	19.641	19.7414	19.7101	19.7252	19.5972	19.7235	19.7038	19.6462	19.6377	19.6388	19.5808	30	29	30	28	25	28	28	27	23	25	22	26	23	17	16	17	19	16
Csa17g022200.1	Csa17g022200.1			-1.49236	5.29466e-09	TRUE	-0.569111	0.000322524	FALSE	-0.923253	7.56885e-06	TRUE	19.056	18.4468	18.6408	18.8777	18.6901	18.8532	18.8847	19.8266	19.8357	19.8229	19.5476	19.4959	20.5945	20.3606	20.1251	20.2979	20.2553	20.1661	20.0965	8	5	4	5	5	5	5	5	7	5	6	6	6	8	6	5	6	6
Csa09g093230.1	Csa09g093230.1	AT1G79010	| Alpha-helical ferredoxin | chr1:29725138-29726933 REVERSE LENGTH=222	-0.324389	8.91136e-05	FALSE	-0.111649	0.0621269	FALSE	-0.212739	0.000213446	FALSE	19.8376	19.6857	19.8196	19.7328	19.6949	19.8036	19.8468	19.9823	20.0611	20.0138	19.8973	19.9971	19.9783	20.3161	20.1215	20.0053	20.1594	20.026	20.085	13	11	13	12	13	12	12	13	11	13	13	13	12	9	11	12	10	9
Csa01g028080.1	Csa01g028080.1	AT3G23490	CYN | cyanase | chr3:8423238-8424415 REVERSE LENGTH=168	-0.510016	3.11087e-07	FALSE	-0.355359	0.000139184	FALSE	-0.154657	0.00898103	FALSE	19.5007	19.4547	19.6089	19.6465	19.5338	19.4556	19.574	19.6456	19.6044	19.8301	19.707	19.7585	19.9663	19.9382	20.0786	20.2264	20.0584	20.1024	19.9741	9	7	8	6	6	6	7	6	9	7	6	7	7	6	8	6	7	5
Csa11g013690.1;Csa12g017410.1	Csa11g013690.1	AT4G29840	MTO2, TS | Pyridoxal-5'-phosphate-dependent enzyme family protein | chr4:14599434-14601014 REVERSE LENGTH=526	-0.0741102	0.269836	FALSE	-0.0629529	0.312552	FALSE	-0.0111573	0.854294	FALSE	19.7831	19.9073	19.746	19.7759	19.776	19.9086	19.7313	19.8286	19.8369	19.7121	19.8133	19.8651	19.8266	20.1211	19.6921	19.8528	20.0201	19.7486	19.8857	22	21	22	19	21	22	21	21	19	17	19	17	17	17	14	15	15	13
Csa07g060960.1	Csa07g060960.1	AT2G27450	NLP1, ATNLP1, CPA | nitrilase-like protein 1 | chr2:11737666-11739577 REVERSE LENGTH=299	-0.0675417	0.0898171	FALSE	-0.0628088	0.119831	FALSE	-0.00473296	0.95913	FALSE	20.6973	20.535	20.7603	20.7935	20.7323	20.7286	20.6805	20.6773	20.6332	20.6565	20.796	20.7685	20.7701	20.8015	20.787	20.7823	20.7288	20.8294	20.7012	9	8	8	8	7	7	8	8	8	8	7	8	9	6	5	7	7	7
Csa04g038470.1;Csa06g026940.1	Csa04g038470.1	AT3G52580	| Ribosomal protein S11 family protein | chr3:19503324-19504701 FORWARD LENGTH=150	-0.988543	5.78636e-09	TRUE	-0.299191	0.00939084	FALSE	-0.689352	0.00089067	FALSE	21.7931	21.7963	21.8486	21.6761	21.8611	21.91	21.8401	22.4381	22.5982	22.3381	22.6803	22.2176	22.7823	22.7398	22.9875	22.78	22.6056	22.8986	22.8513	1	1	1	1	1	1	1	1	1	1	1	1	1	1	1	1	1	1
Csa20g024380.1	Csa20g024380.1	AT5G16510	| Alpha-1,4-glucan-protein synthase family protein | chr5:5393296-5394342 FORWARD LENGTH=348	0.10274	0.0108444	FALSE	0.0431535	0.231654	FALSE	0.0595866	0.149298	FALSE	19.9043	19.9347	19.973	20.053	19.9459	19.9406	19.8297	19.8103	19.8248	19.9323	19.928	19.9157	19.7859	19.9166	19.8271	19.8368	19.9101	19.8312	19.7543	18	16	18	17	18	16	17	15	15	17	15	15	13	10	12	11	11	11
Csa11g071980.1;Csa18g010890.1;Csa20g066810.1	Csa11g071980.1	AT5G43010	RPT4A | regulatory particle triple-A ATPase 4A | chr5:17248563-17251014 REVERSE LENGTH=399	0.234392	0.00108239	FALSE	0.140952	0.000986654	FALSE	0.0934396	0.0615043	FALSE	20.315	20.3688	20.1636	20.3518	20.3039	20.4623	20.1308	20.1912	20.2369	20.1314	20.2269	20.1918	20.0814	20.1046	20.1545	19.9736	20.0564	20.033	20.052	25	22	25	22	22	25	23	21	21	21	18	18	18	15	14	14	16	16
Csa10g030590.2	Csa10g030590.2			0.764396	9.47105e-08	TRUE	0.385409	2.46904e-05	FALSE	0.378987	4.93686e-05	FALSE	20.6184	20.5833	20.589	20.5223	20.4793	20.7594	20.3694	20.1999	20.2912	20.1223	20.1306	20.1024	19.8827	19.8002	19.8639	19.7851	19.8156	19.695	19.7279	48	47	45	48	43	45	45	44	34	34	32	31	38	25	26	22	28	24
Csa12g063240.1	Csa12g063240.1	AT4G13360	| ATP-dependent caseinolytic (Clp) protease/crotonase family protein | chr4:7775133-7777701 FORWARD LENGTH=421	-0.196059	0.000287391	FALSE	-0.17273	0.000733977	FALSE	-0.0233284	0.347167	FALSE	19.7396	19.7512	19.7464	19.8298	19.7961	19.7643	19.9369	19.8168	19.8167	19.8896	19.7774	19.833	19.8433	19.9687	20.0354	20.0786	19.9767	20.0251	20.0087	19	18	18	18	16	17	19	17	16	16	17	19	15	13	15	13	16	15
Csa07g060320.1;Csa16g050940.1	Csa07g060320.1	AT2G26750	| alpha/beta-Hydrolases superfamily protein | chr2:11395971-11397085 REVERSE LENGTH=320	-0.642954	1.53536e-06	TRUE	-0.529447	0.00201441	FALSE	-0.113507	0.21419	FALSE	21.1942	21.2891	21.2407	21.1784	21.058	21.2036	21.2169	21.2016	21.2954	21.6842	21.2228	21.2531	21.7909	21.9811	21.7103	21.8338	22.0712	21.7117	21.7825	3	2	2	2	2	2	2	2	2	2	2	2	2	2	2	3	2	3
Csa01g011810.1;Csa08g059100.1;Csa15g014450.1;Csa19g014610.1;Csa20g006640.1	Csa01g011810.1	AT3G10860	| Cytochrome b-c1 complex, subunit 8 protein | chr3:3399815-3400514 FORWARD LENGTH=72	0.110103	0.0808636	FALSE	0.203018	0.0167714	FALSE	-0.092915	0.277372	FALSE	20.0699	19.9081	20.1224	20.2374	20.0794	20.0415	19.9589	20.0691	20.0978	20.0698	20.3148	20.1038	19.7909	19.954	20.0823	20.0498	19.8218	19.9621	19.9858	3	1	1	2	2	3	2	3	3	1	2	2	2	1	2	1	1	1
Csa04g061880.1;Csa05g006250.1;Csa06g050370.1	Csa04g061880.1	AT2G44050	COS1 | 6,7-dimethyl-8-ribityllumazine synthase / DMRL synthase / lumazine synthase / riboflavin synthase | chr2:18224304-18225917 FORWARD LENGTH=227	-0.584589	4.58399e-10	TRUE	-0.462317	0.00164204	FALSE	-0.122272	0.211665	FALSE	20.5149	20.4067	20.4488	20.3971	20.5172	20.4142	20.4761	20.7552	20.706	20.3953	20.5162	20.4361	21.0668	20.9838	21.0716	20.9594	21.0677	21.1328	20.9851	4	4	4	4	4	4	4	4	4	4	4	4	4	3	4	3	4	3
Csa08g032120.1	Csa08g032120.1	AT5G28840	GME | GDP-D-mannose 3',5'-epimerase | chr5:10862472-10864024 REVERSE LENGTH=377	-0.153885	0.0721534	FALSE	-0.0886918	0.151042	FALSE	-0.0651933	0.551476	FALSE	19.9943	19.9505	20.083	19.865	19.7907	20.2164	19.7231	20.06	20.1666	19.9068	19.9294	19.9206	20.0962	20.1966	19.9768	20.0358	20.2743	19.9866	20.1341	18	16	16	15	15	14	18	14	12	16	15	14	13	11	9	13	13	12
Csa07g011350.1;Csa05g029700.1;Csa16g012210.1	Csa07g011350.1	AT2G31490	| unknown protein; Has 55 Blast hits to 55 proteins in 15 species: Archae - 0; Bacteria - 0; Metazoa - 0; Fungi - 0; Plants - 55; Viruses - 0; Other Eukaryotes - 0 (source: NCBI BLink). | chr2:13412060-13413002 FORWARD LENGTH=71	-0.806481	1.77922e-06	TRUE	-0.301107	0.0127584	FALSE	-0.505374	0.000471755	FALSE	19.8288	20.044	19.9169	20.0696	19.502	19.8528	19.8847	20.4053	20.1341	20.3816	20.5264	20.5285	20.5687	20.9216	20.7319	20.7024	20.6679	20.5426	20.6091	2	2	2	2	2	1	2	1	2	1	2	2	2	2	1	2	1	1
Csa18g013940.1	Csa18g013940.1	AT5G47870	| FUNCTIONS IN: molecular_function unknown; INVOLVED IN: biological_process unknown; LOCATED IN: chloroplast; EXPRESSED IN: 22 plant structures; EXPRESSED DURING: 13 growth stages; BEST Arabidopsis thaliana protein match is: cobalt ion binding (TAIR:AT1G71310.1); Has 1807 Blast hits to 1807 proteins in 277 species: Archae - 0; Bacteria - 0; Metazoa - 736; Fungi - 347; Plants - 385; Viruses - 0; O…	-0.373105	4.71142e-05	FALSE	-0.321774	0.000522897	FALSE	-0.0513308	0.346091	FALSE	20.413	20.5417	20.3951	20.5006	20.4077	20.5895	20.4356	20.5962	20.6381	20.4699	20.3986	20.503	20.8151	20.977	20.6501	20.8148	21.011	20.766	20.8611	7	6	6	6	5	6	7	7	5	7	5	6	5	5	5	4	4	5
Csa17g020910.1	Csa17g020910.1	AT1G15330	| Cystathionine beta-synthase (CBS) protein | chr1:5274368-5275499 FORWARD LENGTH=352	0.724304	1.43331e-05	TRUE	0.358003	0.00170543	FALSE	0.366301	0.00029839	FALSE	20.6845	20.4924	20.6994	20.6784	20.6491	20.5916	20.6909	20.1728	20.1661	20.3745	20.3491	20.3444	19.7573	19.8602	20.209	19.9564	19.6647	20.0935	19.875	13	10	12	11	12	11	13	13	11	11	10	11	12	6	7	10	8	8
Csa20g026440.1	Csa20g026440.1	AT5G18100	CSD3 | copper/zinc superoxide dismutase 3 | chr5:5987221-5988706 FORWARD LENGTH=164	-0.683654	4.22454e-06	TRUE	-0.298841	0.053106	FALSE	-0.384813	0.00381266	FALSE	19.2422	19.6126	19.2644	19.623	19.6029	19.3807	19.4987	19.9033	19.7651	20.0637	19.6511	20.1187	19.9337	20.1478	20.1688	20.3603	20.2502	20.2101	19.9392	5	4	5	4	3	5	4	4	5	3	5	3	2	2	3	4	2	2
Csa08g063090.1;Csa13g001470.1;Csa20g001680.1	Csa08g063090.1	AT5G01410	PDX1, ATPDX1.3, RSR4, PDX1.3, ATPDX1 | Aldolase-type TIM barrel family protein | chr5:172576-173505 REVERSE LENGTH=309	0.0934162	0.116643	FALSE	0.0714265	0.291891	FALSE	0.0219898	0.55734	FALSE	20.4251	20.3692	20.4927	20.5376	20.4425	20.4254	20.4287	20.3434	20.3374	20.4554	20.5287	20.4362	20.3492	20.4228	20.5425	20.4004	20.1243	20.3496	20.2785	11	9	10	7	7	8	9	11	9	9	10	8	8	6	7	8	8	8
Csa13g006710.1	Csa13g006710.1	AT5G04750	| F1F0-ATPase inhibitor protein, putative | chr5:1372202-1373361 FORWARD LENGTH=94	-0.800872	0.00176417	FALSE	0.140844	0.832323	FALSE	-0.941716	0.0160737	FALSE	19.5027	19.7457	19.232	19.9306	19.3139	19.6471	19.6577	20.7588	20.9212	20.4097	20.5096	19.5916	20.8014	20.1521	19.8036	20.7701	20.875	20.1705	20.0631	4	2	2	3	4	3	3	3	3	3	3	3	2	3	2	2	3	2
Csa14g023330.1	Csa14g023330.1	AT1G18070	| Translation elongation factor EF1A/initiation factor IF2gamma family protein | chr1:6214236-6218211 REVERSE LENGTH=532	0.191364	7.6539e-05	FALSE	0.015041	0.420423	FALSE	0.176323	0.000199303	FALSE	19.8503	19.88	19.8917	19.9876	19.8968	20.0176	19.8731	19.7089	19.7114	19.7252	19.7475	19.811	19.7136	19.7426	19.6872	19.7386	19.7455	19.7406	19.6895	32	29	29	28	29	32	27	29	27	25	23	25	28	18	20	18	17	19
Csa19g006170.1	Csa19g006170.1	AT3G03960	| TCP-1/cpn60 chaperonin family protein | chr3:1024432-1027604 FORWARD LENGTH=549	0.52511	1.90573e-06	FALSE	0.210802	0.000238989	FALSE	0.314308	0.00014598	FALSE	20.7788	20.6664	20.7567	20.633	20.4866	20.7869	20.5616	20.3658	20.412	20.4096	20.2902	20.2901	20.2354	20.1878	20.1507	20.0729	20.1055	20.0742	20.1679	29	28	29	29	24	27	27	27	24	25	22	21	24	20	18	17	17	18
Csa01g027360.1	Csa01g027360.1	AT3G22960	PKP1, PKP-ALPHA | Pyruvate kinase family protein | chr3:8139369-8141771 FORWARD LENGTH=596	-0.873935	0.000257809	TRUE	-0.57293	0.0128773	FALSE	-0.301005	0.145786	FALSE	19.8792	19.9326	19.9682	19.7808	19.7281	20.151	19.5317	20.4063	20.5152	19.9801	19.9491	19.7637	20.9508	21.0299	20.1996	20.495	21.1683	20.4377	20.8079	13	11	12	9	11	12	11	11	11	12	10	12	11	13	12	11	11	13
Csa02g049190.1	Csa02g049190.1	AT5G52920	PKP1, PKP-BETA1, PKP2 | plastidic pyruvate kinase beta subunit 1 | chr5:21463680-21466612 FORWARD LENGTH=579	-1.29095	4.6443e-05	TRUE	-0.655213	0.00783531	FALSE	-0.635739	0.00943421	FALSE	19.1026	19.1602	19.1595	18.9441	18.9164	19.3051	18.8993	19.9858	20.052	19.4628	19.5051	19.3746	20.6144	20.707	19.7499	20.1315	20.8233	20.0536	20.444	19	16	17	16	13	15	17	17	18	19	16	14	15	17	16	14	13	19
Csa13g011240.1	Csa13g011240.1	AT5G09590	MTHSC70-2, HSC70-5 | mitochondrial HSO70 2 | chr5:2975721-2978508 FORWARD LENGTH=682	0.16001	0.025901	FALSE	0.0958662	0.149178	FALSE	0.0641433	0.299004	FALSE	20.7184	20.6018	20.6677	20.8614	20.7215	20.7336	20.7927	20.5804	20.5679	20.724	20.723	20.7617	20.3529	20.5219	20.72	20.7177	20.4738	20.6682	20.5225	16	14	14	15	16	15	15	15	13	13	14	13	14	9	10	12	12	11
Csa09g097710.1	Csa09g097710.1	AT1G63000	NRS/ER, UER1 | nucleotide-rhamnose synthase/epimerase-reductase | chr1:23342510-23343859 FORWARD LENGTH=301	0.207882	0.00305791	FALSE	0.105453	0.0986576	FALSE	0.102428	0.0556095	FALSE	20.8295	20.7179	20.841	20.7615	20.5904	20.8797	20.6315	20.6809	20.7208	20.6073	20.6405	20.5238	20.4613	20.6431	20.4311	20.5217	20.6682	20.4495	20.6216	13	13	12	12	11	11	12	11	10	10	9	10	9	9	9	10	7	10
Csa14g009560.1	Csa14g009560.1	AT1G08110	| lactoylglutathione lyase family protein / glyoxalase I family protein | chr1:2535702-2537630 FORWARD LENGTH=185	-0.0438999	0.676834	FALSE	-0.000287754	0.907009	FALSE	-0.0436121	0.666562	FALSE	20.2699	19.9024	20.3514	20.2793	20.396	20.0742	20.1229	20.2466	20.2239	20.1022	20.3129	20.279	20.2159	20.3281	20.5451	20.2455	19.9	20.3812	20.0876	10	10	10	10	10	10	9	9	10	9	9	10	8	8	10	9	7	8
Csa14g009960.1;Csa17g011930.1	Csa14g009960.1	AT1G08480	| unknown protein; FUNCTIONS IN: molecular_function unknown; INVOLVED IN: biological_process unknown; LOCATED IN: mitochondrion, plasma membrane, plastid, vacuole; EXPRESSED IN: 27 plant structures; EXPRESSED DURING: 15 growth stages; Has 39 Blast hits to 39 proteins in 13 species: Archae - 0; Bacteria - 0; Metazoa - 0; Fungi - 0; Plants - 39; Viruses - 0; Other Eukaryotes - 0 (source: NCBI BLink…	0.201647	0.0244515	FALSE	0.103955	0.312052	FALSE	0.0976923	0.255188	FALSE	20.4564	20.1136	20.4207	20.291	20.2044	20.3531	20.2776	20.1019	20.1395	20.4235	20.2912	20.0462	20.1341	20.3708	20.1329	20.0595	20.1215	20.081	19.8055	6	4	5	4	5	4	5	4	5	6	6	6	6	5	6	4	3	5
Csa03g032290.1	Csa03g032290.1	AT1G29150	ATS9, RPN6 | non-ATPase subunit 9 | chr1:10181240-10182499 FORWARD LENGTH=419	0.971896	2.22357e-11	TRUE	0.200552	0.000929397	FALSE	0.771344	7.2227e-09	FALSE	20.5666	20.5327	20.5872	20.5861	20.5742	20.6908	20.4525	19.779	19.9023	19.7489	19.75	19.7581	19.5942	19.5803	19.6396	19.5731	19.5833	19.5392	19.6771	26	25	25	25	26	24	23	22	17	15	15	17	16	11	11	12	10	11
Csa18g003050.1	Csa18g003050.1	AT5G46960	| Plant invertase/pectin methylesterase inhibitor superfamily protein | chr5:19062220-19062744 REVERSE LENGTH=174	-1.23158	1.64316e-09	TRUE	-0.535064	0.000107597	FALSE	-0.696519	7.46197e-06	FALSE	19.3584	19.0382	19.0846	19.1602	18.9039	19.1448	19.2104	19.8869	19.9255	19.9632	19.6858	19.7035	20.5184	20.3299	20.2265	20.3739	20.4041	20.2659	20.403	6	6	5	6	3	6	6	5	6	6	6	5	6	6	6	5	6	5
Csa10g013450.1	Csa10g013450.1	AT4G29120	| 6-phosphogluconate dehydrogenase family protein | chr4:14350861-14351865 FORWARD LENGTH=334	-0.0788727	0.0274874	FALSE	-0.139934	0.104084	FALSE	0.0610611	0.349127	FALSE	20.0033	19.9814	19.9563	19.9648	20.0411	20.1101	19.8896	20.0439	20.1344	19.7219	19.852	19.7806	20.085	20.0713	20.1228	20.0367	20.0197	20.0448	20.1185	18	18	16	13	15	15	17	17	15	15	15	14	12	13	11	10	14	11
Csa06g048940.1	Csa06g048940.1	AT2G42790	CSY3 | citrate synthase 3 | chr2:17803132-17805991 REVERSE LENGTH=509	1.04845	5.75748e-10	TRUE	0.542431	2.18617e-06	FALSE	0.506014	1.78027e-06	FALSE	20.7717	20.6109	20.9024	20.8124	20.7162	20.8131	20.6452	20.1682	20.1861	20.204	20.3445	20.2963	19.6959	19.7184	19.9071	19.664	19.5161	19.7353	19.6959	23	22	21	23	22	21	22	22	15	15	16	17	17	13	11	14	12	12
Csa20g081670.1	Csa20g081670.1	AT5G47210	| Hyaluronan / mRNA binding family | chr5:19169222-19171012 REVERSE LENGTH=357	-0.296184	0.00781837	FALSE	-0.182617	0.0521402	FALSE	-0.113567	0.0415048	FALSE	19.4532	19.3913	19.6201	19.4751	19.534	19.411	19.6612	19.5681	19.6914	19.587	19.5785	19.646	19.6712	19.7729	20.1347	19.8958	19.5332	19.9502	19.6613	17	17	16	15	15	17	15	15	13	15	13	13	12	11	13	11	14	11
Csa09g086750.1	Csa09g086750.1	AT2G22420	| Peroxidase superfamily protein | chr2:9513341-9514484 FORWARD LENGTH=329	-1.19944	5.52258e-11	TRUE	-0.427353	1.94875e-05	FALSE	-0.772082	1.91379e-07	FALSE	18.8874	18.7738	18.9882	18.9819	18.9597	18.93	18.9575	19.6459	19.5875	19.7846	19.7759	19.7259	19.9467	20.1133	20.1598	20.2658	20.1621	20.0449	20.182	13	11	10	11	11	8	11	12	13	13	12	12	12	12	11	11	13	12
Csa18g009860.1	Csa18g009860.1	AT5G43970	TOM22-V, TOM9-2, ATTOM22-V | translocase of outer membrane 22-V | chr5:17692888-17693187 FORWARD LENGTH=99	0.21351	0.00406223	FALSE	0.224999	0.00425038	FALSE	-0.0114888	0.910702	FALSE	20.3753	20.2657	20.5287	20.5652	20.468	20.4439	20.5778	20.442	20.449	20.361	20.5848	20.4345	20.1704	20.2452	20.3875	20.4264	20.1572	20.1881	20.1552	6	4	4	4	4	4	4	6	3	3	4	4	4	4	4	4	4	3
Csa02g057080.1;Csa11g087800.1;Csa18g026060.1	Csa02g057080.1	AT5G54770	THI1, TZ, THI4 | thiazole biosynthetic enzyme, chloroplast (ARA6) (THI1) (THI4) | chr5:22246634-22247891 FORWARD LENGTH=349	-2.36815	1.62862e-09	TRUE	-0.809288	7.12135e-05	TRUE	-1.55886	3.02939e-07	TRUE	18.6598	19.0761	18.2128	18.6948	18.6381	18.8923	18.5005	20.2829	20.3586	20.3312	20.1159	20.0232	20.8933	21.2985	20.638	21.0769	21.447	20.871	21.0266	8	4	4	3	4	3	3	4	7	7	7	5	5	7	6	5	5	7
Csa03g051170.1	Csa03g051170.1	AT1G47420	SDH5 | succinate dehydrogenase 5 | chr1:17395774-17397176 REVERSE LENGTH=257	-0.129151	0.164755	FALSE	-0.0163817	0.88125	FALSE	-0.112769	0.0876737	FALSE	20.0251	19.7567	19.9709	20.0309	20.0583	19.929	20.144	20.1372	20.2144	20.1248	19.969	20.0757	20.0185	20.1117	20.3526	20.1901	19.8213	20.3364	19.9884	11	11	10	11	11	11	11	11	10	9	10	10	11	7	9	7	8	7
Csa03g019930.1;Csa03g019930.2;Csa14g020310.1;Csa17g021770.1	Csa03g019930.1	AT1G16210	| unknown protein; CONTAINS InterPro DOMAIN/s: Protein of unknown function DUF1014 (InterPro:IPR010422); Has 16107 Blast hits to 8386 proteins in 1107 species: Archae - 26; Bacteria - 3370; Metazoa - 4013; Fungi - 1516; Plants - 526; Viruses - 120; Other Eukaryotes - 6536 (source: NCBI BLink). | chr1:5546352-5547447 REVERSE LENGTH=234	-0.379034	4.18238e-06	FALSE	-0.171357	0.105806	FALSE	-0.207677	0.0757822	FALSE	19.5974	19.7121	19.7073	19.8208	19.6596	19.7431	19.8337	19.6242	19.851	20.0514	20.048	20.054	19.9523	20.0659	20.2208	20.101	20.038	20.1822	20.1669	14	12	12	12	12	12	12	12	10	13	11	12	14	11	10	12	10	8
Csa04g045040.1	Csa04g045040.1	AT3G58510	| DEA(D/H)-box RNA helicase family protein | chr3:21640608-21643464 FORWARD LENGTH=612	0.13401	0.0175807	FALSE	-0.0246032	0.279836	FALSE	0.158613	0.00546427	FALSE	20.0831	19.9411	20.179	20.0943	19.9885	20.2128	19.9546	19.8031	19.9409	19.8819	19.9612	19.8539	19.9731	19.9828	19.9853	19.8957	19.9626	19.8268	19.889	24	24	20	22	21	22	22	23	19	18	17	17	17	15	14	14	14	14
Csa09g079860.1	Csa09g079860.1	AT1G75270	DHAR2 | dehydroascorbate reductase 2 | chr1:28250255-28251237 REVERSE LENGTH=213	0.314694	2.34636e-06	FALSE	-0.0675214	0.121835	FALSE	0.382215	9.93959e-06	FALSE	20.0335	19.9726	20.118	20.1214	19.937	20.0507	20.01	19.597	19.5821	19.6103	19.7473	19.7017	19.6693	19.7861	19.8042	19.7865	19.7068	19.633	19.6545	15	14	15	15	13	13	14	12	14	13	9	11	12	8	9	7	8	9
Csa04g059170.1	Csa04g059170.1	AT2G42590	GRF9, GF14 MU | general regulatory factor 9 | chr2:17732118-17733775 REVERSE LENGTH=263	-0.329857	0.00734605	FALSE	-0.213468	0.0626697	FALSE	-0.11639	0.221822	FALSE	19.7784	19.7474	19.7708	19.8455	19.6011	19.8922	19.5996	20.0142	20.0028	19.7673	19.7853	19.6923	20.3229	20.1188	19.7305	20.0412	20.3808	19.9102	20.0398	14	14	14	11	13	11	12	14	12	12	10	11	11	9	11	9	10	9
Csa19g016410.1	Csa19g016410.1	AT3G12145	FLR1, FLOR1 | Leucine-rich repeat (LRR) family protein | chr3:3874764-3876075 REVERSE LENGTH=325	-0.517326	0.000135991	FALSE	-0.255613	0.000786559	FALSE	-0.261713	0.015762	FALSE	19.9383	19.9522	20.4758	19.991	19.94	20.0202	19.9853	20.1548	20.2833	20.2928	20.3999	20.3207	20.7007	20.4639	20.5149	20.605	20.3991	20.6204	20.62	8	7	7	8	7	7	6	7	7	7	8	7	7	8	7	7	7	6
Csa04g038930.1;Csa09g061250.1;Csa06g027420.1	Csa04g038930.1	AT3G52990	| Pyruvate kinase family protein | chr3:19649046-19652237 FORWARD LENGTH=527	0.549834	1.98337e-07	TRUE	0.113436	0.0611972	FALSE	0.436398	5.82156e-06	FALSE	20.2783	20.2379	20.4107	20.1967	20.1793	20.413	20.1929	19.8219	19.917	19.7973	19.8498	19.7011	19.8345	19.7255	19.7094	19.6303	19.6644	19.7422	19.7537	27	27	25	26	25	26	26	24	19	22	21	19	22	20	17	20	19	16
Csa07g007980.1	Csa07g007980.1	AT2G33410	| RNA-binding (RRM/RBD/RNP motifs) family protein | chr2:14156085-14157435 FORWARD LENGTH=404	-0.641485	5.70023e-07	TRUE	-0.319817	0.000360873	FALSE	-0.321669	0.000136835	FALSE	20.1702	20.3271	20.0093	20.3624	20.288	20.3061	20.2269	20.687	20.5407	20.5641	20.5351	20.5391	20.7508	20.9482	20.6591	20.9981	20.9807	20.8894	20.9539	7	6	7	6	6	6	6	6	6	7	7	7	7	6	5	5	5	5
Csa04g041190.1	Csa04g041190.1	AT3G55010	ATPURM, PUR5 | phosphoribosylformylglycinamidine cyclo-ligase, chloroplast / phosphoribosyl-aminoimidazole synthetase / AIR synthase (PUR5) | chr3:20386818-20388549 FORWARD LENGTH=389	-0.207119	0.00108196	FALSE	-0.216209	0.000829965	FALSE	0.00908963	0.850007	FALSE	19.9812	19.9605	19.9863	20.148	20.1094	20.0163	20.0949	20.0975	20.0633	20.0012	19.9911	20.0256	20.2572	20.2053	20.1359	20.2892	20.4501	20.2032	20.2055	8	8	7	7	8	7	7	7	6	6	7	8	7	5	7	7	7	7
Csa06g036900.1	Csa06g036900.1	AT2G34460	| NAD(P)-binding Rossmann-fold superfamily protein | chr2:14529635-14530732 FORWARD LENGTH=280	-0.503904	4.9353e-06	FALSE	-0.461673	6.47752e-05	FALSE	-0.0422311	0.553846	FALSE	19.1598	19.3566	19.1302	19.3812	19.2652	19.4107	19.2043	19.4084	19.4475	19.2741	19.1934	19.2393	19.7739	19.8406	19.5724	19.8136	19.9802	19.6858	19.7687	11	7	10	10	8	9	11	10	9	8	7	7	4	6	5	7	6	5
Csa20g012120.1	Csa20g012120.1	AT5G08570	| Pyruvate kinase family protein | chr5:2778433-2780300 FORWARD LENGTH=510	0.480496	6.56226e-06	FALSE	0.20068	0.0027592	FALSE	0.279816	0.000417964	FALSE	20.5812	20.3717	20.6534	20.488	20.4606	20.6663	20.3805	20.2267	20.3271	20.1773	20.2333	20.1185	20.1706	19.9924	19.9954	20.0343	20.0271	20.0296	19.9891	27	23	22	23	22	24	27	23	21	20	17	19	16	15	17	17	15	16
Csa11g001140.1	Csa11g001140.1	AT4G38220	| Peptidase M20/M25/M40 family protein | chr4:17925251-17926919 FORWARD LENGTH=430	-0.0999581	0.0940197	FALSE	-0.00318072	0.862756	FALSE	-0.0967774	0.05715	FALSE	20.1075	20.069	20.1303	20.2826	20.0211	20.1709	19.9896	20.2219	20.1012	20.2107	20.2495	20.3144	20.1886	20.3207	20.1639	20.1856	20.392	20.1009	20.1189	18	15	16	17	16	16	16	17	16	18	16	15	15	14	13	13	13	13
Csa20g020600.1	Csa20g020600.1	AT5G14130	| Peroxidase superfamily protein | chr5:4558862-4560028 REVERSE LENGTH=330	-0.330214	0.110276	FALSE	-0.547416	0.023728	FALSE	0.217203	0.208275	FALSE	20.3976	20.1756	20.0983	20.1181	19.7615	20.366	19.7964	20.3164	19.9796	19.6651	19.7282	19.7963	20.8671	20.5133	19.6488	20.4131	20.9135	20.1802	20.4892	11	10	10	9	11	10	11	8	8	7	7	8	10	8	6	7	9	10
Csa04g046970.1;Csa06g037180.1	Csa04g046970.1	AT2G34700	| Pollen Ole e 1 allergen and extensin family protein | chr2:14634298-14635597 REVERSE LENGTH=175	-2.13375	7.89261e-07	TRUE	-0.79044	0.0106699	FALSE	-1.34331	0.00196659	FALSE	20.7082	20.8421	20.682	20.6795	20.8655	21.0031	21.1603	21.6248	22.8113	22.2816	21.8271	22.1606	22.259	22.6816	23.4236	23.3045	23.1194	23.115	22.9739	1	1	1	1	1	1	1	1	1	1	1	1	1	1	1	1	1	1
Csa16g020350.1	Csa16g020350.1	AT1G54630	ACP3 | acyl carrier protein 3 | chr1:20401642-20402919 REVERSE LENGTH=136	-1.86575	5.19713e-08	TRUE	-0.875026	0.0090914	FALSE	-0.99072	0.00555025	FALSE	19.0551	19.156	18.5302	18.8432	19.3438	19.3959	18.9603	20.256	20.1919	20.4757	19.9207	19.2626	21.0554	20.8624	20.7107	20.6041	21.4514	20.9389	20.7219	2	1	2	1	1	2	1	2	2	2	2	2	1	2	2	2	2	2
Csa12g022090.1	Csa12g022090.1	AT4G28440	| Nucleic acid-binding, OB-fold-like protein | chr4:14060054-14060970 FORWARD LENGTH=153	-0.139267	0.00714502	FALSE	0.0889056	0.085547	FALSE	-0.228173	0.000914846	FALSE	19.6667	19.6447	19.5969	19.7738	19.6776	19.6499	19.7543	19.8617	19.8283	19.9061	19.9488	20.039	19.6845	19.886	19.8953	19.8416	19.8612	19.8779	19.692	7	7	6	7	6	6	7	7	6	6	7	7	6	4	6	6	4	3
Csa08g002830.1	Csa08g002830.1	AT5G11680	| FUNCTIONS IN: molecular_function unknown; INVOLVED IN: biological_process unknown; LOCATED IN: cytosol, plasma membrane; EXPRESSED IN: 26 plant structures; EXPRESSED DURING: 15 growth stages; CONTAINS InterPro DOMAIN/s: WW-domain-binding protein (InterPro:IPR018826); Has 1807 Blast hits to 1807 proteins in 277 species: Archae - 0; Bacteria - 0; Metazoa - 736; Fungi - 347; Plants - 385; Viruses …	-0.561365	1.49697e-08	TRUE	-0.268544	7.5957e-05	FALSE	-0.292821	5.33014e-05	FALSE	19.2221	19.1439	19.2986	19.289	19.1977	19.3387	19.1261	19.5319	19.6013	19.56	19.4639	19.4436	19.928	19.7209	19.7903	19.7275	19.7307	19.8002	19.848	10	10	8	9	10	9	9	8	7	10	8	9	7	8	8	7	7	8
Csa00555s170.1;Csa10g042720.1;Csa19g001040.1	Csa00555s170.1	AT3G01910	SOX, AT-SO, AtSO | sulfite oxidase | chr3:314919-317274 REVERSE LENGTH=393	0.18138	0.013389	FALSE	-0.0663588	0.269243	FALSE	0.247739	0.000173162	FALSE	20.4457	20.4049	20.5426	20.5147	20.3791	20.5596	20.417	20.226	20.3186	20.2202	20.1449	20.1563	20.4805	20.331	20.1587	20.3192	20.4162	20.1181	20.1702	17	17	15	17	14	14	16	16	12	12	11	11	11	8	6	8	9	7
Csa11g003580.1	Csa11g003580.1	AT4G37910	mtHsc70-1 | mitochondrial heat shock protein 70-1 | chr4:17825368-17828099 REVERSE LENGTH=682	0.448142	4.02534e-08	FALSE	0.168997	0.000538609	FALSE	0.279145	3.41858e-05	FALSE	20.22	20.2643	20.2136	20.3202	20.1858	20.3742	20.1825	20.0168	19.8951	19.9623	19.9967	20.0439	19.7755	19.9196	19.7757	19.7945	19.8328	19.7257	19.7999	30	28	29	28	27	28	28	30	24	22	20	22	23	16	17	18	17	16
Csa02g059870.1	Csa02g059870.1	AT5G56600	PFN3, PRF3 | profilin 3 | chr5:22909882-22910821 REVERSE LENGTH=168	0.0398087	0.582038	FALSE	-0.0301326	0.789487	FALSE	0.0699413	0.531641	FALSE	20.8528	21.0711	20.8508	20.9232	21.2492	20.8714	20.9731	21.099	21.0989	20.8638	20.6836	20.7741	20.8286	21.1535	20.8985	20.9411	20.9757	20.9099	20.8057	4	2	2	3	2	4	3	3	2	2	2	2	2	3	2	2	2	2
Csa11g064880.1	Csa11g064880.1	AT5G47030	| ATPase, F1 complex, delta/epsilon subunit | chr5:19090384-19092034 FORWARD LENGTH=203	-0.79378	4.20337e-07	TRUE	-0.257657	0.00825625	FALSE	-0.536123	0.00015426	FALSE	19.7065	19.5855	19.8734	19.8394	19.8321	19.8269	19.4498	20.3275	20.2702	20.009	20.3385	20.3125	20.3207	20.4379	20.718	20.6147	20.4408	20.6094	20.5285	4	3	3	3	4	2	4	3	3	4	2	4	4	3	3	3	3	3
Csa01g038030.1	Csa01g038030.1	AT2G05580	| Glycine-rich protein family | chr2:2055578-2056563 FORWARD LENGTH=302	-0.887378	0.000473089	TRUE	-0.561765	0.0058578	FALSE	-0.325612	0.101383	FALSE	19.5908	19.1517	20.3654	19.5049	19.4959	19.6668	19.7349	19.7003	19.7623	19.9305	20.2183	20.1976	20.7922	21.0492	20.5133	20.5798	20.4705	20.2449	20.072	5	4	4	5	4	4	4	4	2	3	3	3	3	2	2	3	4	3
Csa15g020390.1	Csa15g020390.1	AT3G15730	PLDALPHA1, PLD | phospholipase D alpha 1 | chr3:5330835-5333474 FORWARD LENGTH=810	0.485647	1.39669e-06	FALSE	-0.0258858	0.887993	FALSE	0.511533	7.56497e-05	FALSE	20.2986	20.2046	20.5084	20.3298	20.1911	20.2281	20.3112	19.73	19.64	19.8392	19.8434	19.9551	19.7432	19.9268	19.8834	19.766	19.7906	19.761	19.8013	38	37	34	34	32	38	35	38	29	26	28	27	29	20	22	24	21	21
Csa08g005830.1	Csa08g005830.1	AT5G13850	NACA3 | nascent polypeptide-associated complex subunit alpha-like protein 3 | chr5:4471361-4472676 FORWARD LENGTH=204	-0.489986	0.000672506	FALSE	-0.308086	0.0129493	FALSE	-0.181899	0.127433	FALSE	19.6791	19.8985	19.6948	19.452	19.8754	19.9077	19.7633	20.0177	20.0981	19.8557	19.8935	19.6873	20.1459	20.1053	20.6278	20.2395	20.0036	20.4655	20.1131	5	4	2	5	3	4	4	4	3	3	4	4	4	2	3	4	3	3
Csa03g021080.1;Csa17g023010.1	Csa03g021080.1	AT1G17290	AlaAT1 | alanine aminotransferas | chr1:5922771-5926093 FORWARD LENGTH=543	0.570863	9.56414e-05	FALSE	0.076863	0.16572	FALSE	0.494	0.000396953	FALSE	21.3545	21.0928	21.6656	21.2015	21.0842	21.3149	21.1604	20.686	20.7486	20.8446	20.8104	20.7671	20.8041	20.747	20.7999	20.5061	20.7179	20.5917	20.7112	14	12	11	14	12	14	13	13	10	12	12	11	12	6	7	9	8	8
Csa04g061940.1;Csa06g050430.1	Csa04g061940.1	AT2G44120	| Ribosomal protein L30/L7 family protein | chr2:18249227-18250402 REVERSE LENGTH=242	0.178873	0.097373	FALSE	-0.0703772	0.910472	FALSE	0.24925	0.376439	FALSE	20.0741	20.0694	20.3894	20.4098	19.8912	20.179	20.0651	19.6335	19.3307	20.2209	20.2509	20.3159	19.888	20.246	19.9573	20.1579	19.9127	19.9806	19.6835	13	12	12	12	13	13	12	13	8	10	13	10	13	12	13	12	10	9
Csa09g068610.1	Csa09g068610.1	AT3G56310	| Melibiase family protein | chr3:20882886-20885745 FORWARD LENGTH=437	-1.34539	7.24554e-09	TRUE	-0.588226	2.74588e-05	FALSE	-0.757163	2.67743e-08	FALSE	19.7581	19.5696	19.7885	19.8614	19.8115	19.6825	19.8422	20.479	20.5636	20.6073	20.4316	20.5372	21.0191	21.2148	21.3192	21.2483	20.9684	21.1166	20.8451	6	6	4	6	5	6	5	5	6	5	6	6	6	5	5	6	6	5
Csa02g005710.1;Csa13g054720.1	Csa02g005710.1	AT4G02450	| HSP20-like chaperones superfamily protein | chr4:1073987-1075765 REVERSE LENGTH=241	-0.424905	0.0125707	FALSE	-0.209615	0.153213	FALSE	-0.21529	0.0582735	FALSE	20.4231	20.2142	20.3982	20.3434	20.5517	20.2738	20.0512	20.6777	20.7261	20.4213	20.4004	20.4107	20.6458	20.7179	21.293	20.789	20.2276	20.9186	20.6381	7	6	5	6	6	6	6	6	5	6	5	5	5	5	6	7	5	5
Csa07g054590.1	Csa07g054590.1	AT2G24580	| FAD-dependent oxidoreductase family protein | chr2:10444928-10446178 REVERSE LENGTH=416	-0.463014	0.000155504	FALSE	-0.279633	0.0177482	FALSE	-0.183381	0.0807632	FALSE	20.0857	20.1075	19.7656	20.052	19.9715	20.2507	19.8756	20.3486	20.3418	20.2666	20.0377	20.0183	20.4909	20.6256	20.3228	20.4188	20.7176	20.2661	20.508	10	9	9	8	9	8	9	8	9	9	8	8	9	9	8	10	8	8
Csa03g024200.1;Csa14g025600.1;Csa17g026190.1;Csa37955s010.1	Csa03g024200.1	AT1G20340	DRT112, PETE2 | Cupredoxin superfamily protein | chr1:7042770-7043273 REVERSE LENGTH=167	-1.51122	3.75298e-06	TRUE	-0.985012	0.00270247	FALSE	-0.661919	0.0129303	FALSE	20.0486	20.2595	NA	20.256	20.158	20.2392	NA	21.3112	20.7571	20.6405	NA	20.9342	21.3834	21.4698	22.279	21.842	22.0851	21.7372	21.6493	1	1	1	0	1	1	1	0	1	1	1	0	1	1	1	1	1	1
Csa14g014650.1	Csa14g014650.1	AT1G11840	ATGLX1, GLX1 | glyoxalase I homolog | chr1:3996045-3997518 FORWARD LENGTH=283	-0.792169	0.000150427	TRUE	-0.273591	0.000827086	FALSE	-0.377575	0.00200339	FALSE	22.9418	22.6791	23.3451	23.0822	23.0775	22.9311	NA	23.4184	23.4669	23.4677	NA	23.6047	23.8225	23.7431	23.722	23.9054	23.7396	23.8772	23.6824	1	1	1	1	1	1	1	0	1	1	1	0	1	1	1	1	1	1
Csa05g003070.1	Csa05g003070.1	AT2G46140	| Late embryogenesis abundant protein | chr2:18959163-18960362 FORWARD LENGTH=166	-0.015664	0.700839	FALSE	-0.22566	0.00889576	FALSE	0.209996	0.0128776	FALSE	19.8001	19.6395	19.7661	19.7909	19.6743	19.8083	19.7177	19.5567	19.5106	19.7361	19.4551	19.5028	19.6637	19.7857	19.8948	19.7957	19.7872	19.6921	19.6873	4	4	4	4	2	4	4	3	3	3	2	3	3	3	2	3	3	2
Csa10g022670.2	Csa10g022670.2			-1.31842	8.12107e-14	TRUE	-0.750672	1.73987e-07	TRUE	-0.567747	2.07147e-06	FALSE	20.2884	20.2255	20.3363	20.2896	20.1551	20.3059	20.2172	20.7483	20.9074	20.9119	20.7622	20.7927	21.4432	21.5971	21.6626	21.5846	21.5899	21.609	21.5605	14	12	10	11	10	13	12	11	11	13	13	10	12	14	11	11	11	9
Csa06g054190.1	Csa06g054190.1	AT2G47670	| Plant invertase/pectin methylesterase inhibitor superfamily protein | chr2:19544131-19544757 REVERSE LENGTH=208	-1.3177	9.27427e-09	TRUE	-0.823319	0.000251262	FALSE	-0.494385	0.00252672	FALSE	19.373	19.4682	19.154	19.7185	19.3826	19.5018	19.5078	19.8465	19.9672	20.2569	19.6971	20.1347	20.4047	20.7986	20.7022	20.9321	20.9512	20.7475	20.7936	6	4	4	4	3	3	4	4	4	5	5	5	5	4	5	5	6	5
Csa11g043090.1	Csa11g043090.1	AT4G13010	| Oxidoreductase, zinc-binding dehydrogenase family protein | chr4:7600682-7602567 FORWARD LENGTH=329	-0.394775	6.46211e-06	FALSE	-0.344913	7.4581e-05	FALSE	-0.049862	0.342533	FALSE	19.4718	19.5209	19.3866	19.6238	19.4593	19.6734	19.6203	19.7025	19.6401	19.513	19.5119	19.5859	19.8835	19.9675	19.8704	19.9734	20.019	19.8212	19.9847	16	15	15	14	15	16	13	15	14	15	15	14	14	11	14	14	13	13
Csa13g002400.1	Csa13g002400.1	AT5G02500	HSC70-1, HSP70-1, AT-HSC70-1, HSC70 | heat shock cognate protein 70-1 | chr5:554055-556334 REVERSE LENGTH=651	0.241658	0.00186865	FALSE	0.0692267	0.294828	FALSE	0.172431	0.00256927	FALSE	20.0871	20.1017	20.1742	20.2773	20.093	20.2423	20.0737	20.0689	19.9706	19.9108	20.009	19.9033	19.9424	20.0441	19.8277	19.7948	20.1119	19.864	19.7728	14	14	13	12	14	13	14	13	13	12	10	13	11	10	10	10	9	9
Csa06g038440.1	Csa06g038440.1			-0.335262	9.76072e-05	FALSE	-0.101312	0.0627472	FALSE	-0.23395	9.05619e-05	FALSE	20.2574	20.273	20.2876	20.4109	20.3228	20.2842	20.1599	20.4344	20.5093	20.5384	20.5669	20.5083	20.5933	20.7593	20.5398	20.6317	20.7099	20.7036	20.4049	2	2	2	2	2	2	2	2	2	2	2	2	2	2	2	2	2	2
Csa07g058520.1	Csa07g058520.1	AT1G79440	ALDH5F1, SSADH1, SSADH | aldehyde dehydrogenase 5F1 | chr1:29882525-29887275 REVERSE LENGTH=528	-0.300119	4.41794e-06	FALSE	-0.212048	0.0170738	FALSE	-0.0880706	0.119988	FALSE	19.4113	19.485	19.5735	19.5793	19.3873	19.5264	19.4931	19.51	19.4639	19.7512	19.603	19.6777	19.7287	19.903	19.8565	19.7665	19.8072	19.7149	19.7801	26	25	22	24	21	24	26	22	23	20	25	20	21	13	18	15	14	17
Csa09g064180.1	Csa09g064180.1	AT3G54470	| uridine 5'-monophosphate synthase / UMP synthase (PYRE-F) (UMPS) | chr3:20168285-20170245 REVERSE LENGTH=476	0.42035	7.54156e-07	FALSE	0.166172	0.0031589	FALSE	0.254178	1.79611e-05	FALSE	20.6449	20.5836	20.7399	20.5659	20.6206	20.6964	20.5524	20.3047	20.3555	20.3454	20.4322	20.3988	20.1302	20.2276	20.3375	20.2338	20.07	20.2791	20.1829	19	16	16	19	16	18	16	19	15	14	11	14	11	12	12	16	13	11
Csa19g020400.1	Csa19g020400.1	AT3G13860	HSP60-3A | heat shock protein 60-3A | chr3:4561704-4565133 REVERSE LENGTH=572	0.418581	3.5298e-08	FALSE	0.197904	0.000799774	FALSE	0.220677	0.000498538	FALSE	20.1627	20.1065	20.1492	20.2527	20.1171	20.2091	20.241	19.8901	19.8802	20.022	20.014	19.9931	19.6832	19.8347	19.827	19.8109	19.6773	19.7366	19.7386	35	35	34	34	34	35	32	34	27	23	25	29	26	18	18	17	15	18
Csa08g014540.1;Csa13g024640.1	Csa08g014540.1	AT5G20720	CPN20, CPN10, CHCPN10, ATCPN21, CPN21 | chaperonin 20 | chr5:7015015-7016354 FORWARD LENGTH=253	0.343611	0.000458878	FALSE	0.379053	0.000202877	FALSE	-0.035442	0.28402	FALSE	21.6285	21.6709	21.4922	21.7322	21.6322	21.5862	21.7019	21.6753	21.5813	21.6954	21.6944	21.7703	21.2874	21.3856	21.3018	21.4789	21.2182	21.0048	21.3622	2	2	1	2	2	2	2	2	2	2	2	2	2	1	1	2	2	2
Csa10g025420.1	Csa10g025420.1	AT4G18810	| NAD(P)-binding Rossmann-fold superfamily protein | chr4:10322622-10325735 REVERSE LENGTH=596	-1.271	5.69929e-08	TRUE	-0.504758	0.00216596	FALSE	-0.766241	0.000153603	FALSE	19.3598	19.6376	19.1151	19.3608	19.3686	19.5131	19.2476	20.3521	20.3358	20.0714	19.9761	19.919	20.5346	20.8535	20.3036	20.6423	20.9102	20.5101	20.7454	15	9	11	9	12	10	12	8	14	14	12	11	12	14	11	10	15	11
Csa14g044300.1	Csa14g044300.1	AT1G34430	EMB3003 | 2-oxoacid dehydrogenases acyltransferase family protein | chr1:12588027-12590084 REVERSE LENGTH=465	-1.01114	3.47296e-06	TRUE	-0.603804	0.00153592	FALSE	-0.407336	0.0192054	FALSE	20.2673	20.6689	19.9285	20.3309	20.338	20.6342	20.314	20.9714	21.0383	20.6118	20.5301	20.6135	21.2419	21.4507	21.0067	21.4047	21.6757	21.2806	21.4997	5	5	3	3	3	3	4	3	3	2	4	3	4	1	3	3	3	3
Csa17g080380.1	Csa17g080380.1	AT1G48670	| auxin-responsive GH3 family protein | chr1:17998946-18001200 REVERSE LENGTH=525	-0.57407	4.55165e-06	TRUE	-0.339837	0.000466062	FALSE	-0.234232	0.00818216	FALSE	19.7582	19.907	19.8833	19.7408	19.5243	19.7829	19.5691	19.9577	20.0592	20.0981	19.8798	19.8716	20.2936	20.4842	20.2426	20.1779	20.4355	20.1744	20.376	15	13	15	14	13	14	13	13	10	13	12	11	11	11	14	13	11	8
Csa03g033880.1	Csa03g033880.1	AT1G30630	| Coatomer epsilon subunit | chr1:10858546-10860173 REVERSE LENGTH=292	-0.225339	0.00143921	FALSE	-0.154668	0.0385261	FALSE	-0.0706702	0.191183	FALSE	20.2555	20.1492	20.1605	20.1964	20.13	20.2541	20.1113	20.3471	20.3401	20.2883	20.144	20.1479	20.4128	20.4532	20.2793	20.3805	20.6186	20.2729	20.4169	8	7	8	8	7	8	7	8	8	8	6	8	5	7	7	6	7	5
Csa00532s320.1;Csa00532s320.2	Csa00532s320.1	AT3G01480	CYP38, ATCYP38 | cyclophilin 38 | chr3:188569-190674 FORWARD LENGTH=437	-1.12622	2.72247e-08	TRUE	-0.641466	6.92192e-07	FALSE	-0.484751	8.07113e-05	FALSE	19.3893	19.5837	19.0883	19.5961	19.3481	19.4621	19.4289	20.0125	19.9013	19.9785	19.8111	19.8738	20.3537	20.6025	20.5107	20.6543	20.6841	20.449	20.5258	15	12	13	13	12	11	12	12	12	13	14	12	11	12	15	12	14	14
Csa19g016630.1	Csa19g016630.1	AT3G12390	| Nascent polypeptide-associated complex (NAC), alpha subunit family protein | chr3:3942344-3943595 FORWARD LENGTH=203	-0.649656	0.000146949	TRUE	-0.288373	0.0378414	FALSE	-0.361283	0.0119238	FALSE	19.6664	19.5916	19.67	19.4613	19.8343	19.7642	19.9916	20.1816	20.1563	20.163	20.0631	19.7252	20.3651	20.2939	20.7448	20.4817	19.9691	20.4822	20.1902	5	5	5	4	4	5	5	4	5	5	5	4	4	4	5	5	4	4
Csa06g016810.1	Csa06g016810.1	AT3G44110	ATJ3, ATJ | DNAJ homologue 3 | chr3:15869115-15871059 REVERSE LENGTH=420	-0.33648	2.33831e-05	FALSE	-0.247624	0.000336648	FALSE	-0.0888552	0.0836446	FALSE	21.7217	21.819	21.7744	21.9141	21.7956	21.7724	21.6029	21.8225	21.9019	21.8068	21.8152	21.9585	22.0637	22.0249	22.2047	22.1358	21.9608	22.2089	22.1566	2	2	2	2	2	2	2	2	2	2	2	2	2	2	2	2	2	2
Csa01g012930.1;Csa15g015670.1	Csa01g012930.1	AT3G11830	| TCP-1/cpn60 chaperonin family protein | chr3:3732734-3736156 FORWARD LENGTH=557	0.553746	1.65467e-09	TRUE	0.251017	5.37003e-05	FALSE	0.30273	6.12526e-06	FALSE	20.2251	20.1681	20.2244	20.1372	20.1058	20.226	20.1571	19.7886	19.9345	19.872	19.8806	19.8337	19.6238	19.6911	19.7332	19.5937	19.5441	19.5943	19.5873	29	27	28	29	27	29	27	27	28	28	24	26	27	20	20	19	18	15
Csa03g005870.1;Csa14g005770.1;Csa17g007790.1	Csa03g005870.1	AT1G04560	| AWPM-19-like family protein | chr1:1245070-1245888 FORWARD LENGTH=186	-1.17729	0.000183739	TRUE	-0.956426	0.00399814	FALSE	-0.220862	0.168352	FALSE	20.4516	20.3374	20.4534	20.5203	20.2202	20.2983	20.3825	20.4482	20.2331	21.2462	20.6183	20.8125	21.9704	22.1095	21.5106	20.848	21.5763	21.4938	21.3961	3	3	3	3	3	2	2	2	3	2	2	2	2	2	2	2	2	2
Csa09g090120.1	Csa09g090120.1	AT2G24940	AtMAPR2, MAPR2 | membrane-associated progesterone binding protein 2 | chr2:10609447-10609749 FORWARD LENGTH=100	-0.849253	7.69996e-05	TRUE	-0.517875	0.00281219	FALSE	-0.331378	0.000338665	FALSE	18.7991	18.8526	18.8551	18.8317	18.7607	18.6815	18.4822	19.2409	19.001	19.1169	19.0918	19.0393	19.9901	19.7968	19.7441	19.5778	19.1015	19.582	19.4154	6	6	6	5	6	6	4	5	6	6	6	5	5	5	6	6	4	3
Csa10g001430.1	Csa10g001430.1	AT4G38680	GRP2, CSDP2, CSP2, ATCSP2 | glycine rich protein 2 | chr4:18072240-18072851 REVERSE LENGTH=203	-0.801516	4.89114e-08	TRUE	-0.458996	6.12179e-05	FALSE	-0.342521	7.49182e-05	FALSE	20.7591	20.9701	20.6266	20.8866	20.8625	20.7888	20.8191	21.1957	21.1255	21.1907	21.1563	21.1605	21.488	21.5583	21.6168	21.8724	21.5928	21.6922	21.5031	2	2	2	2	2	2	2	2	2	2	2	2	2	2	2	2	2	2
Csa07g011980.1	Csa07g011980.1	AT2G30970	ASP1 | aspartate aminotransferase 1 | chr2:13179012-13181686 FORWARD LENGTH=430	0.704679	0.000229336	TRUE	0.239891	0.00065133	FALSE	0.464787	0.00315499	FALSE	20.3707	19.9059	20.7181	20.256	20.1068	20.516	20.1727	19.7612	19.8749	19.8111	19.8362	19.798	19.6493	19.6571	19.7099	19.4416	19.6422	19.4641	19.5492	33	28	28	33	28	29	30	26	23	22	25	26	23	17	19	15	17	18
Csa07g053810.1;Csa09g088000.1	Csa07g053810.1	AT2G23820	| Metal-dependent phosphohydrolase | chr2:10140595-10142552 FORWARD LENGTH=245	-1.51109	4.40864e-07	TRUE	-0.836176	2.57977e-05	TRUE	-0.674915	0.000323941	FALSE	18.8783	18.7471	18.7105	18.7449	18.9094	18.7497	18.7221	19.538	19.6842	19.4273	19.2602	19.3324	20.3286	20.2453	20.5904	20.409	19.9564	20.4764	20.0335	7	5	5	6	5	6	5	5	4	7	4	6	6	6	6	4	6	6
Csa03g053840.1	Csa03g053840.1	AT1G48990	| Oleosin family protein | chr1:18121470-18121979 FORWARD LENGTH=169	-1.95592	1.02277e-09	TRUE	-1.20388	4.00148e-06	TRUE	-0.752039	0.000209478	FALSE	18.7368	18.899	18.6825	18.8107	18.4169	18.72	18.8825	19.2297	19.3444	19.7222	19.6529	19.4661	20.8018	21.0966	20.7541	20.6413	20.6258	20.4379	20.4823	3	2	2	2	2	2	1	2	2	3	2	2	2	3	2	2	3	3
Csa01g031790.1;Csa11g045030.1;Csa15g055630.1;Csa19g039700.1;Csa19g039710.1	Csa01g031790.1	AT2G04520	| Nucleic acid-binding, OB-fold-like protein | chr2:1574802-1575239 REVERSE LENGTH=145	-0.45899	2.12329e-06	FALSE	-0.319606	3.52362e-05	FALSE	-0.139383	0.0145483	FALSE	19.4811	19.6601	19.6265	19.8066	19.5558	19.6821	19.5674	19.7334	19.8238	19.7526	19.7327	19.7562	19.9939	20.1053	20.0698	20.0147	20.1252	20.2731	20.0104	5	4	5	4	5	4	5	4	4	4	4	3	5	3	4	4	4	4
Csa20g015670.1	Csa20g015670.1	AT5G10360	EMB3010, RPS6B | Ribosomal protein S6e | chr5:3258734-3260142 REVERSE LENGTH=249	0.885978	0.000263252	TRUE	0.341252	0.0616649	FALSE	0.544726	0.0171303	FALSE	20.8532	20.745	21.4376	20.7739	20.3563	21.1098	20.5571	20.1135	19.9918	20.1166	20.5852	20.6358	19.999	20.1989	20.0905	19.7733	19.7745	19.9703	19.8246	14	13	11	14	11	13	13	13	7	6	9	7	12	7	5	6	6	6
Csa16g004000.1	Csa16g004000.1	AT3G60900	FLA10 | FASCICLIN-like arabinogalactan-protein 10 | chr3:22499573-22500841 REVERSE LENGTH=422	-1.45404	5.0167e-08	TRUE	-0.532284	0.000718172	FALSE	-0.921758	7.15854e-07	TRUE	20.0997	20.088	19.806	20.3864	20.1788	20.1336	20.2831	21.1882	21.0744	21.1743	20.9854	20.9457	21.7375	21.7672	21.2072	21.5905	21.9175	21.4073	21.5266	4	4	3	3	3	3	3	3	4	3	3	3	3	4	4	4	4	3
Csa02g057350.1	Csa02g057350.1	AT5G54960	PDC2 | pyruvate decarboxylase-2 | chr5:22310858-22312681 REVERSE LENGTH=607	-0.0229151	0.723692	FALSE	-0.0919638	0.0485961	FALSE	0.0690487	0.304731	FALSE	20.0545	19.9572	20.1793	19.7976	19.7504	20.024	19.9934	19.7966	19.9097	19.9775	19.8827	19.9144	20.0845	20.018	20.0632	19.8861	19.9951	19.9097	19.9605	16	16	16	15	16	14	14	14	8	13	14	14	10	9	11	10	9	8
Csa10g010940.1	Csa10g010940.1	AT4G31580	SRZ-22, SRZ22, RSZP22, RSZ22, At-RSZ22 | serine/arginine-rich 22 | chr4:15306983-15308064 FORWARD LENGTH=200	-0.410729	3.96187e-05	FALSE	-0.301234	0.000161756	FALSE	-0.109495	0.120122	FALSE	21.0334	21.1643	21.1629	20.9274	20.7943	21.0819	21.0641	21.0431	21.1881	21.2542	21.1133	21.0946	21.38	21.4833	21.5744	21.4407	21.4522	21.4515	21.3214	5	5	4	5	4	4	3	5	4	4	4	3	4	4	4	4	4	4
Csa17g046090.1	Csa17g046090.1			-0.814759	3.4537e-05	TRUE	-0.462501	0.00673105	FALSE	-0.352258	0.0165165	FALSE	19.8537	19.6737	19.9659	19.8967	19.4317	19.9179	19.3666	20.0932	19.7611	20.288	20.2506	20.1673	20.5527	20.4639	20.3628	20.5148	20.6129	20.6774	20.6251	16	15	15	13	16	14	15	13	15	14	14	16	12	13	13	13	14	12
Csa12g081870.1	Csa12g081870.1	AT5G39570	| FUNCTIONS IN: molecular_function unknown; INVOLVED IN: biological_process unknown; LOCATED IN: cytosol, nucleus; EXPRESSED IN: 25 plant structures; EXPRESSED DURING: 14 growth stages; BEST Arabidopsis thaliana protein match is: glycine-rich protein (TAIR:AT3G29075.1); Has 30201 Blast hits to 17322 proteins in 780 species: Archae - 12; Bacteria - 1396; Metazoa - 17338; Fungi - 3422; Plants - 503…	-0.352886	0.000758837	FALSE	-0.59289	2.26223e-05	FALSE	0.240004	0.00502361	FALSE	19.3389	19.0857	19.3933	19.4195	19.3806	19.3205	19.3422	19.2098	19.1038	19.1908	18.9806	19.0312	19.7861	19.5618	19.9093	19.7551	19.4768	19.7628	19.499	13	13	12	13	12	12	13	13	8	9	8	9	8	9	8	8	8	7
Csa15g015130.1	Csa15g015130.1	AT3G11400	EIF3G1, ATEIF3G1 | eukaryotic translation initiation factor 3G1 | chr3:3578536-3580366 FORWARD LENGTH=294	-0.0562557	0.11944	FALSE	-5.34067e-05	0.890457	FALSE	-0.0562023	0.0714196	FALSE	19.82	19.8339	19.8742	19.9243	19.8176	19.9488	19.8522	19.9105	19.892	19.8951	19.9298	20.0152	19.8335	20.0136	19.8868	20.0078	19.9035	19.9604	19.8591	14	12	13	14	11	11	12	13	13	13	11	10	11	11	8	10	10	7
Csa19g007140.1	Csa19g007140.1	AT3G04940	ATCYSD1, CYSD1 | cysteine synthase D1 | chr3:1365681-1367508 FORWARD LENGTH=324	-0.104081	0.0799797	FALSE	-0.137914	0.033791	FALSE	0.0338324	0.384103	FALSE	20.1156	20.0945	20.0084	20.1688	20.1039	20.1078	20.1946	20.1474	20.0799	20.1169	20.0507	20.0313	20.0258	20.2351	20.413	20.2679	20.2581	20.0964	20.226	11	11	11	8	11	11	8	8	10	8	7	6	7	7	7	8	7	6
Csa03g030210.1;Csa14g034570.1;Csa17g035630.1	Csa03g030210.1	AT1G24510	| TCP-1/cpn60 chaperonin family protein | chr1:8685504-8688101 REVERSE LENGTH=535	0.375612	1.4071e-05	FALSE	0.17843	0.00176709	FALSE	0.197182	0.00117686	FALSE	20.0987	20.0117	20.1611	20.0011	19.8933	20.1579	20.0028	19.8043	19.9173	19.8785	19.8372	19.7547	19.7051	19.721	19.6614	19.6214	19.6301	19.6554	19.703	26	26	24	26	23	24	25	25	22	24	24	21	20	16	18	19	18	14
Csa08g054430.1;Csa13g011920.1	Csa08g054430.1	AT5G10160	| Thioesterase superfamily protein | chr5:3185819-3187159 FORWARD LENGTH=219	-1.05969	3.16558e-08	TRUE	-0.690315	4.67561e-06	FALSE	-0.36937	0.000188748	FALSE	22.3746	22.3367	22.0358	22.376	22.2469	22.3104	22.324	22.7647	22.7565	22.6261	22.5563	22.5737	23.2234	23.468	23.1632	23.3609	23.6298	23.3713	23.2058	1	1	1	1	1	1	1	1	1	1	1	1	1	1	1	1	1	1
Csa17g025370.1	Csa17g025370.1	AT1G19540	| NmrA-like negative transcriptional regulator family protein | chr1:6765713-6767247 FORWARD LENGTH=310	0.833954	0.000964597	TRUE	0.27252	0.107858	FALSE	0.561435	2.63481e-05	FALSE	20.9091	20.7094	20.796	20.8177	20.7777	20.8106	20.8839	20.1046	20.2022	20.3606	20.2928	20.3191	19.65	19.7414	20.631	20.0652	19.5201	20.1361	20.123	14	14	11	12	12	12	11	12	11	10	11	12	11	8	10	10	10	10
Csa02g070900.1;Csa04g029800.1;Csa06g020710.1;Csa11g099520.1	Csa02g070900.1	AT5G62700	TUB3 | tubulin beta chain 3 | chr5:25184501-25186426 FORWARD LENGTH=450	-0.385795	0.00850164	FALSE	-0.132651	0.208818	FALSE	-0.253143	0.0946598	FALSE	20.712	20.6624	20.8767	20.5789	20.5891	20.8416	20.1542	20.9047	21.127	20.8702	20.7687	20.6205	21.2787	21.1344	20.8399	20.9126	21.2265	20.6739	21.0495	7	7	7	6	5	6	6	5	5	5	6	6	5	5	5	5	5	5
Csa08g034870.1;Csa13g041960.1	Csa08g034870.1	AT4G08900	| arginase | chr4:5703499-5705180 FORWARD LENGTH=342	-0.0482791	0.456989	FALSE	-0.0845183	0.269039	FALSE	0.0362392	0.609228	FALSE	20.2667	20.3167	20.2037	20.3869	20.37	20.1809	20.3894	20.2254	20.2534	20.3543	20.2142	20.3458	20.0616	20.3706	20.4841	20.4758	20.3364	20.3759	20.3479	12	7	10	9	9	10	9	12	10	9	10	9	10	8	8	8	8	8
Csa11g025700.1	Csa11g025700.1	AT4G20800	| FAD-binding Berberine family protein | chr4:11139656-11141242 FORWARD LENGTH=528	-0.835868	2.41495e-08	TRUE	-0.466992	6.59089e-05	FALSE	-0.368876	0.000281379	FALSE	19.2706	19.2702	19.2228	19.415	19.2284	19.4712	19.102	19.6309	19.5724	19.8085	19.7138	19.5506	20.1324	20.0768	20.0201	20.0722	20.2506	20.2051	20.0741	18	18	18	15	15	13	15	13	16	16	15	15	16	13	10	13	13	14
Csa11g074740.1;Csa18g014710.1	Csa11g074740.1	AT5G48580	FKBP15-2 | FK506- and rapamycin-binding protein 15 kD-2 | chr5:19696156-19697304 REVERSE LENGTH=163	-0.234142	0.0211472	FALSE	-0.177376	0.0832645	FALSE	-0.0567657	0.710125	FALSE	19.5912	19.6523	20.0398	19.8177	19.7136	19.8699	19.9182	19.5924	19.8862	19.748	19.9248	20.0378	19.9467	19.9214	20.2962	20.2269	20.0899	19.9007	19.8599	4	4	3	4	4	4	4	4	2	4	3	3	3	2	3	3	3	3
Csa07738s010.1	Csa07738s010.1			0.576627	1.90654e-06	TRUE	0.0837939	0.126776	FALSE	0.492833	2.98324e-07	FALSE	20.1363	20.2132	20.0646	20.0751	20.0465	20.1239	20.1208	19.594	19.6282	19.7244	19.5849	19.586	19.2986	19.4854	19.6776	19.5604	19.5765	19.5297	19.6159	8	5	5	7	8	6	8	6	6	6	5	6	6	4	3	4	5	3
Csa03g056190.1	Csa03g056190.1	AT1G50200	ALATS, ACD | Alanyl-tRNA synthetase | chr1:18591429-18598311 REVERSE LENGTH=1003	0.292742	2.92072e-05	FALSE	0.0296574	0.353781	FALSE	0.263085	4.28968e-08	FALSE	19.9646	20.0121	19.9343	19.963	19.8961	19.9837	19.9613	19.709	19.6839	19.7279	19.6911	19.6867	19.6561	19.8102	19.5365	19.6441	19.7311	19.6306	19.6575	49	45	45	45	45	44	49	44	33	35	33	32	35	29	27	28	28	25
Csa09g083790.1	Csa09g083790.1	AT1G77100	| Peroxidase superfamily protein | chr1:28965772-28967066 REVERSE LENGTH=336	-1.43041	2.79828e-09	TRUE	-0.814504	1.63105e-07	TRUE	-0.615901	5.73796e-06	FALSE	19.0234	18.9421	18.881	19.3052	18.8605	18.9723	19.1111	19.6224	19.5376	19.7759	19.6708	19.5917	20.3978	20.4558	20.5374	20.5343	20.2894	20.4621	20.4315	10	8	8	7	8	7	7	6	8	9	10	9	10	9	10	10	10	10
Csa10g017850.1	Csa10g017850.1	AT4G25130	PMSR4 | peptide met sulfoxide reductase 4 | chr4:12898802-12899998 REVERSE LENGTH=258	-0.190718	0.000812777	FALSE	-0.0525646	0.244463	FALSE	-0.138153	0.00503972	FALSE	20.5052	20.5793	20.5511	20.6993	20.689	20.5615	20.7131	20.7633	20.8076	20.7541	20.6681	20.797	20.6866	20.8968	20.8931	20.8383	20.7587	20.7795	20.7807	8	6	7	7	7	6	7	8	7	6	6	6	7	6	6	7	7	6
Csa03g033410.1	Csa03g033410.1	AT1G30230	| Glutathione S-transferase, C-terminal-like;Translation elongation factor EF1B/ribosomal protein S6 | chr1:10639286-10640515 FORWARD LENGTH=231	-0.397657	0.000266885	FALSE	-0.156876	0.0999613	FALSE	-0.240781	0.0119421	FALSE	20.2473	20.1564	20.102	20.1591	20.118	20.0315	19.7923	20.5612	20.3282	20.2219	20.2794	20.2937	20.6025	20.5632	20.6903	20.4404	20.2752	20.4805	20.3383	5	5	5	5	4	5	4	5	4	5	4	5	5	5	5	5	4	5
Csa04g015920.1;Csa06g008920.1;Csa06g008940.1;Csa06g008960.1;Csa09g015970.1	Csa04g015920.1	AT3G27830	RPL12-A, RPL12 | ribosomal protein L12-A | chr3:10318576-10319151 FORWARD LENGTH=191	-0.514225	0.000153461	FALSE	-0.0783622	0.457413	FALSE	-0.435863	0.0060407	FALSE	19.7016	19.2598	19.6243	19.7887	19.7455	19.5605	19.8282	20.3201	20.2829	19.8995	19.8875	19.9991	20.1428	20.3506	20.1059	20.2075	20.0632	20.1375	20.1005	5	5	4	4	5	4	5	4	4	4	4	4	4	5	4	4	4	3
Csa15g030950.1	Csa15g030950.1			0.0893994	0.0932112	FALSE	-0.0726688	0.0664097	FALSE	0.162068	0.00247711	FALSE	19.9772	19.8849	19.9313	19.7782	19.7341	19.938	19.7834	19.6864	19.764	19.6825	19.6858	19.6241	19.7826	19.8929	19.7953	19.6109	19.7585	19.7288	19.8324	22	19	21	21	22	20	21	21	16	16	18	18	16	9	14	13	14	13
Csa03g002820.1	Csa03g002820.1	AT1G02780	emb2386 | Ribosomal protein L19e family protein | chr1:608120-609391 REVERSE LENGTH=214	1.2253	3.76189e-05	TRUE	0.254895	0.168652	FALSE	0.970406	0.000190529	TRUE	20.4675	20.3243	20.706	20.1487	19.7062	20.5825	19.9186	19.2705	19.0534	19.0994	19.5541	19.4761	19.2362	19.4676	19.2974	19.1631	18.5869	19.0128	18.5126	12	11	12	11	9	10	11	10	8	8	8	9	9	6	6	8	8	5
Csa00441s300.1;Csa01g044750.1;Csa02g060000.1;Csa10g016680.1;Csa11g014110.1;Csa11g018160.1;Csa11g090150.1;Csa12g018000.1;Csa12g025830.1;Csa18g029620.1;Csa19g049130.1	Csa00441s300.1			0.0259773	0.794166	FALSE	-0.1682	0.0914157	FALSE	0.194177	0.111602	FALSE	21.4394	21.5822	21.9559	21.3438	21.2199	21.4934	21.5739	21.131	21.1852	21.2	21.5424	21.4631	21.4556	21.5485	21.5995	21.4793	21.332	21.6139	21.3979	2	2	2	2	2	2	2	2	2	2	1	2	1	2	2	2	2	2
Csa06g031740.1	Csa06g031740.1			-0.425336	0.00120954	FALSE	-0.672318	0.0172658	FALSE	0.246982	0.292085	FALSE	19.7128	19.337	19.9083	19.5738	19.4358	19.5322	19.5767	18.883	19.0125	19.8053	19.5324	19.5695	20.1041	20.2322	20.1124	20.0173	19.9917	19.9741	19.6221	39	34	25	39	32	31	28	31	16	22	31	30	24	14	20	23	19	17
Csa02g072670.1	Csa02g072670.1	AT5G63980	SAL1, ALX8, ATSAL1, HOS2, FRY1, RON1 | Inositol monophosphatase family protein | chr5:25609840-25611802 FORWARD LENGTH=407	0.0891463	0.0361769	FALSE	0.0559298	0.0181714	FALSE	0.0332165	0.551323	FALSE	19.7811	19.7062	19.6807	19.9251	19.7839	19.8252	19.8666	19.8123	19.7482	19.8097	19.7241	19.7698	19.7106	19.7372	19.7778	19.7086	19.6742	19.6717	19.6647	18	17	17	17	17	17	18	17	16	15	13	16	15	10	10	15	13	13
Csa05g023090.1	Csa05g023090.1	AT2G33370	| Ribosomal protein L14p/L23e family protein | chr2:14143718-14144644 REVERSE LENGTH=140	0.0720145	0.538208	FALSE	0.0786168	0.666785	FALSE	-0.00660232	0.935365	FALSE	20.3785	20.6652	21.1616	20.5152	20.474	20.5793	20.571	20.2396	20.5614	20.5293	20.7896	20.9203	20.4969	20.4895	20.7829	20.6916	20.4729	20.5959	20.311	7	5	6	6	5	6	6	7	4	5	5	4	5	4	4	5	5	4
Csa03g030520.1;Csa14g034860.1;Csa17g036010.1;Csa25759s010.1	Csa03g030520.1	AT1G27310	NTF2A | nuclear transport factor 2A | chr1:9484615-9485790 REVERSE LENGTH=122	-0.119955	0.123353	FALSE	0.0753747	0.0736066	FALSE	-0.170796	0.0132335	FALSE	21.9388	21.9036	NA	22.1797	22.2026	21.9825	22.053	22.2859	22.1963	22.2409	22.2264	22.1986	22.2078	22.2212	22.0633	22.1955	22.2286	22.1488	21.9781	1	1	1	0	1	1	1	1	1	1	1	1	1	1	1	1	1	1
Csa08g054740.1;Csa08g054740.2;Csa13g011610.1;Csa20g013100.1	Csa08g054740.1	AT5G09900	EMB2107, RPN5A, MSA | 26S proteasome regulatory subunit, putative (RPN5) | chr5:3089462-3092434 REVERSE LENGTH=442	0.966721	1.72112e-08	TRUE	0.104525	0.152599	FALSE	0.862196	4.44624e-07	TRUE	20.7672	20.8391	20.7995	20.678	20.4957	20.7229	20.676	19.7564	19.7348	19.9978	19.9141	19.8911	19.9247	19.9458	19.6374	19.5647	19.7196	19.6583	19.761	26	26	26	25	24	23	25	24	17	18	20	19	16	15	15	14	14	12
Csa02g026870.1;Csa08g038900.1;Csa13g047070.1	Csa02g026870.1	AT4G10040	CYTC-2 | cytochrome c-2 | chr4:6277083-6278281 FORWARD LENGTH=112	-0.605433	7.62763e-05	TRUE	-0.288002	0.0081028	FALSE	-0.317431	0.00243681	FALSE	19.4376	19.2509	19.7453	19.4613	19.4617	19.3989	19.4102	19.7697	19.8784	19.697	19.783	19.5984	20.0845	20.0114	20.288	20.0712	19.7271	20.3338	19.888	6	5	5	5	4	6	4	4	5	6	5	5	4	4	4	5	4	3
Csa01g011260.1	Csa01g011260.1	AT3G10410	SCPL49, CPY | SERINE CARBOXYPEPTIDASE-LIKE 49 | chr3:3235518-3238063 REVERSE LENGTH=516	-0.0736287	0.325079	FALSE	-0.0123035	0.893811	FALSE	-0.0613252	0.253064	FALSE	19.9593	19.9303	19.8604	20.0238	19.6393	19.9372	19.7151	19.9717	19.7821	20.0005	19.9676	20.023	20.0454	20.0243	19.6944	19.8722	20.0228	19.8966	20.0251	12	9	12	11	10	9	11	11	10	9	10	9	9	7	7	6	9	5
Csa04g007610.1;Csa06g002170.1	Csa04g007610.1	AT2G02120	PDF2.1, LCR70 | Scorpion toxin-like knottin superfamily protein | chr2:538319-538842 FORWARD LENGTH=77	-0.714169	0.232728	FALSE	-1.34842	0.150817	FALSE	0.634254	0.45051	FALSE	18.826	19.4731	20.0729	18.9703	19.2197	19.4205	20.0804	17.6505	19.3169	19.9658	17.5661	20.2406	17.8927	18.8671	21.0243	21.8944	20.8798	20.5346	19.9692	3	2	3	3	2	3	3	3	2	3	3	1	3	1	2	3	3	3
Csa05g007530.1	Csa05g007530.1			-0.256712	0.00114105	FALSE	-0.135394	0.0369046	FALSE	-0.121319	0.00850504	FALSE	19.7953	19.6163	19.8584	19.7701	19.745	19.838	19.7161	19.9316	19.8555	19.932	19.8977	19.8185	20.0298	20.2323	19.9292	19.9085	20.159	19.9455	19.932	16	13	11	16	13	13	14	12	14	13	12	14	13	10	11	11	10	11
Csa02g009740.1;Csa08g049380.1;Csa13g053130.1	Csa02g009740.1	AT4G05180	PSBQ, PSBQ-2, PSII-Q | photosystem II subunit Q-2 | chr4:2672093-2673170 REVERSE LENGTH=230	-3.74275	0.000219912	TRUE	-0.881678	0.126698	FALSE	-2.30203	0.00257794	FALSE	NA	19.2197	NA	17.905	17.595	18.8142	NA	21.8448	21.8471	20.2613	20.3856	20.1238	22.461	22.3826	19.76	21.7076	23.116	21.2986	22.1409	7	0	2	0	1	2	3	0	5	5	3	4	4	5	4	3	4	7
Csa16g047580.1	Csa16g047580.1	AT2G25970	| KH domain-containing protein | chr2:11071844-11075604 REVERSE LENGTH=632	-0.255911	0.000441562	FALSE	-0.0760424	0.1693	FALSE	-0.179869	0.00169509	FALSE	19.4956	19.5834	19.3469	19.6699	19.552	19.5311	19.485	19.7794	19.6976	19.6894	19.6559	19.7471	19.5886	19.8081	19.8802	19.8815	19.753	19.8031	19.7407	18	16	16	17	17	16	16	18	15	15	13	15	16	11	10	10	11	10
Csa05g017950.1;Csa15g015310.1	Csa05g017950.1	AT2G36160	| Ribosomal protein S11 family protein | chr2:15169925-15171159 FORWARD LENGTH=150	0.586805	1.22748e-05	TRUE	0.535878	0.00873513	FALSE	0.0509277	0.490105	FALSE	20.5558	20.5981	21.0298	20.7589	20.7758	20.6993	20.6827	20.2932	20.7189	20.4356	20.8563	20.8647	19.9995	20.1104	20.3096	20.4044	20.0574	20.0868	20.0247	3	3	3	3	3	3	3	3	3	3	3	3	3	2	2	3	2	2
Csa10g028710.1	Csa10g028710.1	AT4G16800	| ATP-dependent caseinolytic (Clp) protease/crotonase family protein | chr4:9454931-9457000 REVERSE LENGTH=301	-0.142922	0.0134776	FALSE	-0.16815	0.0282109	FALSE	0.0252279	0.777976	FALSE	20.0014	20.0522	19.9862	20.0696	19.9691	20.1099	20.0269	20.0736	20.0949	20.0756	19.8608	19.978	19.9838	20.3159	20.1468	20.1483	20.2892	20.1339	20.1977	10	6	8	8	9	9	9	10	7	8	7	8	8	7	7	6	6	6
Csa17g017110.1	Csa17g017110.1	AT1G12840	DET3, ATVHA-C | vacuolar ATP synthase subunit C (VATC) / V-ATPase C subunit / vacuolar proton pump C subunit (DET3) | chr1:4375584-4378220 FORWARD LENGTH=375	-0.136913	0.0824445	FALSE	-0.165797	0.00958289	FALSE	0.0288836	0.512007	FALSE	19.7574	19.8082	20.0089	19.671	19.6579	19.856	19.5858	19.703	19.7608	19.7372	19.7618	19.6575	20.0913	19.9814	19.7663	19.8126	20.0054	19.7732	19.8734	20	17	18	20	18	18	18	16	17	15	15	13	13	15	17	15	17	13
Csa14g011040.1	Csa14g011040.1	AT1G09630	ATRAB11C, ATRABA2A, ATRAB-A2A, RAB-A2A, RAB11c | RAB GTPase 11C | chr1:3118350-3119571 REVERSE LENGTH=217	-0.0515739	0.71233	FALSE	-0.331448	0.0421745	FALSE	0.279874	0.010648	FALSE	20.1912	19.8696	20.2564	20.0959	19.8093	20.1155	19.9102	19.7186	19.6371	19.9568	19.7845	19.7703	20.4512	20.4607	19.7884	20.0351	20.2997	19.841	19.7331	8	6	6	8	8	7	8	7	6	6	6	6	6	4	5	3	4	4
Csa11g012180.1	Csa11g012180.1	AT4G31180	| Class II aminoacyl-tRNA and biotin synthetases superfamily protein | chr4:15156696-15159362 FORWARD LENGTH=558	0.334087	0.000494994	FALSE	0.135529	0.0231342	FALSE	0.198558	0.0151734	FALSE	20.3283	20.3147	20.4526	20.3145	20.041	20.3958	20.117	19.985	20.0373	20.1938	20.1128	20.095	20.0772	20.0617	19.8169	19.8727	19.9895	19.8872	19.9201	26	24	25	26	24	25	24	25	17	18	20	17	18	14	16	13	16	15
Csa14g030920.1	Csa14g030920.1	AT1G23800	ALDH2B7, ALDH2B | aldehyde dehydrogenase 2B7 | chr1:8412238-8414804 REVERSE LENGTH=534	0.390453	5.94684e-05	FALSE	-0.0512226	0.36908	FALSE	0.441676	3.36664e-05	FALSE	20.6682	20.4529	20.8113	20.7917	20.5382	20.6407	20.5704	20.1728	20.1191	20.2427	20.2395	20.2492	20.3598	20.3841	20.2128	20.0906	20.2686	20.1668	20.2576	12	12	9	11	10	9	11	9	6	6	7	6	6	4	4	4	3	3
Csa08g056310.1;Csa13g010070.1	Csa08g056310.1	AT5G08060	| unknown protein; FUNCTIONS IN: molecular_function unknown; INVOLVED IN: biological_process unknown; LOCATED IN: mitochondrion; EXPRESSED IN: 24 plant structures; EXPRESSED DURING: 16 growth stages; Has 42 Blast hits to 42 proteins in 17 species: Archae - 0; Bacteria - 0; Metazoa - 0; Fungi - 0; Plants - 41; Viruses - 0; Other Eukaryotes - 1 (source: NCBI BLink). | chr5:2580588-2580983 FORWARD L…	-0.430378	5.36437e-06	FALSE	-0.0804809	0.138102	FALSE	-0.349897	0.00033693	FALSE	19.7924	19.9169	19.7637	19.8961	19.7949	19.9256	19.9657	20.0492	20.3084	20.158	20.2153	20.2502	20.1605	20.3633	20.5036	20.2226	20.2539	20.316	20.2481	5	3	5	4	3	4	4	4	3	4	4	4	4	4	4	4	4	3
Csa08g035010.1;Csa13g043090.1	Csa08g035010.1	AT4G09000	GRF1, GF14 CHI | general regulatory factor 1 | chr4:5775387-5777157 FORWARD LENGTH=267	-0.749518	4.72033e-08	TRUE	-0.374542	0.000555007	FALSE	-0.374976	0.000993109	FALSE	19.2973	19.0779	19.2389	19.0423	19.1373	19.0934	19.2833	19.5908	19.6903	19.517	19.4785	19.3498	20.0359	19.9852	20.0815	19.7985	19.7522	19.9002	19.8634	10	7	9	7	8	7	6	8	10	9	7	8	5	7	8	8	8	7
Csa10g029150.1;Csa12g051620.1	Csa10g029150.1	AT4G16500	| Cystatin/monellin superfamily protein | chr4:9301530-9301883 REVERSE LENGTH=117	-0.484907	0.000582105	FALSE	-0.312416	0.00320709	FALSE	-0.172491	0.0786889	FALSE	22.1585	21.9693	22.56	22.2912	22.0375	22.4	22.2406	22.3698	22.4098	22.3186	22.4309	22.4947	23.0204	22.9138	22.5439	22.7072	22.7337	22.5529	22.5796	1	1	1	1	1	1	1	1	1	1	1	1	1	1	1	1	1	1
Csa15g003030.1	Csa15g003030.1	AT3G03270	| Adenine nucleotide alpha hydrolases-like superfamily protein | chr3:761383-763075 REVERSE LENGTH=201	-0.0989276	0.142829	FALSE	0.139168	0.207968	FALSE	-0.238096	0.0366424	FALSE	19.9687	20.1184	20.244	19.9407	20.1065	20.0817	20.2589	20.0464	20.3883	20.3975	20.4233	20.3186	20.2322	20.2049	20.0651	20.4135	20.2149	20.1935	20.0873	5	5	5	5	4	5	4	5	5	5	5	5	4	4	3	4	5	5
Csa11g087440.1	Csa11g087440.1			0.0253402	0.78497	FALSE	-0.0533737	0.583376	FALSE	0.0787139	0.193532	FALSE	20.5419	20.3077	20.6156	20.4623	20.4346	20.4417	20.6718	20.429	20.4465	20.4554	20.352	20.4432	20.2119	20.541	20.8011	20.555	20.2646	20.566	20.3587	8	7	8	8	7	7	8	8	6	6	6	6	7	5	5	6	5	4
Csa18g020860.1	Csa18g020860.1	AT5G50260	| Cysteine proteinases superfamily protein | chr5:20455605-20456862 FORWARD LENGTH=361	-1.10779	3.43784e-05	TRUE	-0.779683	0.000779972	FALSE	-0.328104	0.0434624	FALSE	18.9032	19.1881	19.1579	18.8556	18.7085	19.2685	18.6103	19.4939	19.5289	19.122	19.0904	19.1344	20.0709	20.3918	19.4325	19.9573	20.5452	20.0217	20.0274	13	10	10	8	7	7	12	7	11	9	9	7	7	10	12	6	10	13
Csa03g004710.1;Csa14g004660.1;Csa17g005670.1	Csa03g004710.1	AT1G03600	PSB27 | photosystem II family protein | chr1:898916-899440 FORWARD LENGTH=174	-2.58118	2.35348e-06	TRUE	-0.675197	0.0482182	FALSE	-1.90598	0.000161729	TRUE	18.4016	19.1375	17.8774	18.7246	18.2993	19.0417	17.7159	20.8462	20.8704	19.939	20.0854	19.843	21.5506	21.238	20.024	20.9074	21.8454	20.6421	21.0587	7	1	2	1	2	1	3	2	6	7	4	4	3	3	4	3	3	4
Csa00511s040.1	Csa00511s040.1	AT4G04020	FIB | fibrillin | chr4:1932161-1933546 FORWARD LENGTH=318	-1.56611	2.49394e-11	TRUE	-0.90446	2.58343e-05	TRUE	-0.661653	0.000251495	FALSE	18.6581	18.7149	18.4183	18.6586	18.5642	18.7275	18.572	19.4385	19.4423	19.3507	19.0762	19.1189	20.2004	20.1136	20.0712	20.1496	20.4256	20.0492	20.2667	9	6	6	8	5	6	7	8	8	8	8	6	8	9	7	9	7	6
Csa09g009840.1	Csa09g009840.1	AT3G26380	| Melibiase family protein | chr3:9660140-9663145 FORWARD LENGTH=647	-1.05988	6.79519e-12	TRUE	-0.592655	3.68956e-07	FALSE	-0.467225	1.46399e-07	FALSE	19.5077	19.4251	19.5541	19.4826	19.3659	19.5114	19.4517	19.8948	19.955	20.0314	19.9012	19.9305	20.4949	20.551	20.5793	20.5118	20.5717	20.52	20.4892	15	12	14	15	14	14	15	14	14	13	14	13	13	11	10	12	13	13
Csa20g006280.1;Csa08g059410.1;Csa13g007020.1;Csa20g006280.2	Csa20g006280.1	AT5G05010	| clathrin adaptor complexes medium subunit family protein | chr5:1477137-1479872 FORWARD LENGTH=527	0.112231	0.065555	FALSE	-0.110393	0.0569933	FALSE	0.222624	0.000375665	FALSE	20.3074	20.2623	20.3468	20.261	20.1903	20.3445	20.1957	20.0897	20.1144	19.9655	20.0556	19.9546	20.2642	20.2669	19.9815	20.1011	20.327	20.0793	20.1023	19	15	18	19	15	17	16	16	14	14	13	15	17	10	10	10	11	11
Csa05g095850.1	Csa05g095850.1	AT3G63460	| transducin family protein / WD-40 repeat family protein | chr3:23431009-23437241 REVERSE LENGTH=1104	0.26743	0.0271658	FALSE	-0.0726722	0.334087	FALSE	0.340103	0.00152848	FALSE	20.4244	20.332	20.5252	20.1109	20.0783	20.4061	20.097	19.9203	20.0572	19.9186	19.9295	19.781	20.3658	20.1401	19.86	19.8011	20.1632	19.8305	19.9412	28	28	27	28	24	28	24	27	22	25	20	20	22	21	20	18	19	17
Csa13g054950.1	Csa13g054950.1	AT4G02280	SUS3, ATSUS3 | sucrose synthase 3 | chr4:995166-998719 FORWARD LENGTH=809	-0.23959	0.0141216	FALSE	-0.246378	0.0101624	FALSE	0.0067884	0.924205	FALSE	20.0857	20.0286	20.0682	19.8308	19.6733	20.0284	19.7188	19.7323	19.8957	20.095	19.9378	19.892	20.3204	20.2793	20.0921	19.9577	20.2257	20.0473	20.1885	26	24	22	26	23	19	24	20	16	24	21	20	23	22	16	17	17	16
Csa10g001380.1	Csa10g001380.1	AT4G38630	RPN10, MCB1, ATMCB1, MBP1 | regulatory particle non-ATPase 10 | chr4:18057357-18059459 REVERSE LENGTH=386	0.26742	0.00229065	FALSE	0.110622	0.237037	FALSE	0.156799	0.0224859	FALSE	19.7168	19.6648	19.7443	19.7391	19.753	19.7461	19.7866	19.4492	19.6531	19.4389	19.5921	19.6747	19.2931	19.5183	19.7427	19.4177	19.3535	19.501	19.4524	13	13	11	11	11	12	12	11	10	10	9	9	11	7	8	9	6	6
Csa03g002860.1;Csa14g002900.1;Csa17g003760.1	Csa03g002860.1	AT1G02816	| Protein of unknown function, DUF538 | chr1:621637-622137 FORWARD LENGTH=166	-1.15625	2.40647e-10	TRUE	-0.598107	8.72723e-07	FALSE	-0.558141	2.3518e-06	FALSE	21.1308	20.9939	21.3061	21.081	21.0579	21.1973	21.2874	21.6758	21.5958	21.6993	21.8074	21.7798	22.2303	22.2577	22.4863	22.3316	22.1669	22.3343	22.3412	1	1	1	1	1	1	1	1	1	1	1	1	1	1	1	1	1	1
Csa09g077820.1;Csa09g077830.1	Csa09g077820.1	AT1G73260	ATKTI1, KTI1 | kunitz trypsin inhibitor 1 | chr1:27547410-27548057 REVERSE LENGTH=215	-2.80084	3.03644e-10	TRUE	-1.42174	2.2793e-06	TRUE	-1.4347	3.60789e-06	TRUE	18.7702	NA	NA	18.926	19.2043	18.9242	19.1084	20.283	20.1992	20.6992	20.6197	20.3894	21.907	21.9753	22.0489	21.9449	21.6337	21.9204	21.5313	2	2	0	0	1	1	1	1	2	2	2	2	1	2	2	2	2	2
Csa15g016350.1;Csa19g016720.1	Csa15g016350.1	AT3G12490	ATCYSB, ATCYS6, CYSB | cystatin B | chr3:3960523-3961777 REVERSE LENGTH=201	5.80048e-05	0.999588	FALSE	-0.0179806	0.778952	FALSE	0.0180386	0.782918	FALSE	22.3484	21.9332	22.3226	22.5196	22.0462	22.2553	22.0421	22.3069	22.2599	22.1647	22.1649	22.0198	22.3055	21.9223	22.4742	22.0432	22.0523	22.3597	22.3096	2	2	2	2	2	2	2	2	2	2	2	2	2	2	2	2	2	2
Csa09g058930.1	Csa09g058930.1	AT3G51890	| Clathrin light chain protein | chr3:19249686-19250890 REVERSE LENGTH=258	-0.914057	2.33917e-07	TRUE	-0.346457	0.00442839	FALSE	-0.5676	0.000403606	FALSE	19.0791	19.3003	19.0362	19.3416	19.1673	19.2601	19.2945	19.8398	19.9715	19.5323	19.6967	19.7438	20.1652	20.0673	19.9025	20.3875	20.3066	19.9962	20.0522	6	4	5	4	4	5	6	5	5	6	4	4	5	5	6	5	5	2
Csa01g002480.1;Csa15g002560.1;Csa19g004980.1	Csa01g002480.1	AT3G02870	VTC4 | Inositol monophosphatase family protein | chr3:627742-629682 REVERSE LENGTH=271	-0.437943	7.33475e-05	FALSE	-0.194205	0.0140052	FALSE	-0.243737	1.78487e-05	FALSE	19.558	19.5907	19.4936	19.6611	19.5632	19.5831	19.569	19.8809	19.8129	19.8715	19.7516	19.8434	20.1945	19.9183	19.8077	20.0369	20.1755	19.936	20.0155	10	9	9	10	9	9	9	10	10	9	8	10	10	8	7	9	8	8
Csa08g006480.1	Csa08g006480.1	AT5G14450	| GDSL-like Lipase/Acylhydrolase superfamily protein | chr5:4658488-4660034 FORWARD LENGTH=389	-0.171803	0.100692	FALSE	0.0339303	0.662942	FALSE	-0.205734	0.0666103	FALSE	21.7645	21.6883	22.0426	21.8654	21.8729	21.7757	21.966	21.8635	21.8684	22.2873	22.1444	22.2393	21.8543	21.7844	22.3715	22.1046	21.8135	22.1817	22.0682	3	3	2	2	3	3	2	3	3	3	3	3	3	3	2	3	3	3
Csa14g055080.1	Csa14g055080.1			-2.31827	8.50413e-11	TRUE	-1.13765	6.22141e-07	TRUE	-1.18062	5.76543e-07	TRUE	18.6247	18.8534	18.5293	18.6415	18.2816	18.4161	18.8595	19.5621	19.7522	19.9894	19.8034	19.8076	21.1024	21.2165	21.0396	20.7315	20.7964	20.836	20.7116	6	3	5	5	3	5	5	5	4	3	5	5	4	5	6	6	6	6
Csa03g025630.1	Csa03g025630.1			-0.425793	7.44816e-05	FALSE	-0.258687	0.0017991	FALSE	-0.167106	0.0188446	FALSE	20.3196	20.2358	20.5616	20.3114	20.1422	20.4779	20.2901	20.5826	20.4183	20.4573	20.524	20.584	20.6936	20.8676	20.7935	20.828	20.9067	20.6866	20.5432	10	9	9	9	9	10	9	9	9	10	8	10	9	8	9	7	7	8
Csa10g015900.1	Csa10g015900.1	AT4G26910	| Dihydrolipoamide succinyltransferase | chr4:13520127-13522889 REVERSE LENGTH=464	0.0786539	0.0937299	FALSE	0.0640088	0.215433	FALSE	0.0146451	0.75978	FALSE	21.1379	21.1556	21.2442	21.3881	21.1697	21.2573	21.2009	21.1211	21.1167	21.2364	21.3026	21.2551	21.0111	21.164	21.1442	21.1485	21.2306	21.2176	21.0871	10	8	9	10	7	9	9	9	6	7	7	7	6	7	8	6	6	7
Csa08g011710.1	Csa08g011710.1			-2.01497	2.93634e-08	TRUE	-0.764957	0.000463688	FALSE	-1.25002	1.33547e-05	TRUE	18.6085	18.4924	18.992	18.6773	18.8768	18.6461	18.8543	19.6624	19.8276	20.1736	20.1668	20.0728	20.3438	20.6337	21.074	21.0233	20.4079	20.9305	20.8391	10	4	5	7	5	6	5	7	6	8	8	7	8	8	7	10	9	4
Csa10g021800.1	Csa10g021800.1	AT4G21580	| oxidoreductase, zinc-binding dehydrogenase family protein | chr4:11475822-11477514 FORWARD LENGTH=325	0.551464	1.21947e-06	FALSE	0.139799	0.0012218	FALSE	0.411665	1.57731e-05	FALSE	20.3234	20.1646	20.5401	20.2692	20.2903	20.3303	20.3441	19.8271	19.9183	19.9409	19.9342	19.9072	19.6951	19.7766	19.8824	19.7414	19.7489	19.7804	19.7768	17	17	17	17	16	16	17	17	17	16	14	14	14	9	9	11	13	9
Csa09g079930.1	Csa09g079930.1	AT1G75330	OTC | ornithine carbamoyltransferase | chr1:28266457-28268383 REVERSE LENGTH=375	-0.556219	0.000270945	FALSE	-0.306928	0.0120013	FALSE	-0.24929	0.0107881	FALSE	19.243	19.3317	19.2877	19.283	19.3047	19.4845	19.0928	19.6709	19.6615	19.4292	19.4726	19.4043	19.9703	20.042	19.5258	19.7599	20.1502	19.6193	19.8535	13	11	10	11	12	12	12	13	11	12	9	11	11	11	8	9	9	11
Csa15g075660.1	Csa15g075660.1	AT2G17420	NTRA, ATNTRA, NTR2 | NADPH-dependent thioredoxin reductase A | chr2:7564357-7566219 FORWARD LENGTH=378	0.343239	7.87098e-06	FALSE	0.176383	0.00287068	FALSE	0.166856	0.00440313	FALSE	19.9602	19.8704	20.0487	20.0717	20.0317	19.9759	19.9643	19.7705	19.754	19.8725	19.8397	19.9245	19.4982	19.6616	19.7318	19.7636	19.6752	19.6335	19.5564	12	11	11	12	12	12	12	12	8	11	11	12	11	8	7	8	9	8
Csa03g001910.1	Csa03g001910.1	AT1G01300	| Eukaryotic aspartyl protease family protein | chr1:117065-118522 FORWARD LENGTH=485	-1.06675	6.4076e-07	TRUE	-0.536734	0.0224265	FALSE	-0.530017	0.0136355	FALSE	18.9775	18.8839	19.356	19.2703	18.8834	19.1559	18.8454	19.3098	19.2183	19.9396	19.8025	19.7914	19.9811	20.2919	20.0324	20.0307	20.1471	20.1777	20.1789	11	9	7	9	8	5	7	10	7	7	11	8	8	7	7	5	8	5
Csa06g022840.1	Csa06g022840.1	AT3G48990	| AMP-dependent synthetase and ligase family protein | chr3:18159031-18161294 REVERSE LENGTH=514	1.81682	5.04979e-07	TRUE	0.702581	0.000342993	FALSE	1.11424	4.04885e-07	TRUE	21.3995	21.2569	21.5921	21.3366	21.3628	21.3705	21.4639	20.1544	20.2885	20.191	20.2868	20.4865	19.2367	19.4127	20.1331	19.6775	19.3766	19.6302	19.5977	18	18	17	18	17	18	17	18	15	14	15	16	13	10	9	14	12	9
Csa13g019500.1	Csa13g019500.1	AT5G16710	DHAR3 | dehydroascorbate reductase 1 | chr5:5483312-5484926 FORWARD LENGTH=258	-0.826415	2.55683e-07	TRUE	-0.449397	0.000632448	FALSE	-0.377018	0.00260906	FALSE	19.4503	19.2743	19.3459	19.4171	19.5864	19.385	19.4933	19.9046	19.9873	19.6457	19.6627	19.741	20.0397	20.379	20.4698	20.2796	20.1014	20.3121	20.1556	11	11	10	11	9	10	9	10	8	8	7	6	8	6	7	9	8	5
Csa15g082430.1	Csa15g082430.1	AT2G20580	RPN1A, ATRPN1A | 26S proteasome regulatory subunit S2 1A | chr2:8859211-8864699 FORWARD LENGTH=891	0.290044	0.00460772	FALSE	0.0713257	0.364499	FALSE	0.218718	0.00818397	FALSE	20.315	20.3992	20.3437	20.0856	20.0262	20.3305	20.0599	20.0371	20.069	19.9831	19.9849	19.9014	20.1617	20.111	19.8467	19.7939	19.9798	19.7748	19.8622	35	35	35	30	28	30	31	30	27	26	27	23	28	24	24	22	22	23
Csa01g044900.1	Csa01g044900.1	AT2G19570	CDA1, AT-CDA1, DESZ | cytidine deaminase 1 | chr2:8470598-8471503 REVERSE LENGTH=301	-0.495086	0.0156691	FALSE	-0.315257	0.150459	FALSE	-0.17983	0.247162	FALSE	19.925	20.3178	19.7316	20.0501	19.9112	20.2509	19.7747	20.504	20.4505	20.0211	19.8337	20.1265	20.4084	20.6138	19.8486	20.5061	21.1461	20.3274	20.5766	10	7	10	9	8	7	8	6	8	9	6	6	7	6	7	6	5	7
Csa16g014880.1	Csa16g014880.1	AT2G30050	| transducin family protein / WD-40 repeat family protein | chr2:12825540-12826448 FORWARD LENGTH=302	0.290831	0.000292557	FALSE	-0.00547155	0.931039	FALSE	0.296302	5.94753e-07	FALSE	20.0675	20.0412	20.1582	20.0664	20.0511	20.1766	20.0506	19.7955	19.8353	19.7786	19.7407	19.8112	19.6426	19.907	19.8707	19.8412	19.9322	19.6781	19.704	13	11	12	12	11	13	11	11	8	7	7	9	8	6	6	5	6	5
Csa02g032150.1;Csa11g074060.1;Csa18g014010.1	Csa02g032150.1	AT5G47930	| Zinc-binding ribosomal protein family protein | chr5:19406423-19407329 REVERSE LENGTH=84	0.180963	0.487806	FALSE	-0.0897493	0.747998	FALSE	0.270713	0.326908	FALSE	21.0109	21.3167	21.6561	21.1689	21.5176	21.5588	21.8727	20.332	21.6168	21.4436	20.8311	21.5353	20.4349	20.682	21.9181	21.9254	20.9803	21.6179	21.2765	1	1	1	1	1	1	1	1	1	1	1	1	1	1	1	1	1	1
Csa08g037480.1	Csa08g037480.1	AT4G09670	| Oxidoreductase family protein | chr4:6107382-6109049 REVERSE LENGTH=362	0.0169688	0.672921	FALSE	-0.0879853	0.0325596	FALSE	0.104954	0.021418	FALSE	19.6901	19.8448	19.6984	19.8095	19.8555	19.7316	19.8777	19.7273	19.7412	19.6693	19.6115	19.6709	19.7166	19.7961	19.8251	19.8488	19.8172	19.6781	19.707	16	14	15	15	16	14	14	14	12	13	14	10	12	10	11	10	9	9
Csa07g066060.1;Csa09g099360.1	Csa07g066060.1			0.440243	0.000661961	FALSE	0.00294075	0.968196	FALSE	0.437302	0.000790534	FALSE	20.2608	19.6978	20.3104	20.085	20.0727	20.1972	20.103	19.7363	19.8075	19.665	19.5252	19.5992	19.7559	19.8279	19.848	19.6078	19.569	19.4871	19.5495	15	15	15	15	14	14	14	15	11	11	12	13	12	10	9	10	12	10
Csa16g050560.2	Csa16g050560.2			0.246556	0.000314302	FALSE	0.0322851	0.544248	FALSE	0.214271	0.000936723	FALSE	20.1134	20.0461	20.1886	20.0214	19.9617	20.2243	19.977	19.8005	19.9439	19.8923	19.8301	19.7918	19.8226	19.8527	19.9313	19.793	19.8076	19.7732	19.8261	35	33	34	35	32	33	33	32	31	30	29	30	31	20	24	23	23	19
Csa13g012310.1	Csa13g012310.1	AT5G10540	| Zincin-like metalloproteases family protein | chr5:3328119-3332462 FORWARD LENGTH=701	0.234764	0.000126645	FALSE	-0.0248759	0.386881	FALSE	0.25964	0.000150993	FALSE	20.2411	20.1665	20.3293	20.2717	20.1093	20.3265	20.1495	19.9612	19.9409	19.9876	19.9762	19.9934	20.0978	20.0172	19.9824	19.9376	20.0103	19.9633	19.9419	25	22	23	23	22	23	24	25	22	19	17	21	18	14	17	13	14	16
Csa17g071630.1	Csa17g071630.1	AT1G47128	RD21, RD21A | Granulin repeat cysteine protease family protein | chr1:17283139-17285609 REVERSE LENGTH=462	0.0133701	0.854251	FALSE	-0.179921	0.0811814	FALSE	0.193291	0.0181018	FALSE	20.4781	20.457	20.5191	20.6387	20.4591	20.5627	20.4368	20.4618	20.3265	20.3984	20.1807	20.324	20.1318	20.4812	20.5003	20.5652	20.6805	20.557	20.5418	8	7	5	7	6	6	8	7	7	5	5	3	5	5	5	6	5	6
Csa17g030230.1	Csa17g030230.1			-1.46339	0.000638115	TRUE	-0.6421	0.0984288	FALSE	-0.821288	0.0269519	FALSE	19.0926	19.8181	18.5508	19.1385	18.8253	19.5815	18.5065	20.6346	20.3295	19.5516	19.4364	19.5443	20.7711	21.0291	19.2287	20.3687	21.2712	20.4082	20.6801	21	16	21	9	16	14	20	7	19	19	14	10	16	17	19	8	16	19
Csa19g046200.1	Csa19g046200.1	AT2G14900	| Gibberellin-regulated family protein | chr2:6404210-6405043 FORWARD LENGTH=108	-0.630403	0.0121547	FALSE	-0.583884	0.0401172	FALSE	-0.0465192	0.927543	FALSE	18.586	18.48	19.4548	18.6196	18.8899	19.0265	19.234	18.3021	19.3544	19.1982	18.6573	19.0927	19.1443	19.0344	20.1013	19.8871	19.5169	19.8713	19.1483	5	3	4	5	4	4	4	5	3	4	3	4	3	3	3	3	3	2
Csa18g038030.1	Csa18g038030.1	AT5G64400	| CONTAINS InterPro DOMAIN/s: CHCH (InterPro:IPR010625); BEST Arabidopsis thaliana protein match is: Cox19-like CHCH family protein (TAIR:AT5G09570.1); Has 1807 Blast hits to 1807 proteins in 277 species: Archae - 0; Bacteria - 0; Metazoa - 736; Fungi - 347; Plants - 385; Viruses - 0; Other Eukaryotes - 339 (source: NCBI BLink). | chr5:25748922-25750182 FORWARD LENGTH=144	-0.121363	0.0345595	FALSE	-0.0966559	0.125364	FALSE	-0.0247069	0.52954	FALSE	20.185	20.2083	20.1979	20.342	20.3202	20.3114	20.4015	20.3327	20.2726	20.2166	20.3046	20.4355	20.428	20.2797	20.4488	20.5316	20.2464	20.4836	20.3977	4	4	4	4	3	3	4	4	3	3	3	3	4	2	2	3	2	2
Csa11g068090.1;Csa18g006030.1;Csa20g075940.1	Csa11g068090.1	AT5G45280	| Pectinacetylesterase family protein | chr5:18346862-18349432 FORWARD LENGTH=370	0.515462	9.26849e-06	FALSE	0.165381	0.0386118	FALSE	0.350081	0.00113251	FALSE	20.5257	20.3296	20.7382	20.5465	20.4149	20.5008	20.4845	20.0927	20.133	20.0238	20.1746	20.3581	20.026	19.9258	19.9551	20.0448	19.9347	20.0044	20.0413	11	9	9	11	11	8	11	10	8	9	8	8	8	8	7	8	9	7
Csa01g008830.1	Csa01g008830.1	AT3G07770	Hsp89.1, AtHsp90.6, AtHsp90-6 | HEAT SHOCK PROTEIN 89.1 | chr3:2479611-2483970 FORWARD LENGTH=799	0.302986	1.31757e-05	FALSE	0.153517	0.00156621	FALSE	0.14947	0.00196605	FALSE	20.1741	20.0298	20.1962	20.1836	20.0857	20.2333	20.0397	19.9266	19.9783	20.0069	20.0003	20.0053	19.813	19.9486	19.9235	19.7222	19.7917	19.7952	19.8272	35	32	33	34	34	35	33	34	26	23	29	30	29	23	22	25	20	18
Csa16g001760.1	Csa16g001760.1	AT3G62870	| Ribosomal protein L7Ae/L30e/S12e/Gadd45 family protein | chr3:23242862-23244273 REVERSE LENGTH=256	0.663893	0.00132047	FALSE	0.271982	0.206194	FALSE	0.391911	0.0943785	FALSE	20.2977	20.3137	21.0598	20.4205	20.0698	20.4455	20.0587	19.6135	19.6712	19.8744	20.3366	20.4189	19.6878	20.0011	19.914	19.7834	19.5111	19.7736	19.3474	13	11	13	13	11	11	10	12	10	11	10	11	13	6	8	7	8	8
Csa08g063330.1	Csa08g063330.1	AT5G01670	| NAD(P)-linked oxidoreductase superfamily protein | chr5:252000-253856 FORWARD LENGTH=322	-0.159533	0.276778	FALSE	-0.227231	0.206877	FALSE	0.0676982	0.633936	FALSE	20.5982	20.3754	20.7634	20.4936	20.6463	20.4924	20.8025	20.183	20.5428	20.6741	20.475	20.8052	20.3026	20.6381	21.2871	20.9166	20.4441	20.9064	20.7936	7	7	6	6	6	7	7	6	6	6	6	6	6	6	6	7	7	6
Csa00495s070.1	Csa00495s070.1			-2.55251	6.97356e-05	TRUE	-0.898406	0.0165144	FALSE	-1.35113	0.00156761	FALSE	20.0692	20.7382	NA	19.9253	NA	20.5427	NA	NA	22.0881	22.0795	21.6348	21.3221	23.2924	23.6413	21.8153	22.2995	24.0012	22.252	22.5774	1	1	1	0	1	0	1	0	0	1	1	1	1	1	1	1	1	1
Csa11g084610.1	Csa11g084610.1	AT5G52840	| NADH-ubiquinone oxidoreductase-related | chr5:21413718-21414794 FORWARD LENGTH=169	-0.803185	0.0013491	TRUE	-0.443777	0.0211587	FALSE	-0.359407	0.000305541	FALSE	19.3499	19.2661	19.0344	19.1377	19.2493	19.4134	19.2024	19.5759	19.7055	19.5057	19.5994	19.4779	20.1228	19.9037	20.805	19.9644	19.5948	20.196	19.6891	8	6	7	8	6	7	7	7	8	6	6	8	7	7	6	7	5	6
Csa09g051230.1	Csa09g051230.1	AT3G49010	ATBBC1, BBC1, RSU2 | breast basic conserved 1 | chr3:18166971-18168047 REVERSE LENGTH=206	1.23578	0.000232944	TRUE	0.809966	0.0204833	FALSE	0.425819	0.188183	FALSE	21.1925	21.1265	21.7563	21.2022	20.3232	21.1897	20.4446	20.1954	20.0951	20.4406	21.115	21.1982	19.9838	20.0967	19.6641	19.38	20.0417	19.7399	19.6784	12	11	12	12	12	11	10	10	6	8	8	9	9	6	5	4	5	4
Csa08g023710.1	Csa08g023710.1	AT5G26000	TGG1, BGLU38 | thioglucoside glucohydrolase 1 | chr5:9079678-9082347 REVERSE LENGTH=541	-4.70845	2.70104e-14	TRUE	-1.94093	4.36634e-07	TRUE	-2.76752	4.02316e-07	TRUE	18.5102	18.8071	18.73	18.6249	18.8624	18.6033	18.7794	21.6205	21.6257	21.703	21.2308	21.2535	23.257	23.652	23.6273	23.2922	23.5302	23.3216	23.1961	4	1	1	1	1	1	1	1	3	3	3	3	4	4	4	4	4	4
Csa10g030010.1;Csa11g034280.1;Csa12g053610.1	Csa10g030010.1	AT4G15940	| Fumarylacetoacetate (FAA) hydrolase family | chr4:9038361-9040163 FORWARD LENGTH=222	-0.0908433	0.281705	FALSE	-0.102608	0.313337	FALSE	0.0117643	0.870325	FALSE	20.1253	20.1902	20.0422	20.2744	20.0944	20.0749	20.2148	20.2127	20.0862	20.2128	20.0861	20.1637	19.8938	20.1653	20.2487	20.4648	20.4185	20.156	20.3051	6	6	6	5	4	6	6	5	4	4	5	5	4	3	3	4	5	3
Csa09g071360.1	Csa09g071360.1	AT3G58730	| vacuolar ATP synthase subunit D (VATD) / V-ATPase D subunit / vacuolar proton pump D subunit (VATPD) | chr3:21718495-21719280 REVERSE LENGTH=261	-0.00167417	0.969184	FALSE	-0.0887047	0.119868	FALSE	0.0870305	0.116197	FALSE	19.442	19.4978	19.4661	19.5612	19.6399	19.5476	19.4646	19.492	19.5221	19.272	19.4655	19.2708	19.4845	19.3815	19.571	19.6323	19.4524	19.5969	19.5123	22	21	18	20	22	21	20	19	16	16	14	15	16	16	14	14	15	14
Csa07g060010.1	Csa07g060010.1	AT1G79870	| D-isomer specific 2-hydroxyacid dehydrogenase family protein | chr1:30044794-30045851 FORWARD LENGTH=313	0.113295	0.0187936	FALSE	-0.12507	0.0275226	FALSE	0.238365	0.000703294	FALSE	19.8994	20.0132	19.9876	19.8595	19.7914	19.9432	19.8723	19.6309	19.7105	19.797	19.6168	19.6156	19.8798	19.8814	19.6979	19.7221	19.8387	19.7253	19.8284	13	12	13	11	12	11	10	12	10	12	11	11	11	10	11	12	10	9
Csa04g044980.1	Csa04g044980.1	AT3G58450	| Adenine nucleotide alpha hydrolases-like superfamily protein | chr3:21622032-21623057 FORWARD LENGTH=204	-0.767286	0.000431175	TRUE	-0.651635	0.00266672	FALSE	-0.115651	0.354384	FALSE	20.0806	20.1713	20.4587	20.105	20.2358	20.2418	20.6278	20.1799	20.5874	20.6414	20.1509	20.4327	20.3991	20.9643	21.3832	21.3824	21.177	20.9793	21.0067	3	2	3	3	3	3	3	3	2	3	3	3	3	3	3	3	3	2
Csa20g077730.1	Csa20g077730.1	AT5G45830	DOG1, GSQ5, ATDOG1 | delay of germination 1 | chr5:18589669-18591400 REVERSE LENGTH=291	-1.32872	1.28871e-12	TRUE	-0.74899	0.000112675	FALSE	-0.579725	0.000290585	FALSE	19.0024	19.0023	19.048	18.9924	18.9432	19.1212	19.1918	19.5625	19.8162	19.729	19.4258	19.5839	20.4064	20.3132	20.45	20.4331	20.2621	20.3234	20.4141	8	7	5	7	5	6	5	5	5	8	5	5	7	6	5	7	7	6
Csa17g018910.1	Csa17g018910.1	AT1G13609	| Defensin-like (DEFL) family protein | chr1:4662818-4663146 FORWARD LENGTH=78	-0.947443	0.00675545	FALSE	-0.857736	0.0112475	FALSE	-0.0897071	0.715342	FALSE	19.6169	19.7388	20.0532	19.4846	19.4772	20.0655	20.1341	19.3508	20.0625	20.1307	19.8267	19.9384	19.8572	19.9266	21.3953	21.3831	20.6172	21.0617	20.9613	2	2	2	2	2	2	2	1	1	1	2	2	1	1	1	2	2	1
Csa16g043420.1	Csa16g043420.1	AT2G21620	RD2 | Adenine nucleotide alpha hydrolases-like superfamily protein | chr2:9248749-9249986 FORWARD LENGTH=187	-0.276701	0.00611776	FALSE	-0.133565	0.209445	FALSE	-0.143135	0.276396	FALSE	19.2739	18.9441	19.2181	19.1793	19.3068	19.2171	19.1698	19.3086	19.6348	19.1389	19.1323	19.3293	19.4219	19.2755	19.7187	19.6615	19.3046	19.5367	19.3269	10	10	8	10	9	10	10	10	9	10	7	9	8	5	6	8	8	6
Csa08g059750.1;Csa13g006700.1;Csa20g005930.1	Csa08g059750.1	AT5G04740	| ACT domain-containing protein | chr5:1368713-1371391 REVERSE LENGTH=301	-0.610644	1.47208e-06	TRUE	-0.308455	0.00150023	FALSE	-0.302189	0.00247635	FALSE	19.6938	19.6871	19.6124	19.6683	19.714	19.6859	19.5486	20.0997	20.0515	19.8198	19.8899	19.9233	20.2095	20.3505	20.15	20.2418	20.5087	20.1704	20.2537	10	10	8	8	8	9	8	8	9	9	8	8	7	8	7	7	7	8
Csa16g015370.1	Csa16g015370.1			-0.296346	5.52807e-05	FALSE	-0.132117	0.00598999	FALSE	-0.164229	0.00323491	FALSE	19.3119	19.1278	19.4579	19.3017	19.3	19.2799	19.2395	19.493	19.4125	19.504	19.4706	19.4051	19.7477	19.6211	19.5286	19.5779	19.5463	19.5137	19.5579	16	14	14	15	13	15	13	16	13	12	13	13	12	5	8	9	9	8
Csa11g057550.1;Csa12g079690.1	Csa11g057550.1	AT5G40370	| Glutaredoxin family protein | chr5:16147826-16149052 REVERSE LENGTH=111	-0.499081	0.00085567	FALSE	-0.276723	0.0225682	FALSE	-0.222358	0.0318226	FALSE	21.7768	21.4899	21.7464	21.7902	22.1017	21.6527	21.7337	21.9132	22.1084	22.1043	21.8616	21.8902	22.3066	22.3928	22.5286	22.3337	21.9118	22.3549	21.9566	1	1	1	1	1	1	1	1	1	1	1	1	1	1	1	1	1	1
Csa14g020820.1	Csa14g020820.1	AT1G16730	UP6 | unknown protein 6 | chr1:5726617-5727312 REVERSE LENGTH=202	1.03827	1.21914e-06	TRUE	0.572658	0.00027925	FALSE	0.465614	0.000318895	FALSE	20.4392	20.0667	20.3718	20.6093	20.4405	20.2863	20.5269	20.0586	19.9829	19.7882	19.8284	20.0118	19.2715	19.2836	19.7056	19.5392	19.0143	19.4704	19.1879	15	14	13	15	12	14	14	14	12	12	12	12	11	8	9	9	9	7
Csa12g013500.1	Csa12g013500.1	AT4G32520	SHM3, AtSHMT3 | serine hydroxymethyltransferase 3 | chr4:15689642-15692334 REVERSE LENGTH=529	-0.0624028	0.17526	FALSE	-0.0895856	0.0791861	FALSE	0.0271827	0.27149	FALSE	20.0396	20.0174	19.9925	20.0464	19.9863	20.0713	20.0391	19.9474	19.9921	20.0387	19.9957	20.0404	20.006	20.1761	20.23	20.1369	19.9175	20.0724	20.0904	24	20	22	22	21	24	24	22	18	19	20	18	21	17	15	14	17	14
Csa04g054610.1;Csa05g012490.1;Csa06g044660.1	Csa04g054610.1	AT2G40290	| Eukaryotic translation initiation factor 2 subunit 1 | chr2:16829030-16830889 REVERSE LENGTH=344	0.503072	1.13589e-06	FALSE	0.235636	0.000383116	FALSE	0.267435	8.97949e-05	FALSE	20.2254	20.125	20.42	20.172	20.2965	20.2592	20.2447	19.9222	20.0593	19.9369	19.9926	19.9079	19.7619	19.7223	19.8067	19.6846	19.7706	19.7278	19.7474	14	11	13	14	13	13	11	13	11	12	11	10	11	8	9	8	8	9
Csa14g014870.1	Csa14g014870.1	AT1G12000	| Phosphofructokinase family protein | chr1:4050159-4053727 REVERSE LENGTH=566	0.508697	0.00149318	FALSE	0.372655	0.0125613	FALSE	0.136042	0.102078	FALSE	19.9501	20.0672	19.9821	19.9023	19.7749	20.1947	19.7271	19.8226	19.9918	19.7798	19.6975	19.6652	19.682	19.5547	18.996	19.3944	19.7639	19.2295	19.4171	27	24	27	23	24	26	27	25	22	20	19	20	20	18	15	13	13	17
Csa03g014480.1;Csa14g013530.1;Csa17g014730.1	Csa03g014480.1	AT1G10840	TIF3H1 | translation initiation factor 3 subunit H1 | chr1:3607885-3610299 REVERSE LENGTH=337	-0.311588	4.5606e-05	FALSE	-0.110639	0.0343303	FALSE	-0.200949	2.35171e-06	FALSE	19.4375	19.3469	19.4564	19.3798	19.3623	19.4524	19.38	19.6183	19.5819	19.6278	19.5806	19.6508	19.8191	19.7855	19.8197	19.5566	19.658	19.6794	19.6779	11	11	10	11	11	9	11	11	10	8	10	11	11	6	9	8	7	7
Csa03g056470.1	Csa03g056470.1	AT1G50480	THFS | 10-formyltetrahydrofolate synthetase | chr1:18702064-18704687 FORWARD LENGTH=634	0.306947	0.000225793	FALSE	0.0274492	0.672596	FALSE	0.279498	0.000381588	FALSE	20.109	19.9698	20.1857	20.0211	19.9131	20.2143	19.9368	19.6925	19.8103	19.825	19.7722	19.7109	19.8234	19.7827	19.8282	19.574	19.7923	19.6668	19.7338	27	25	24	26	23	27	24	24	21	18	17	18	18	13	12	17	11	11
Csa05g020190.1	Csa05g020190.1	AT2G35040	| AICARFT/IMPCHase bienzyme family protein | chr2:14765347-14768269 REVERSE LENGTH=596	0.313085	1.97111e-05	FALSE	-0.0248235	0.616371	FALSE	0.337908	4.2441e-05	FALSE	19.9974	19.8626	20.0666	19.9862	19.9066	19.9877	20.139	19.5606	19.6414	19.6902	19.6437	19.7597	19.6552	19.7945	19.6732	19.6721	19.6405	19.6775	19.6416	28	26	26	26	27	28	28	26	22	21	21	23	22	17	17	22	20	13
Csa03g005050.1	Csa03g005050.1	AT1G03880	CRU2, CRB | cruciferin 2 | chr1:985786-987916 FORWARD LENGTH=455	-3.25827	3.14515e-08	TRUE	-1.20648	1.52816e-06	TRUE	-2.1217	1.84475e-06	TRUE	20.3542	20.0411	21.1102	NA	20.4784	20.5222	20.6073	22.2902	22.7389	22.7064	22.6846	22.4967	23.8102	23.8397	24.0179	24.1226	23.7021	23.8541	23.4391	1	1	1	1	0	1	1	1	1	1	1	1	1	1	1	1	1	1
Csa15g076520.1	Csa15g076520.1	AT2G18040	PIN1AT | peptidylprolyl cis/trans isomerase, NIMA-interacting 1 | chr2:7842346-7843537 FORWARD LENGTH=119	0.105053	0.278905	FALSE	0.392327	0.0241421	FALSE	-0.231019	0.0802695	FALSE	21.9126	21.6233	21.965	21.9622	21.9326	21.9131	22.0389	21.9665	NA	22.0421	22.2962	22.0566	21.5509	21.8374	22.038	21.8784	21.5754	22.0454	21.6869	2	1	1	1	2	1	1	2	2	0	2	1	2	1	1	2	1	1
[truncated: 6,872 more rows]
[truncated: 25 more columns]

## Sheet: ID_86 Lipid+9
Protein Group ID	First.Protein.Description	Lipid Biosynthetic	Homologs in Arabidopsis thaliana	Description	Abundance Ratio (log2): (DHA) / (WT)	p-value	significant	Abundance Ratio (log2): (EPA) / (WT)	p-value	significant	Abundance Ratio (log2): (DHA) / (EPA)	p-value	significant	log2 normalizediBAQ_DHA_25DAP_1	log2 normalizediBAQ_DHA_25DAP_2	log2 normalizediBAQ_DHA_25DAP_3	log2 normalizediBAQ_DHA_25DAP_4	log2 normalizediBAQ_DHA_25DAP_5	log2 normalizediBAQ_DHA_25DAP_6	log2 normalizediBAQ_DHA_25DAP_7	Average normalized iBAQ DHA1	log2 normalizediBAQ_EPA_25DAP_1	log2 normalizediBAQ_EPA_25DAP_2	log2 normalizediBAQ_EPA_25DAP_3	log2 normalizediBAQ_EPA_25DAP_4	log2 normalizediBAQ_EPA_25DAP_5	Average normalized iBAQ EPA1	log2 normalizediBAQ_WT_25DAP_1	log2 normalizediBAQ_WT_25DAP_2	log2 normalizediBAQ_WT_25DAP_3	log2 normalizediBAQ_WT_25DAP_4	log2 normalizediBAQ_WT_25DAP_5	log2 normalizediBAQ_WT_25DAP_6	log2 normalizediBAQ_WT_25DAP_7	Average normalized iBAQ WT	nbTrypticPeptides
[truncated: 95 more rows]

[truncated: 4 more sheets: 755 DHA1 FC>2, 75 EPA8_FC>2, Input ShinyGo, output of ShinyGo]
